# Supplementary material for: Bacterial small RNAs in the Genus Rickettsia
Source: BMC Genomics. 2015 Dec 18;16:1075. doi: 10.1186/s12864-015-2293-7 (PMC4683814; doi:10.1186/s12864-015-2293-7)
Supplement: Additional file 1: — List of predicted sRNAs via rickettsial species. (XLSX 595 kb) [file 12864_2015_2293_MOESM1_ESM.xlsx]

## Sheet: R afriace
Guide for interpreting SIPHT output
Locus Name	|	UpGENEnumber		UpGENEname		UpGENEdirection	distUpGENE	|	sRNAstart	end	dirsRNA	lensRNA	|	distDnGENE	DnGENEdir.	DnGENEnumber	DnGENEname		sRNAtype	BLASTscore	BLASTexpect	TermType	NumSearchesPredicted	BLASTpartner	QRNA?	homology to known sRNAs	Num paralogues	Weaker rev paralogue?	Paralogous candidates	Conserved synteny with knowns	Potential UTR?	Riboswitch?	Putative TFBSs
Names for loci followed by accession number of replicon. Loci that do not correspond to known ncRNAs will include the prefix 'Candidate'. Names for loci that do correspond to known ncRNAs will include the name of the known ncRNA.	|	NCBI assigned number for gene (from .gff annotation)		NCBI assigned name for gene (from .gff annotation). Longer gene names are truncated		Strand orientation of Upstream gene	# of bp between 3' boundary of Upstream gene and 5' boundary of predicted locus	|	Coordinate position of the beginning of the locus. For loci on the + strand, this corresponds to the 3' end of the putative terminator; for those on the - strand this is an estimation based on 5' end of conservation.	Coordinate position of the end of the locus. For loci on the + strand, this is an estimation based on 5' end of conservation; for those on the - strand this corresponds to the 3' end of the putative terminator.	Strand orientation of locus	Predicted length of sRNA based on the distance between 5' end of conservation and 3' end of puative terminator. NOTE: this prediction is often significantly different than the observed size as conservation may continue beyond the boundary or cover only a portion of the locus.	|	# of bp between 3' boundary of predicted locus and 5' boundary of downstream gene	Strand orientation of downstream gene	NCBI assigned name for gene (from .gff annotation). Longer gene names are truncated	NCBI assigned number for gene (from .gff annotation)		If not previously annotated=candidate. If previously annotated=name of known	BLAST score of intergenic conservation. If conservation was found in multiple replicons, this number corresponds to the highest score among these HSPs.	BLAST expect value of intergenic conservation. If conservation was found in multiple replicons, this number corresponds to the lowest E among these HSPs.	Program(s) that identified associated terminator. T=TransTerm, F=FindTerm, R=RNAMotif, B=T+R, X=F+R, Y=F+T, Z=all three programs.	The number of partner replicons in which intergenic sequence conservation was found.	The names of partner replicons in which intergenic sequence conservation was found.	QRNA designation. RNA=conserved secondary structure, COD=conserved coding sequence, -=neither.	Accession number_name of RNA_(strand orientation). If this is followed by (hom) the known locus is in a different replicon then the ROI. If followed by (hom|rev) the known locus is in a different replicon then the ROI and on the opposite strand. If followed by (tandem) it is in the same replicon and in the same IGR on the same strand but not in the same position as the candidate locus. If followe…	# predicted loci loci in the same replicon but in different IGR that share homology with candidate	WTA loci are denoted by W.	Accession number_name of paralogous candidate. If this is followed by (para) the paralogous locus is in a different IGR than the candidate. If this is followed by (tandem) the paralogous locus is in the same IGR as the candidate. If this is followed by (anti) the paralogous locus overlaps but is in the opposite orientation as the candidate. If this is followed by (opp) the paralogous locus is in …	Name_accession number of known RNA with which candidate shares synteny. If this is followed by 3'(0), only the genes directly 3' of the candidate and known loci share homology. If followed by UD, both upstream and downstream genes are homologous. UD is followed by 5'(x-y) where x is the relative position of the homologous gene upstream of the candidate and y is the relative poisiton of the homolo…	'5' dentoes 3' end of the predicted locus is < 30 bp upstream of annotated start of downstream gene on the same strand. '3' dentoes 3' end of the predicted locus is < 80 bp downstream of annotated end of upstream gene on the same strand.	Denoted by RS	Species from which consensus matrix was derived_transcription factor name_matrix number(patser score|distance between TFBS and putative terminator (in other words predicted length). If species=Multi, the consensus matrix was derived from experimentally determined regulons in multiple species (see Materials and Methods).
~
sRNAName	|	UpGENEnumber		UpGENEname		UpGENEdir.	distUpGENE	|	sRNAstart	end	dirsRNA	lensRNA	|	distDnGENE	DnGENEdir.	DnGENEnumber	DnGENEname		sRNAtype	BLASTscore	BLASTexpect	TermType	NumSearchesPredicted	BLASTpartner	QRNA?	homology to known sRNAs	Num paralogues	Weaker rev paralogue?	Paralogous candidates	Conserved synteny with knowns	Potential UTR?	Riboswitch?	Putative TFBSs
~
Candidate_1_NC_012633	|	RAF_ORF0138		pseudogene	*	>>>	29	|	152429	152558	>>>	129	|	567	>>>	RAF_ORF0140	tRNA_(guanine-N(1)-)-methyltransferase	*	candidate	3373	1.5e-146	R	5	Rickettsia_conorii_str._Malish_7_chromosome_<>Rickettsia_rickettsii_str._'Sheila_Smith'_chromosome_<>Rickettsia_peacockii_str._Rustic_chromosome_<>Rickettsia_heilongjiangensis_054_chromosome_<>Rickettsia_japonica_YH_chromosome_	RNA	-	0	-	-	-	-	-	-
Candidate_2_NC_012633	|	RAF_ORF0416		glutamyl-tRNA_synthetase	*	<<<	1	|	443156	443213	>>>	57	|	49	<<<	RAF_ORF0417	DNA_topoisomerase_I	*	candidate	531	2.2e-17	R	7	Rickettsia_conorii_str._Malish_7_chromosome_<>Rickettsia_rickettsii_str._'Sheila_Smith'_chromosome_<>Rickettsia_massiliae_MTU5_chromosome_<>Rickettsia_rickettsii_str._Iowa_chromosome_<>Rickettsia_peacockii_str._Rustic_chromosome_<>Rickettsia_heilongjiangensis_054_chromosome_<>Rickettsia_japonica_YH_chromosome_	RNA	-	11		Candidate_13_NC_012633(para),Candidate_3_NC_012633(para),Candidate_8_NC_012633(para),Candidate_91_NC_012633(para),Candidate_156_NC_012633(para),Candidate_133_NC_012633(para),Candidate_140_NC_012633(para),Candidate_97_NC_012633(para),Candidate_161_NC_012633(para),Candidate_158_NC_012633(para),Candidate_34_NC_012633(para)	-	-	-	-
Candidate_3_NC_012633	|	RAF_ORF0552		PetR	*	<<<	16	|	582515	582575	>>>	60	|	138	>>>	RAF_ORF0553	branched-chain_amino_acid_aminotransferase	*	candidate	937	5.4e-36	R	7	Rickettsia_conorii_str._Malish_7_chromosome_<>Rickettsia_rickettsii_str._'Sheila_Smith'_chromosome_<>Rickettsia_massiliae_MTU5_chromosome_<>Rickettsia_rickettsii_str._Iowa_chromosome_<>Rickettsia_peacockii_str._Rustic_chromosome_<>Rickettsia_heilongjiangensis_054_chromosome_<>Rickettsia_japonica_YH_chromosome_	RNA	-	11		Candidate_8_NC_012633(para),Candidate_13_NC_012633(para),Candidate_133_NC_012633(para),Candidate_2_NC_012633(para),Candidate_161_NC_012633(para),Candidate_91_NC_012633(para),Candidate_34_NC_012633(para),Candidate_158_NC_012633(para),Candidate_140_NC_012633(para),Candidate_156_NC_012633(para),Candidate_97_NC_012633(para)	-	-	-	-E.coli_sig70_1(8.71|-113)E.coli_sig70_2(7.48|-124)E.coli_sig70_2(7.13|-61)
Candidate_4_NC_012633	|	RAF_ORF0587		hypothetical_protein	*	>>>	1	|	619636	619728	>>>	92	|	22	>>>	RAF_ORF0588	Putative_sigma(54)_modulation_protein	*	candidate	561	1.3e-19	R	1	Rickettsia_massiliae_MTU5_chromosome_	RNA	-	0	-	-	-	5	-	-
Candidate_5_NC_012633	|	RAF_ORF0701		Na+/proline_symporter_and_signal_transduction_hist	*	<<<	82	|	734968	735431	>>>	463	|	152	<<<	RAF_ORF0702	Ankyrin_repeat_protein	*	candidate	516	5.3e-17	R	6	Rickettsia_conorii_str._Malish_7_chromosome_<>Rickettsia_rickettsii_str._'Sheila_Smith'_chromosome_<>Rickettsia_rickettsii_str._Iowa_chromosome_<>Rickettsia_peacockii_str._Rustic_chromosome_<>Rickettsia_heilongjiangensis_054_chromosome_<>Rickettsia_japonica_YH_chromosome_	RNA	-	6		Candidate_98_NC_012633(para),Candidate_77_NC_012633(para),Candidate_76_NC_012633(para),Candidate_150_NC_012633(para),Candidate_39_NC_012633(para),Candidate_90_NC_012633(para)	-	-	-	-
Candidate_6_NC_012633	|	RAF_ORF1101		pseudogene	*	>>>	314	|	1115365	1115524	>>>	159	|	179	<<<	RAF_ORF1103	DNA_polymerase_III_subunit_alpha	*	candidate	532	5.8e-18	R	7	Rickettsia_conorii_str._Malish_7_chromosome_<>Rickettsia_rickettsii_str._'Sheila_Smith'_chromosome_<>Rickettsia_massiliae_MTU5_chromosome_<>Rickettsia_rickettsii_str._Iowa_chromosome_<>Rickettsia_peacockii_str._Rustic_chromosome_<>Rickettsia_heilongjiangensis_054_chromosome_<>Rickettsia_japonica_YH_chromosome_	RNA	NC_002745_sprC(-)_-_(hom|rev)	10		Candidate_105_NC_012633(para),Candidate_159_NC_012633(para),Candidate_134_NC_012633(para),Candidate_32_NC_012633(para),Candidate_33_NC_012633(para),Candidate_150_NC_012633(para),Candidate_151_NC_012633(para),Candidate_106_NC_012633(para),Candidate_107_NC_012633(para),Candidate_64_NC_012633(para)	-	-	-	-
Candidate_7_NC_012633	|	RAF_ORF1231		hypothetical_protein	*	>>>	2	|	1257748	1257853	<<<	105	|	0	>>>	RAF_ORF1232	Putative_permease	*	candidate	513	4.4e-17	R	6	Rickettsia_rickettsii_str._'Sheila_Smith'_chromosome_<>Rickettsia_massiliae_MTU5_chromosome_<>Rickettsia_rickettsii_str._Iowa_chromosome_<>Rickettsia_peacockii_str._Rustic_chromosome_<>Rickettsia_heilongjiangensis_054_chromosome_<>Rickettsia_japonica_YH_chromosome_	-	-	1		Candidate_157_NC_012633(para)	-	-	-	-E.coli_sig70_2(7.12|-133)E.coli_sig70_2(7.30|-205)E.coli_sig70_3(7.41|-205)
Candidate_8_NC_012633	|	RAF_ORF0810		preprotein_translocase_subunit_SecD	*	>>>	110	|	850274	850394	<<<	120	|	13	>>>	RAF_ORF0811	Sco2_protein_precursor	*	candidate	994	1.3e-38	R	7	Rickettsia_conorii_str._Malish_7_chromosome_<>Rickettsia_rickettsii_str._'Sheila_Smith'_chromosome_<>Rickettsia_massiliae_MTU5_chromosome_<>Rickettsia_rickettsii_str._Iowa_chromosome_<>Rickettsia_peacockii_str._Rustic_chromosome_<>Rickettsia_heilongjiangensis_054_chromosome_<>Rickettsia_japonica_YH_chromosome_	RNA	-	27		Candidate_133_NC_012633(para),Candidate_3_NC_012633(para),Candidate_13_NC_012633(para),Candidate_91_NC_012633(para),Candidate_158_NC_012633(para),Candidate_34_NC_012633(para),Candidate_39_NC_012633(para),Candidate_142_NC_012633(para),Candidate_89_NC_012633(para),Candidate_161_NC_012633(para),Candidate_140_NC_012633(para),Candidate_76_NC_012633(para),Candidate_2_NC_012633(para),Candidate_155_NC_01…	-	-	-	-
Candidate_9_NC_012633	|	RAF_ORF0753		hypothetical_protein	*	>>>	120	|	788757	789283	<<<	526	|	633	>>>	RAF_RNA22	tRNA-Arg	*	candidate	2571	1.7e-110	R	1	Rickettsia_massiliae_MTU5_chromosome_	RNA	-	14		Candidate_110_NC_012633(anti),Candidate_97_NC_012633(para),Candidate_75_NC_012633(para),Candidate_145_NC_012633(para),Candidate_99_NC_012633(para),Candidate_70_NC_012633(para),Candidate_79_NC_012633(para),Candidate_80_NC_012633(para),Candidate_81_NC_012633(para),Candidate_102_NC_012633(para),Candidate_92_NC_012633(para),Candidate_133_NC_012633(para),Candidate_117_NC_012633(para),Candidate_86_NC_0…	-	-	-	-E.coli_sig70_3(8.49|-312)
Candidate_10_NC_012633	|	RAF_ORF0706		Ribonuclease_D	*	>>>	105	|	739648	739741	<<<	93	|	176	<<<	RAF_ORF0707	5-formyltetrahydrofolate_cyclo-ligase	*	candidate	945	2.4e-36	R	4	Rickettsia_felis_URRWXCal2_chromosome_<>Rickettsia_massiliae_MTU5_chromosome_<>Rickettsia_heilongjiangensis_054_chromosome_<>Rickettsia_japonica_YH_chromosome_	-	-	1		Candidate_101_NC_012633(tandem)	-	-	-	-E.coli_sig70_1(7.72|-226)
Candidate_11_NC_012633	|	RAF_ORF0622		pyruvate_phosphate_dikinase	*	<<<	594	|	662308	662399	<<<	91	|	244	>>>	RAF_ORF0623	Glutathione_S-transferase	*	candidate	252	4.5e-17	R	23	Rickettsia_prowazekii_str._Madrid_E_chromosome_<>Rickettsia_conorii_str._Malish_7_chromosome_<>Rickettsia_typhi_str._Wilmington_chromosome_<>Rickettsia_felis_URRWXCal2_chromosome_<>Thiomicrospira_crunogena_XCL-2_chromosome_<>Rickettsia_bellii_RML369-C_chromosome_<>Orientia_tsutsugamushi_str._Boryong_chromosome_<>Rickettsia_canadensis_str._McKiel_chromosome_<>Rickettsia_akari_str._Hartford_chromos…	-	NC_003047_RNaseP_bact_a(-)_-_(hom|rev)|NC_002505_rnpB(-)_-_(hom|rev)|NC_000913_rnpB(-)_-_(hom|rev)|NC_003112_RNaseP_bact_a(-)_-_(hom|rev)|NC_002516_P28_yes(+)_+_(hom)|NC_005072_RNaseP_bact_a(+)_+_(hom|rev)	0	-	-	-	-	-	-E.coli_sig70_1(7.28|-79)
Candidate_12_NC_012633	|	RAF_ORF0546		leucyl-tRNA_synthetase	*	>>>	512	|	577297	577640	<<<	343	|	194	<<<	RAF_ORF0547	Ribonuclease_D	*	candidate	797	5.2e-169	R	3	Rickettsia_massiliae_MTU5_chromosome_<>Rickettsia_rickettsii_str._Iowa_chromosome_<>Rickettsia_japonica_YH_chromosome_	RNA	-	1		Candidate_83_NC_012633(tandem)	-	-	-	-E.coli_sig70_3(8.77|-317)
Candidate_13_NC_012633	|	RAF_ORF0325		GTP-binding_protein_TypA	*	<<<	1016	|	356820	356894	<<<	74	|	2	>>>	RAF_ORF0326	Outer_membrane_protein	*	candidate	1150	3.2e-46	R	7	Rickettsia_conorii_str._Malish_7_chromosome_<>Rickettsia_rickettsii_str._'Sheila_Smith'_chromosome_<>Rickettsia_massiliae_MTU5_chromosome_<>Rickettsia_rickettsii_str._Iowa_chromosome_<>Rickettsia_peacockii_str._Rustic_chromosome_<>Rickettsia_heilongjiangensis_054_chromosome_<>Rickettsia_japonica_YH_chromosome_	RNA	-	10		Candidate_3_NC_012633(para),Candidate_8_NC_012633(para),Candidate_133_NC_012633(para),Candidate_2_NC_012633(para),Candidate_91_NC_012633(para),Candidate_156_NC_012633(para),Candidate_161_NC_012633(para),Candidate_34_NC_012633(para),Candidate_140_NC_012633(para),Candidate_155_NC_012633(para)	-	-	-	-
Candidate_14_NC_012633	|	RAF_ORF0213		Ankyrin_repeat_protein	*	>>>	122	|	231244	231392	<<<	148	|	268	<<<	RAF_ORF0214	Cephalosporin_hydroxylase	*	candidate	446	1.6e-34	R	8	Rickettsia_conorii_str._Malish_7_chromosome_<>Rickettsia_canadensis_str._McKiel_chromosome_<>Rickettsia_rickettsii_str._'Sheila_Smith'_chromosome_<>Rickettsia_massiliae_MTU5_chromosome_<>Rickettsia_rickettsii_str._Iowa_chromosome_<>Rickettsia_peacockii_str._Rustic_chromosome_<>Rickettsia_heilongjiangensis_054_chromosome_<>Rickettsia_japonica_YH_chromosome_	RNA	-	7		Candidate_35_NC_012633(tandem),Candidate_36_NC_012633(anti),Candidate_150_NC_012633(para),Candidate_151_NC_012633(para),Candidate_108_NC_012633(para),Candidate_120_NC_012633(para),Candidate_153_NC_012633(para),Candidate_114_NC_012633(para)	-	-	-	-
Candidate_15_NC_012633	|	RAF_ORF0029		Putative_methyltransferase	*	<<<	325	|	32306	32395	<<<	89	|	10	<<<	RAF_ORF0030	recombination_protein_F	*	candidate	488	6.9e-16	T	10	Rickettsia_conorii_str._Malish_7_chromosome_<>Rickettsia_felis_URRWXCal2_chromosome_<>Rickettsia_bellii_RML369-C_chromosome_<>Rickettsia_akari_str._Hartford_chromosome_<>Rickettsia_rickettsii_str._'Sheila_Smith'_chromosome_<>Rickettsia_bellii_OSU_85-389_chromosome_<>Rickettsia_massiliae_MTU5_chromosome_<>Rickettsia_peacockii_str._Rustic_chromosome_<>Rickettsia_heilongjiangensis_054_chromosome_<>R…	RNA	-	15		Candidate_17_NC_012633(para),Candidate_139_NC_012633(para),Candidate_89_NC_012633(para),Candidate_142_NC_012633(para),Candidate_86_NC_012633(para),Candidate_76_NC_012633(para),Candidate_27_NC_012633(para),Candidate_8_NC_012633(para),Candidate_133_NC_012633(para),Candidate_39_NC_012633(para),Candidate_155_NC_012633(para),Candidate_103_NC_012633(para),Candidate_104_NC_012633(para),Candidate_113_NC_…	-	-	-	-
Candidate_16_NC_012633	|	RAF_ORF0042		Putative_colicin_V_production_membrane_protein	*	>>>	55	|	41898	42178	<<<	280	|	167	>>>	RAF_ORF0043	pseudogene	*	candidate	1132	4.3e-45	T	7	Rickettsia_conorii_str._Malish_7_chromosome_<>Rickettsia_canadensis_str._McKiel_chromosome_<>Rickettsia_rickettsii_str._'Sheila_Smith'_chromosome_<>Rickettsia_rickettsii_str._Iowa_chromosome_<>Rickettsia_peacockii_str._Rustic_chromosome_<>Rickettsia_heilongjiangensis_054_chromosome_<>Rickettsia_japonica_YH_chromosome_	RNA	-	3		Candidate_22_NC_012633(para),Candidate_110_NC_012633(para),Candidate_97_NC_012633(para)	-	-	-	-
Candidate_17_NC_012633	|	RAF_ORF0062		Site-specific_DNA_methylase	*	>>>	352	|	62195	62258	>>>	63	|	204	>>>	RAF_ORF0063	succinate_dehydrogenase_iron-sulfur_subunit	*	candidate	155	5.7e-18	T	11	Rickettsia_conorii_str._Malish_7_chromosome_<>Rickettsia_felis_URRWXCal2_chromosome_<>Rickettsia_bellii_RML369-C_chromosome_<>Rickettsia_canadensis_str._McKiel_chromosome_<>Rickettsia_rickettsii_str._'Sheila_Smith'_chromosome_<>Rickettsia_bellii_OSU_85-389_chromosome_<>Rickettsia_massiliae_MTU5_chromosome_<>Rickettsia_rickettsii_str._Iowa_chromosome_<>Rickettsia_peacockii_str._Rustic_chromosome_<…	RNA	-	25		Candidate_103_NC_012633(para),Candidate_104_NC_012633(para),Candidate_43_NC_012633(para),Candidate_44_NC_012633(para),Candidate_45_NC_012633(para),Candidate_46_NC_012633(para),Candidate_39_NC_012633(para),Candidate_142_NC_012633(para),Candidate_66_NC_012633(para),Candidate_67_NC_012633(para),Candidate_113_NC_012633(para),Candidate_77_NC_012633(para),Candidate_74_NC_012633(para),Candidate_68_NC_01…	-	-	-	-
Candidate_18_NC_012633	|	RAF_ORF0067		hypothetical_protein	*	>>>	34	|	67255	67338	>>>	83	|	65	>>>	RAF_ORF0068	putative_inner_membrane_protein_translocase_compon	*	candidate	627	6.9e-22	T	3	Rickettsia_felis_URRWXCal2_chromosome_<>Rickettsia_massiliae_MTU5_chromosome_<>Rickettsia_rickettsii_str._Iowa_chromosome_	RNA	-	0	-	-	-	5	-	-
Candidate_19_NC_012633	|	RAF_ORF0086		hypothetical_protein	*	>>>	445	|	85846	85976	>>>	130	|	-10	<<<	RAF_ORF0087	Iron-sulfur_cluster_assembly_accessory_protein	*	candidate	519	6.7e-17	T	3	Rickettsia_conorii_str._Malish_7_chromosome_<>Rickettsia_heilongjiangensis_054_chromosome_<>Rickettsia_japonica_YH_chromosome_	-	-	0	-	-	-	-	-	-
Candidate_20_NC_012633	|	RAF_ORF0093		hypothetical_protein	*	<<<	2	|	93049	93320	<<<	271	|	78	<<<	RAF_ORF0094	hypothetical_protein	*	candidate	685	4.9e-25	T	7	Rickettsia_conorii_str._Malish_7_chromosome_<>Rickettsia_felis_URRWXCal2_chromosome_<>Rickettsia_akari_str._Hartford_chromosome_<>Rickettsia_rickettsii_str._'Sheila_Smith'_chromosome_<>Rickettsia_massiliae_MTU5_chromosome_<>Rickettsia_peacockii_str._Rustic_chromosome_<>Rickettsia_japonica_YH_chromosome_	RNA	-	0	-	-	-	5	-	-E.coli_sig70_1(9.12|-319)E.coli_sig70_2(7.03|-316)E.coli_sig70_2(7.77|-418)E.coli_sig70_3(7.53|-245)E.coli_sig70_3(7.49|-316)
Candidate_21_NC_012633	|	RAF_ORF0098		7-cyano-7-deazaguanine_reductase	*	>>>	19	|	97834	98058	<<<	224	|	0	<<<	RAF_ORF0099	hypothetical_protein	*	candidate	705	1e-25	T	7	Rickettsia_conorii_str._Malish_7_chromosome_<>Rickettsia_rickettsii_str._'Sheila_Smith'_chromosome_<>Rickettsia_massiliae_MTU5_chromosome_<>Rickettsia_rickettsii_str._Iowa_chromosome_<>Rickettsia_peacockii_str._Rustic_chromosome_<>Rickettsia_heilongjiangensis_054_chromosome_<>Rickettsia_japonica_YH_chromosome_	-	-	6		Candidate_22_NC_012633(para),Candidate_75_NC_012633(para),Candidate_70_NC_012633(para),Candidate_140_NC_012633(para),Candidate_102_NC_012633(para),Candidate_110_NC_012633(para)	-	-	-	-
Candidate_22_NC_012633	|	RAF_ORF0104		preprotein_translocase_subunit_SecG	*	>>>	76	|	104441	104968	<<<	527	|	297	<<<	RAF_ORF0105	Cell_surface_antigen_Sca2	*	candidate	2710	1.5e-116	T	1	Rickettsia_massiliae_MTU5_chromosome_	RNA	-	14		Candidate_75_NC_012633(para),Candidate_74_NC_012633(para),Candidate_145_NC_012633(para),Candidate_91_NC_012633(para),Candidate_70_NC_012633(para),Candidate_139_NC_012633(para),Candidate_16_NC_012633(para),Candidate_141_NC_012633(para),Candidate_67_NC_012633(para),Candidate_131_NC_012633(para),Candidate_31_NC_012633(para),Candidate_79_NC_012633(para),Candidate_80_NC_012633(para),Candidate_81_NC_01…	-	-	-	-E.coli_sig70_1(7.17|-273)E.coli_sig70_3(7.57|-273)
Candidate_23_NC_012633	|	RAF_ORF0107		30S_ribosomal_protein_S2	*	>>>	69	|	113887	113952	>>>	65	|	61	>>>	RAF_ORF0108	elongation_factor_Ts	*	candidate	577	1.1e-19	T	7	Rickettsia_conorii_str._Malish_7_chromosome_<>Rickettsia_rickettsii_str._'Sheila_Smith'_chromosome_<>Rickettsia_massiliae_MTU5_chromosome_<>Rickettsia_rickettsii_str._Iowa_chromosome_<>Rickettsia_peacockii_str._Rustic_chromosome_<>Rickettsia_heilongjiangensis_054_chromosome_<>Rickettsia_japonica_YH_chromosome_	RNA	-	15		Candidate_97_NC_012633(para),Candidate_56_NC_012633(para),Candidate_70_NC_012633(para),Candidate_75_NC_012633(para),Candidate_92_NC_012633(para),Candidate_102_NC_012633(para),Candidate_99_NC_012633(para),Candidate_72_NC_012633(para),Candidate_111_NC_012633(para),Candidate_117_NC_012633(para),Candidate_79_NC_012633(para),Candidate_80_NC_012633(para),Candidate_81_NC_012633(para),Candidate_86_NC_012…	-	5	RS	-
Candidate_24_NC_012633	|	RAF_ORF0109		hypothetical_protein	*	>>>	63	|	115812	116214	>>>	402	|	245	<<<	RAF_ORF0110	3-deoxy-D-manno-octulosonic-acid_transferase	*	candidate	1746	8.5e-73	T	3	Rickettsia_rickettsii_str._'Sheila_Smith'_chromosome_<>Rickettsia_peacockii_str._Rustic_chromosome_<>Rickettsia_japonica_YH_chromosome_	RNA	-	0	-	-	-	-	-	-E.coli_sig70_2(7.91|-47)
Candidate_25_NC_012633	|	RAF_ORF0121		hypothetical_protein	*	>>>	222	|	127525	127879	>>>	354	|	-13	<<<	RAF_ORF0122	hypothetical_protein	*	candidate	1641	5.1e-68	T	1	Rickettsia_rickettsii_str._Iowa_chromosome_	-	-	0	-	-	-	-	-	-
Candidate_26_NC_012633	|	RAF_ORF0129		type_IV_secretion_system_ATPase_VirB4	*	>>>	1	|	135204	135326	>>>	122	|	-7	>>>	RAF_ORF0130	VirB6	*	candidate	576	1.9e-19	T	7	Rickettsia_conorii_str._Malish_7_chromosome_<>Rickettsia_rickettsii_str._'Sheila_Smith'_chromosome_<>Rickettsia_massiliae_MTU5_chromosome_<>Rickettsia_rickettsii_str._Iowa_chromosome_<>Rickettsia_peacockii_str._Rustic_chromosome_<>Rickettsia_heilongjiangensis_054_chromosome_<>Rickettsia_japonica_YH_chromosome_	-	-	0	-	-	-	5	-	-
Candidate_27_NC_012633	|	RAF_ORF0155		Periplasmic_serine_protease	*	>>>	2	|	167327	167463	>>>	136	|	37	>>>	RAF_ORF0156	hypothetical_protein	*	candidate	516	5.4e-17	T	8	Rickettsia_conorii_str._Malish_7_chromosome_<>Rickettsia_felis_URRWXCal2_chromosome_<>Rickettsia_rickettsii_str._'Sheila_Smith'_chromosome_<>Rickettsia_massiliae_MTU5_chromosome_<>Rickettsia_rickettsii_str._Iowa_chromosome_<>Rickettsia_peacockii_str._Rustic_chromosome_<>Rickettsia_heilongjiangensis_054_chromosome_<>Rickettsia_japonica_YH_chromosome_	RNA	-	27		Candidate_57_NC_012633(para),Candidate_89_NC_012633(para),Candidate_39_NC_012633(para),Candidate_77_NC_012633(para),Candidate_76_NC_012633(para),Candidate_142_NC_012633(para),Candidate_66_NC_012633(para),Candidate_67_NC_012633(para),Candidate_68_NC_012633(para),Candidate_53_NC_012633(para),Candidate_113_NC_012633(para),Candidate_127_NC_012633(para),Candidate_74_NC_012633(para),Candidate_47_NC_012…	-	5	RS	-Multi_Fur(12.73|-270)
Candidate_28_NC_012633	|	RAF_ORF0160		amino_acid_ABC_transporter_permease	*	>>>	1	|	172040	172180	>>>	140	|	18	>>>	RAF_ORF0161	30S_ribosomal_protein_S12	*	candidate	754	3.5e-28	B	1	Rickettsia_japonica_YH_chromosome_	RNA	-	0	-	-	-	5	-	-E.coli_sig70_1(7.38|-229)E.coli_sig70_1(9.26|-106)E.coli_sig70_1(7.97|-73)
Candidate_29_NC_012633	|	RAF_ORF0165		transcription_antitermination_protein_NusG	*	>>>	1	|	176424	176594	>>>	170	|	99	>>>	RAF_ORF0166	50S_ribosomal_protein_L11	*	candidate	1268	4.5e-51	T	7	Rickettsia_conorii_str._Malish_7_chromosome_<>Rickettsia_rickettsii_str._'Sheila_Smith'_chromosome_<>Rickettsia_massiliae_MTU5_chromosome_<>Rickettsia_rickettsii_str._Iowa_chromosome_<>Rickettsia_peacockii_str._Rustic_chromosome_<>Rickettsia_heilongjiangensis_054_chromosome_<>Rickettsia_japonica_YH_chromosome_	RNA	-	25		Candidate_62_NC_012633(para),Candidate_65_NC_012633(para),Candidate_120_NC_012633(para),Candidate_152_NC_012633(para),Candidate_61_NC_012633(para),Candidate_114_NC_012633(para),Candidate_153_NC_012633(para),Candidate_35_NC_012633(para),Candidate_36_NC_012633(para),Candidate_69_NC_012633(para),Candidate_105_NC_012633(para),Candidate_159_NC_012633(para),Candidate_100_NC_012633(para),Candidate_150_N…	-	-	RS	-
Candidate_30_NC_012633	|	RAF_ORF0169		50S_ribosomal_protein_L7/L12	*	>>>	675	|	179729	179783	>>>	54	|	214	>>>	RAF_ORF0170	DNA-directed_RNA_polymerase_subunit_beta	*	candidate	566	2.2e-19	T	7	Rickettsia_conorii_str._Malish_7_chromosome_<>Rickettsia_rickettsii_str._'Sheila_Smith'_chromosome_<>Rickettsia_massiliae_MTU5_chromosome_<>Rickettsia_rickettsii_str._Iowa_chromosome_<>Rickettsia_peacockii_str._Rustic_chromosome_<>Rickettsia_heilongjiangensis_054_chromosome_<>Rickettsia_japonica_YH_chromosome_	-	NC_002745_sprC(-)_-_(hom)	2		Candidate_123_NC_012633(para),Candidate_141_NC_012633(para)	-	-	-	-
Candidate_31_NC_012633	|	RAF_ORF0170		DNA-directed_RNA_polymerase_subunit_beta	*	>>>	16	|	184136	184195	>>>	59	|	181	>>>	RAF_ORF0171	DNA-directed_RNA_polymerase_subunit_beta_	*	candidate	412	1.2e-16	T	12	Rickettsia_conorii_str._Malish_7_chromosome_<>Rickettsia_felis_URRWXCal2_chromosome_<>Rickettsia_bellii_RML369-C_chromosome_<>Rickettsia_canadensis_str._McKiel_chromosome_<>Rickettsia_akari_str._Hartford_chromosome_<>Rickettsia_rickettsii_str._'Sheila_Smith'_chromosome_<>Rickettsia_bellii_OSU_85-389_chromosome_<>Rickettsia_massiliae_MTU5_chromosome_<>Rickettsia_rickettsii_str._Iowa_chromosome_<>R…	RNA	-	18		Candidate_32_NC_012633(para),Candidate_39_NC_012633(para),Candidate_66_NC_012633(para),Candidate_76_NC_012633(para),Candidate_53_NC_012633(para),Candidate_127_NC_012633(para),Candidate_103_NC_012633(para),Candidate_104_NC_012633(para),Candidate_74_NC_012633(para),Candidate_27_NC_012633(para),Candidate_68_NC_012633(para),Candidate_113_NC_012633(para),Candidate_85_NC_012633(para),Candidate_90_NC_01…	-	-	-	-E.coli_sig70_2(8.08|-138)
Candidate_32_NC_012633	|	RAF_ORF0171		DNA-directed_RNA_polymerase_subunit_beta_	*	>>>	340	|	188836	188901	<<<	65	|	0	<<<	RAF_ORF0172	hypothetical_protein	*	candidate	1642	3.9e-68	T	7	Rickettsia_conorii_str._Malish_7_chromosome_<>Rickettsia_rickettsii_str._'Sheila_Smith'_chromosome_<>Rickettsia_massiliae_MTU5_chromosome_<>Rickettsia_rickettsii_str._Iowa_chromosome_<>Rickettsia_peacockii_str._Rustic_chromosome_<>Rickettsia_heilongjiangensis_054_chromosome_<>Rickettsia_japonica_YH_chromosome_	RNA	-	13		Candidate_33_NC_012633(anti),Candidate_6_NC_012633(para),Candidate_31_NC_012633(para),Candidate_76_NC_012633(para),Candidate_53_NC_012633(para),Candidate_77_NC_012633(para),Candidate_39_NC_012633(para),Candidate_27_NC_012633(para),Candidate_74_NC_012633(para),Candidate_89_NC_012633(para),Candidate_57_NC_012633(para),Candidate_103_NC_012633(para),Candidate_104_NC_012633(para),Candidate_113_NC_0126…	-	3	-	-
Candidate_33_NC_012633	|	RAF_ORF0171		DNA-directed_RNA_polymerase_subunit_beta_	*	>>>	1	|	188497	188896	>>>	399	|	5	<<<	RAF_ORF0172	hypothetical_protein	*	candidate	1642	3.9e-68	T	7	Rickettsia_conorii_str._Malish_7_chromosome_<>Rickettsia_rickettsii_str._'Sheila_Smith'_chromosome_<>Rickettsia_massiliae_MTU5_chromosome_<>Rickettsia_rickettsii_str._Iowa_chromosome_<>Rickettsia_peacockii_str._Rustic_chromosome_<>Rickettsia_heilongjiangensis_054_chromosome_<>Rickettsia_japonica_YH_chromosome_	RNA	-	12		Candidate_32_NC_012633(anti),Candidate_159_NC_012633(para),Candidate_6_NC_012633(para),Candidate_76_NC_012633(para),Candidate_84_NC_012633(para),Candidate_105_NC_012633(para),Candidate_77_NC_012633(para),Candidate_27_NC_012633(para),Candidate_74_NC_012633(para),Candidate_89_NC_012633(para),Candidate_57_NC_012633(para),Candidate_29_NC_012633(para),Candidate_113_NC_012633(para)	-	-	-	-E.coli_sig70_3(8.20|-330)
Candidate_34_NC_012633	|	RAF_ORF0176		aspartyl-tRNA_synthetase	*	>>>	141	|	195319	195359	<<<	40	|	95	<<<	RAF_ORF0177	hypothetical_protein	*	candidate	810	3e-30	T	7	Rickettsia_conorii_str._Malish_7_chromosome_<>Rickettsia_rickettsii_str._'Sheila_Smith'_chromosome_<>Rickettsia_massiliae_MTU5_chromosome_<>Rickettsia_rickettsii_str._Iowa_chromosome_<>Rickettsia_peacockii_str._Rustic_chromosome_<>Rickettsia_heilongjiangensis_054_chromosome_<>Rickettsia_japonica_YH_chromosome_	RNA	-	13		Candidate_155_NC_012633(para),Candidate_161_NC_012633(para),Candidate_8_NC_012633(para),Candidate_133_NC_012633(para),Candidate_91_NC_012633(para),Candidate_3_NC_012633(para),Candidate_13_NC_012633(para),Candidate_140_NC_012633(para),Candidate_110_NC_012633(para),Candidate_75_NC_012633(para),Candidate_145_NC_012633(para),Candidate_2_NC_012633(para),Candidate_158_NC_012633(para)	-	-	-	-
Candidate_35_NC_012633	|	RAF_ORF0213		Ankyrin_repeat_protein	*	>>>	297	|	231419	231475	<<<	56	|	185	<<<	RAF_ORF0214	Cephalosporin_hydroxylase	*	candidate	1690	1.6e-70	T	8	Rickettsia_conorii_str._Malish_7_chromosome_<>Rickettsia_canadensis_str._McKiel_chromosome_<>Rickettsia_rickettsii_str._'Sheila_Smith'_chromosome_<>Rickettsia_massiliae_MTU5_chromosome_<>Rickettsia_rickettsii_str._Iowa_chromosome_<>Rickettsia_peacockii_str._Rustic_chromosome_<>Rickettsia_heilongjiangensis_054_chromosome_<>Rickettsia_japonica_YH_chromosome_	RNA	-	17		Candidate_14_NC_012633(tandem),Candidate_36_NC_012633(anti),Candidate_62_NC_012633(para),Candidate_150_NC_012633(para),Candidate_151_NC_012633(para),Candidate_128_NC_012633(para),Candidate_129_NC_012633(para),Candidate_29_NC_012633(para),Candidate_108_NC_012633(para),Candidate_105_NC_012633(para),Candidate_120_NC_012633(para),Candidate_65_NC_012633(para),Candidate_152_NC_012633(para),Candidate_15…	-	-	-	-
Candidate_36_NC_012633	|	RAF_ORF0213		Ankyrin_repeat_protein	*	>>>	148	|	231270	231459	>>>	189	|	201	<<<	RAF_ORF0214	Cephalosporin_hydroxylase	*	candidate	1855	9.3e-78	T	7	Rickettsia_conorii_str._Malish_7_chromosome_<>Rickettsia_rickettsii_str._'Sheila_Smith'_chromosome_<>Rickettsia_massiliae_MTU5_chromosome_<>Rickettsia_rickettsii_str._Iowa_chromosome_<>Rickettsia_peacockii_str._Rustic_chromosome_<>Rickettsia_heilongjiangensis_054_chromosome_<>Rickettsia_japonica_YH_chromosome_	RNA	-	16		Candidate_14_NC_012633(anti),Candidate_35_NC_012633(anti),Candidate_62_NC_012633(para),Candidate_150_NC_012633(para),Candidate_151_NC_012633(para),Candidate_128_NC_012633(para),Candidate_129_NC_012633(para),Candidate_29_NC_012633(para),Candidate_108_NC_012633(para),Candidate_105_NC_012633(para),Candidate_120_NC_012633(para),Candidate_65_NC_012633(para),Candidate_152_NC_012633(para),Candidate_153_…	-	-	-	-E.coli_sig70_1(7.85|-280)
Candidate_37_NC_012633	|	RAF_ORF0218		dihydrolipoamide_succinyltransferase	*	<<<	57	|	235814	235920	<<<	106	|	0	<<<	RAF_ORF0219	2-oxoglutarate_dehydrogenase_E1_component	*	candidate	757	8.9e-28	T	5	Rickettsia_conorii_str._Malish_7_chromosome_<>Rickettsia_massiliae_MTU5_chromosome_<>Rickettsia_peacockii_str._Rustic_chromosome_<>Rickettsia_heilongjiangensis_054_chromosome_<>Rickettsia_japonica_YH_chromosome_	RNA	-	15		Candidate_73_NC_012633(para),Candidate_118_NC_012633(para),Candidate_106_NC_012633(para),Candidate_107_NC_012633(para),Candidate_64_NC_012633(para),Candidate_102_NC_012633(para),Candidate_59_NC_012633(para),Candidate_84_NC_012633(para),Candidate_61_NC_012633(para),Candidate_62_NC_012633(para),Candidate_120_NC_012633(para),Candidate_49_NC_012633(para),Candidate_128_NC_012633(para),Candidate_114_NC…	-	-	RS	-
Candidate_38_NC_012633	|	RAF_ORF0218		dihydrolipoamide_succinyltransferase	*	<<<	78	|	235835	235920	<<<	85	|	0	<<<	RAF_ORF0219	2-oxoglutarate_dehydrogenase_E1_component	*	candidate	757	8.9e-28	T	5	Rickettsia_conorii_str._Malish_7_chromosome_<>Rickettsia_massiliae_MTU5_chromosome_<>Rickettsia_peacockii_str._Rustic_chromosome_<>Rickettsia_heilongjiangensis_054_chromosome_<>Rickettsia_japonica_YH_chromosome_	RNA	-	15		Candidate_73_NC_012633(para),Candidate_118_NC_012633(para),Candidate_106_NC_012633(para),Candidate_107_NC_012633(para),Candidate_64_NC_012633(para),Candidate_102_NC_012633(para),Candidate_59_NC_012633(para),Candidate_84_NC_012633(para),Candidate_61_NC_012633(para),Candidate_62_NC_012633(para),Candidate_120_NC_012633(para),Candidate_49_NC_012633(para),Candidate_128_NC_012633(para),Candidate_114_NC…	-	-	RS	-
Candidate_39_NC_012633	|	RAF_ORF0220		Thermostable_carboxypeptidase	*	<<<	40	|	240372	240492	<<<	120	|	15	<<<	RAF_ORF0221	DNA_repair_protein_RecN	*	candidate	492	6.6e-16	T	9	Rickettsia_conorii_str._Malish_7_chromosome_<>Rickettsia_felis_URRWXCal2_chromosome_<>Rickettsia_canadensis_str._McKiel_chromosome_<>Rickettsia_rickettsii_str._'Sheila_Smith'_chromosome_<>Rickettsia_massiliae_MTU5_chromosome_<>Rickettsia_rickettsii_str._Iowa_chromosome_<>Rickettsia_peacockii_str._Rustic_chromosome_<>Rickettsia_heilongjiangensis_054_chromosome_<>Rickettsia_japonica_YH_chromosome_	RNA	-	33		Candidate_77_NC_012633(para),Candidate_142_NC_012633(para),Candidate_76_NC_012633(para),Candidate_89_NC_012633(para),Candidate_53_NC_012633(para),Candidate_68_NC_012633(para),Candidate_27_NC_012633(para),Candidate_57_NC_012633(para),Candidate_113_NC_012633(para),Candidate_127_NC_012633(para),Candidate_66_NC_012633(para),Candidate_67_NC_012633(para),Candidate_74_NC_012633(para),Candidate_17_NC_012…	-	-	RS	-
Candidate_40_NC_012633	|	RAF_ORF0226		Heat_shock_protease	*	>>>	862	|	249000	249051	<<<	51	|	245	<<<	RAF_ORF0227	hypothetical_protein	*	candidate	578	3.1e-17	T	4	Rickettsia_akari_str._Hartford_chromosome_<>Rickettsia_massiliae_MTU5_chromosome_<>Rickettsia_peacockii_str._Rustic_chromosome_<>Rickettsia_japonica_YH_chromosome_	-	-	4		Candidate_41_NC_012633(tandem),Candidate_159_NC_012633(tandem),Candidate_139_NC_012633(para),Candidate_106_NC_012633(para),Candidate_107_NC_012633(para)	-	-	-	-E.coli_sig70_1(7.78|-168)E.coli_sig70_1(7.38|-194)E.coli_sig70_3(7.11|-139)
Candidate_41_NC_012633	|	RAF_ORF0226		Heat_shock_protease	*	>>>	1039	|	249177	249295	<<<	118	|	1	<<<	RAF_ORF0227	hypothetical_protein	*	candidate	729	1.1e-26	T	6	Rickettsia_felis_URRWXCal2_chromosome_<>Rickettsia_akari_str._Hartford_chromosome_<>Rickettsia_rickettsii_str._'Sheila_Smith'_chromosome_<>Rickettsia_massiliae_MTU5_chromosome_<>Rickettsia_rickettsii_str._Iowa_chromosome_<>Rickettsia_peacockii_str._Rustic_chromosome_	RNA	-	2		Candidate_40_NC_012633(tandem),Candidate_159_NC_012633(tandem),Candidate_139_NC_012633(para)	-	-	-	-E.coli_sig70_1(9.79|-224)E.coli_sig70_3(7.56|-141)
Candidate_42_NC_012633	|	RAF_ORF0230		Ubiquinone_biosynthesis_protein_coq7	*	>>>	112	|	252068	252113	>>>	45	|	317	>>>	RAF_ORF0231	Cytochrome_c_oxidase_subunit_III	*	candidate	958	2.7e-37	T	8	Rickettsia_prowazekii_str._Madrid_E_chromosome_<>Rickettsia_conorii_str._Malish_7_chromosome_<>Rickettsia_typhi_str._Wilmington_chromosome_<>Rickettsia_felis_URRWXCal2_chromosome_<>Rickettsia_bellii_RML369-C_chromosome_<>Rickettsia_akari_str._Hartford_chromosome_<>Rickettsia_bellii_OSU_85-389_chromosome_<>Rickettsia_peacockii_str._Rustic_chromosome_	RNA	-	0	-	-	-	-	-	-
Candidate_43_NC_012633	|	RAF_ORF0232		VirB2-like_protein	*	>>>	1	|	253871	253956	>>>	85	|	256	<<<	RAF_ORF0233	hypothetical_protein	*	candidate	490	3.2e-16	T	7	Rickettsia_conorii_str._Malish_7_chromosome_<>Rickettsia_rickettsii_str._'Sheila_Smith'_chromosome_<>Rickettsia_massiliae_MTU5_chromosome_<>Rickettsia_rickettsii_str._Iowa_chromosome_<>Rickettsia_peacockii_str._Rustic_chromosome_<>Rickettsia_heilongjiangensis_054_chromosome_<>Rickettsia_japonica_YH_chromosome_	RNA	-	4		Candidate_44_NC_012633(anti),Candidate_45_NC_012633(opp),Candidate_17_NC_012633(para),Candidate_57_NC_012633(para),Candidate_158_NC_012633(para),Candidate_8_NC_012633(para)	-	-	-	-
Candidate_44_NC_012633	|	RAF_ORF0232		VirB2-like_protein	*	>>>	24	|	253894	254212	<<<	318	|	0	<<<	RAF_ORF0233	hypothetical_protein	*	candidate	490	3.2e-16	T	7	Rickettsia_conorii_str._Malish_7_chromosome_<>Rickettsia_rickettsii_str._'Sheila_Smith'_chromosome_<>Rickettsia_massiliae_MTU5_chromosome_<>Rickettsia_rickettsii_str._Iowa_chromosome_<>Rickettsia_peacockii_str._Rustic_chromosome_<>Rickettsia_heilongjiangensis_054_chromosome_<>Rickettsia_japonica_YH_chromosome_	RNA	-	23		Candidate_43_NC_012633(anti),Candidate_46_NC_012633(anti),Candidate_17_NC_012633(para),Candidate_66_NC_012633(para),Candidate_67_NC_012633(para),Candidate_57_NC_012633(para),Candidate_142_NC_012633(para),Candidate_68_NC_012633(para),Candidate_53_NC_012633(para),Candidate_113_NC_012633(para),Candidate_127_NC_012633(para),Candidate_76_NC_012633(para),Candidate_39_NC_012633(para),Candidate_77_NC_012…	-	-	-	-
Candidate_45_NC_012633	|	RAF_ORF0232		VirB2-like_protein	*	>>>	151	|	254021	254212	<<<	191	|	0	<<<	RAF_ORF0233	hypothetical_protein	*	candidate	490	3.2e-16	T	7	Rickettsia_conorii_str._Malish_7_chromosome_<>Rickettsia_rickettsii_str._'Sheila_Smith'_chromosome_<>Rickettsia_massiliae_MTU5_chromosome_<>Rickettsia_rickettsii_str._Iowa_chromosome_<>Rickettsia_peacockii_str._Rustic_chromosome_<>Rickettsia_heilongjiangensis_054_chromosome_<>Rickettsia_japonica_YH_chromosome_	RNA	-	25		Candidate_43_NC_012633(opp),Candidate_46_NC_012633(anti),Candidate_17_NC_012633(para),Candidate_66_NC_012633(para),Candidate_67_NC_012633(para),Candidate_57_NC_012633(para),Candidate_142_NC_012633(para),Candidate_68_NC_012633(para),Candidate_53_NC_012633(para),Candidate_113_NC_012633(para),Candidate_127_NC_012633(para),Candidate_76_NC_012633(para),Candidate_39_NC_012633(para),Candidate_77_NC_0126…	-	-	-	-
Candidate_46_NC_012633	|	RAF_ORF0232		VirB2-like_protein	*	>>>	1	|	253871	254079	>>>	208	|	133	<<<	RAF_ORF0233	hypothetical_protein	*	candidate	490	3.2e-16	T	7	Rickettsia_conorii_str._Malish_7_chromosome_<>Rickettsia_rickettsii_str._'Sheila_Smith'_chromosome_<>Rickettsia_massiliae_MTU5_chromosome_<>Rickettsia_rickettsii_str._Iowa_chromosome_<>Rickettsia_peacockii_str._Rustic_chromosome_<>Rickettsia_heilongjiangensis_054_chromosome_<>Rickettsia_japonica_YH_chromosome_	RNA	-	21		Candidate_44_NC_012633(anti),Candidate_45_NC_012633(anti),Candidate_17_NC_012633(para),Candidate_66_NC_012633(para),Candidate_67_NC_012633(para),Candidate_57_NC_012633(para),Candidate_142_NC_012633(para),Candidate_68_NC_012633(para),Candidate_53_NC_012633(para),Candidate_113_NC_012633(para),Candidate_127_NC_012633(para),Candidate_76_NC_012633(para),Candidate_39_NC_012633(para),Candidate_77_NC_012…	-	-	-	-
Candidate_47_NC_012633	|	RAF_ORF0234		2,3,4,5-tetrahydropyridine-2,6-carboxylate_N-succi	*	>>>	115	|	255867	255918	>>>	51	|	131	<<<	RAF_ORF0235	pseudogene	*	candidate	785	5.1e-29	T	7	Rickettsia_conorii_str._Malish_7_chromosome_<>Rickettsia_rickettsii_str._'Sheila_Smith'_chromosome_<>Rickettsia_massiliae_MTU5_chromosome_<>Rickettsia_rickettsii_str._Iowa_chromosome_<>Rickettsia_peacockii_str._Rustic_chromosome_<>Rickettsia_heilongjiangensis_054_chromosome_<>Rickettsia_japonica_YH_chromosome_	RNA	-	23		Candidate_48_NC_012633(anti),Candidate_142_NC_012633(para),Candidate_66_NC_012633(para),Candidate_67_NC_012633(para),Candidate_57_NC_012633(para),Candidate_53_NC_012633(para),Candidate_27_NC_012633(para),Candidate_68_NC_012633(para),Candidate_77_NC_012633(para),Candidate_113_NC_012633(para),Candidate_89_NC_012633(para),Candidate_127_NC_012633(para),Candidate_39_NC_012633(para),Candidate_145_NC_01…	-	-	-	-E.coli_sig70_3(7.13|-55)
Candidate_48_NC_012633	|	RAF_ORF0234		2,3,4,5-tetrahydropyridine-2,6-carboxylate_N-succi	*	>>>	108	|	255860	255962	<<<	102	|	87	<<<	RAF_ORF0235	pseudogene	*	candidate	960	4.7e-37	T	7	Rickettsia_conorii_str._Malish_7_chromosome_<>Rickettsia_rickettsii_str._'Sheila_Smith'_chromosome_<>Rickettsia_massiliae_MTU5_chromosome_<>Rickettsia_rickettsii_str._Iowa_chromosome_<>Rickettsia_peacockii_str._Rustic_chromosome_<>Rickettsia_heilongjiangensis_054_chromosome_<>Rickettsia_japonica_YH_chromosome_	RNA	-	23		Candidate_47_NC_012633(anti),Candidate_142_NC_012633(para),Candidate_66_NC_012633(para),Candidate_67_NC_012633(para),Candidate_57_NC_012633(para),Candidate_53_NC_012633(para),Candidate_27_NC_012633(para),Candidate_68_NC_012633(para),Candidate_77_NC_012633(para),Candidate_113_NC_012633(para),Candidate_89_NC_012633(para),Candidate_127_NC_012633(para),Candidate_39_NC_012633(para),Candidate_145_NC_01…	-	-	-	-
Candidate_49_NC_012633	|	RAF_ORF0262		Putative_ATPase_n2B	*	<<<	129	|	289639	289723	<<<	84	|	0	<<<	RAF_ORF0263	S-adenosylmethionine:tRNA_ribosyltransferase-isome	*	candidate	1025	5.4e-40	T	7	Rickettsia_conorii_str._Malish_7_chromosome_<>Rickettsia_akari_str._Hartford_chromosome_<>Rickettsia_rickettsii_str._'Sheila_Smith'_chromosome_<>Rickettsia_massiliae_MTU5_chromosome_<>Rickettsia_rickettsii_str._Iowa_chromosome_<>Rickettsia_peacockii_str._Rustic_chromosome_<>Rickettsia_japonica_YH_chromosome_	RNA	-	24		Candidate_99_NC_012633(para),Candidate_97_NC_012633(para),Candidate_92_NC_012633(para),Candidate_128_NC_012633(para),Candidate_129_NC_012633(para),Candidate_74_NC_012633(para),Candidate_65_NC_012633(para),Candidate_108_NC_012633(para),Candidate_114_NC_012633(para),Candidate_153_NC_012633(para),Candidate_44_NC_012633(para),Candidate_45_NC_012633(para),Candidate_47_NC_012633(para),Candidate_48_NC_0…	-	-	-	-
Candidate_50_NC_012633	|	RAF_ORF0276		threonyl-tRNA_synthetase	*	>>>	148	|	304650	304815	<<<	165	|	250	>>>	RAF_ORF0277	pseudogene	*	candidate	1330	6e-54	T	3	Rickettsia_felis_URRWXCal2_chromosome_<>Rickettsia_massiliae_MTU5_chromosome_<>Rickettsia_heilongjiangensis_054_chromosome_	-	-	0	-	-	-	-	-	-
Candidate_51_NC_012633	|	RAF_ORF0279		pseudogene	*	<<<	315	|	307664	307751	<<<	87	|	40	<<<	RAF_ORF0281	hypothetical_protein	*	candidate	572	4.6e-20	T	6	Rickettsia_canadensis_str._McKiel_chromosome_<>Rickettsia_akari_str._Hartford_chromosome_<>Rickettsia_rickettsii_str._'Sheila_Smith'_chromosome_<>Rickettsia_massiliae_MTU5_chromosome_<>Rickettsia_peacockii_str._Rustic_chromosome_<>Rickettsia_japonica_YH_chromosome_	RNA	-	0		Candidate_52_NC_012633(anti)	-	-	-	-
Candidate_52_NC_012633	|	RAF_ORF0279		pseudogene	*	<<<	25	|	307374	307729	>>>	355	|	62	<<<	RAF_ORF0281	hypothetical_protein	*	candidate	761	2.4e-28	T	6	Rickettsia_canadensis_str._McKiel_chromosome_<>Rickettsia_akari_str._Hartford_chromosome_<>Rickettsia_rickettsii_str._'Sheila_Smith'_chromosome_<>Rickettsia_massiliae_MTU5_chromosome_<>Rickettsia_peacockii_str._Rustic_chromosome_<>Rickettsia_japonica_YH_chromosome_	RNA	-	0		Candidate_51_NC_012633(anti)	-	-	-	-E.coli_sig70_1(7.28|-89)
Candidate_53_NC_012633	|	RAF_ORF0309		UDP-N-acetylenolpyruvoylglucosamine_reductase	*	>>>	8	|	336644	336755	>>>	111	|	123	>>>	RAF_ORF0310	D-alanine--D-alanine_ligase	*	candidate	499	2.3e-16	T	9	Rickettsia_conorii_str._Malish_7_chromosome_<>Rickettsia_felis_URRWXCal2_chromosome_<>Rickettsia_akari_str._Hartford_chromosome_<>Rickettsia_rickettsii_str._'Sheila_Smith'_chromosome_<>Rickettsia_massiliae_MTU5_chromosome_<>Rickettsia_rickettsii_str._Iowa_chromosome_<>Rickettsia_peacockii_str._Rustic_chromosome_<>Rickettsia_heilongjiangensis_054_chromosome_<>Rickettsia_japonica_YH_chromosome_	RNA	-	31		Candidate_68_NC_012633(para),Candidate_113_NC_012633(para),Candidate_76_NC_012633(para),Candidate_57_NC_012633(para),Candidate_77_NC_012633(para),Candidate_89_NC_012633(para),Candidate_39_NC_012633(para),Candidate_127_NC_012633(para),Candidate_66_NC_012633(para),Candidate_67_NC_012633(para),Candidate_142_NC_012633(para),Candidate_74_NC_012633(para),Candidate_27_NC_012633(para),Candidate_145_NC_01…	-	-	-	-
Candidate_54_NC_012633	|	RAF_ORF0309		UDP-N-acetylenolpyruvoylglucosamine_reductase	*	>>>	8	|	336644	336797	>>>	153	|	81	>>>	RAF_ORF0310	D-alanine--D-alanine_ligase	*	candidate	499	2.3e-16	T	9	Rickettsia_conorii_str._Malish_7_chromosome_<>Rickettsia_felis_URRWXCal2_chromosome_<>Rickettsia_akari_str._Hartford_chromosome_<>Rickettsia_rickettsii_str._'Sheila_Smith'_chromosome_<>Rickettsia_massiliae_MTU5_chromosome_<>Rickettsia_rickettsii_str._Iowa_chromosome_<>Rickettsia_peacockii_str._Rustic_chromosome_<>Rickettsia_heilongjiangensis_054_chromosome_<>Rickettsia_japonica_YH_chromosome_	RNA	-	31		Candidate_68_NC_012633(para),Candidate_113_NC_012633(para),Candidate_76_NC_012633(para),Candidate_57_NC_012633(para),Candidate_77_NC_012633(para),Candidate_89_NC_012633(para),Candidate_39_NC_012633(para),Candidate_127_NC_012633(para),Candidate_66_NC_012633(para),Candidate_67_NC_012633(para),Candidate_142_NC_012633(para),Candidate_74_NC_012633(para),Candidate_27_NC_012633(para),Candidate_145_NC_01…	-	-	RS	-
Candidate_55_NC_012633	|	RAF_ORF0312		Cell_division_protein_ftsA	*	>>>	25	|	340033	340149	<<<	116	|	0	<<<	RAF_ORF0313	Membrane_protein_implicated_in_regulation_of_membr	*	candidate	663	1.8e-23	T	7	Rickettsia_conorii_str._Malish_7_chromosome_<>Rickettsia_rickettsii_str._'Sheila_Smith'_chromosome_<>Rickettsia_massiliae_MTU5_chromosome_<>Rickettsia_rickettsii_str._Iowa_chromosome_<>Rickettsia_peacockii_str._Rustic_chromosome_<>Rickettsia_heilongjiangensis_054_chromosome_<>Rickettsia_japonica_YH_chromosome_	RNA	-	11		Candidate_150_NC_012633(para),Candidate_114_NC_012633(para),Candidate_95_NC_012633(para),Candidate_85_NC_012633(para),Candidate_91_NC_012633(para),Candidate_76_NC_012633(para),Candidate_104_NC_012633(para),Candidate_96_NC_012633(para),Candidate_53_NC_012633(para),Candidate_99_NC_012633(para),Candidate_67_NC_012633(para)	-	-	-	-
Candidate_56_NC_012633	|	RAF_ORF0318		Ribonuclease_E	*	>>>	13	|	347222	347346	>>>	124	|	107	>>>	RAF_ORF0319	Cytochrome_c_oxidase_assembly_protein	*	candidate	498	1.7e-16	T	10	Rickettsia_conorii_str._Malish_7_chromosome_<>Rickettsia_felis_URRWXCal2_chromosome_<>Rickettsia_bellii_RML369-C_chromosome_<>Rickettsia_rickettsii_str._'Sheila_Smith'_chromosome_<>Rickettsia_bellii_OSU_85-389_chromosome_<>Rickettsia_massiliae_MTU5_chromosome_<>Rickettsia_rickettsii_str._Iowa_chromosome_<>Rickettsia_peacockii_str._Rustic_chromosome_<>Rickettsia_heilongjiangensis_054_chromosome_<>…	RNA	-	33		Candidate_97_NC_012633(para),Candidate_99_NC_012633(para),Candidate_23_NC_012633(para),Candidate_70_NC_012633(para),Candidate_92_NC_012633(para),Candidate_102_NC_012633(para),Candidate_75_NC_012633(para),Candidate_120_NC_012633(para),Candidate_79_NC_012633(para),Candidate_80_NC_012633(para),Candidate_81_NC_012633(para),Candidate_117_NC_012633(para),Candidate_91_NC_012633(para),Candidate_111_NC_01…	-	-	-	-
Candidate_57_NC_012633	|	RAF_ORF0326		Outer_membrane_protein	*	>>>	19	|	357471	357603	>>>	132	|	29	>>>	RAF_ORF0327	isocitrate_dehydrogenase	*	candidate	503	2e-16	T	9	Rickettsia_conorii_str._Malish_7_chromosome_<>Rickettsia_felis_URRWXCal2_chromosome_<>Rickettsia_akari_str._Hartford_chromosome_<>Rickettsia_rickettsii_str._'Sheila_Smith'_chromosome_<>Rickettsia_massiliae_MTU5_chromosome_<>Rickettsia_rickettsii_str._Iowa_chromosome_<>Rickettsia_peacockii_str._Rustic_chromosome_<>Rickettsia_heilongjiangensis_054_chromosome_<>Rickettsia_japonica_YH_chromosome_	RNA	-	28		Candidate_53_NC_012633(para),Candidate_113_NC_012633(para),Candidate_68_NC_012633(para),Candidate_27_NC_012633(para),Candidate_127_NC_012633(para),Candidate_142_NC_012633(para),Candidate_77_NC_012633(para),Candidate_39_NC_012633(para),Candidate_76_NC_012633(para),Candidate_145_NC_012633(para),Candidate_89_NC_012633(para),Candidate_66_NC_012633(para),Candidate_67_NC_012633(para),Candidate_74_NC_01…	-	5	RS	-E.coli_sig70_3(10.10|-55)
Candidate_58_NC_012633	|	RAF_ORF0326		Outer_membrane_protein	*	>>>	19	|	357471	357625	>>>	154	|	7	>>>	RAF_ORF0327	isocitrate_dehydrogenase	*	candidate	503	2e-16	T	9	Rickettsia_conorii_str._Malish_7_chromosome_<>Rickettsia_felis_URRWXCal2_chromosome_<>Rickettsia_akari_str._Hartford_chromosome_<>Rickettsia_rickettsii_str._'Sheila_Smith'_chromosome_<>Rickettsia_massiliae_MTU5_chromosome_<>Rickettsia_rickettsii_str._Iowa_chromosome_<>Rickettsia_peacockii_str._Rustic_chromosome_<>Rickettsia_heilongjiangensis_054_chromosome_<>Rickettsia_japonica_YH_chromosome_	RNA	-	28		Candidate_53_NC_012633(para),Candidate_113_NC_012633(para),Candidate_68_NC_012633(para),Candidate_27_NC_012633(para),Candidate_127_NC_012633(para),Candidate_142_NC_012633(para),Candidate_77_NC_012633(para),Candidate_39_NC_012633(para),Candidate_76_NC_012633(para),Candidate_145_NC_012633(para),Candidate_89_NC_012633(para),Candidate_66_NC_012633(para),Candidate_67_NC_012633(para),Candidate_74_NC_01…	-	5	RS	-E.coli_sig70_3(10.10|-77)
Candidate_59_NC_012633	|	RAF_ORF0333		Cytochrome_b	*	>>>	45	|	363633	363753	>>>	120	|	324	>>>	RAF_ORF0334	Cytochrome_c1,_heme_protein_precursor	*	candidate	1016	1.1e-39	T	7	Rickettsia_conorii_str._Malish_7_chromosome_<>Rickettsia_rickettsii_str._'Sheila_Smith'_chromosome_<>Rickettsia_massiliae_MTU5_chromosome_<>Rickettsia_rickettsii_str._Iowa_chromosome_<>Rickettsia_peacockii_str._Rustic_chromosome_<>Rickettsia_heilongjiangensis_054_chromosome_<>Rickettsia_japonica_YH_chromosome_	RNA	-	11		Candidate_159_NC_012633(para),Candidate_105_NC_012633(para),Candidate_61_NC_012633(para),Candidate_84_NC_012633(para),Candidate_65_NC_012633(para),Candidate_120_NC_012633(para),Candidate_106_NC_012633(para),Candidate_107_NC_012633(para),Candidate_37_NC_012633(para),Candidate_38_NC_012633(para),Candidate_73_NC_012633(para)	-	-	-	-
Candidate_60_NC_012633	|	RAF_ORF0337		Small_heat_shock_protein	*	>>>	635	|	366763	366840	>>>	77	|	145	<<<	RAF_ORF0338	pseudogene	*	candidate	955	7.6e-37	T	4	Rickettsia_conorii_str._Malish_7_chromosome_<>Rickettsia_rickettsii_str._'Sheila_Smith'_chromosome_<>Rickettsia_rickettsii_str._Iowa_chromosome_<>Rickettsia_japonica_YH_chromosome_	RNA	-	0	-	-	-	-	-	-
Candidate_61_NC_012633	|	RAF_ORF0352		Protease_II	*	<<<	82	|	380465	380538	<<<	73	|	22	<<<	RAF_ORF0353	putative_monovalent_cation/H+_antiporter_subunit_D	*	candidate	488	7e-16	T	8	Rickettsia_conorii_str._Malish_7_chromosome_<>Rickettsia_felis_URRWXCal2_chromosome_<>Rickettsia_rickettsii_str._'Sheila_Smith'_chromosome_<>Rickettsia_massiliae_MTU5_chromosome_<>Rickettsia_rickettsii_str._Iowa_chromosome_<>Rickettsia_peacockii_str._Rustic_chromosome_<>Rickettsia_heilongjiangensis_054_chromosome_<>Rickettsia_japonica_YH_chromosome_	RNA	-	27		Candidate_62_NC_012633(para),Candidate_153_NC_012633(para),Candidate_65_NC_012633(para),Candidate_29_NC_012633(para),Candidate_152_NC_012633(para),Candidate_120_NC_012633(para),Candidate_114_NC_012633(para),Candidate_128_NC_012633(para),Candidate_129_NC_012633(para),Candidate_105_NC_012633(para),Candidate_59_NC_012633(para),Candidate_69_NC_012633(para),Candidate_108_NC_012633(para),Candidate_159_…	-	-	RS	-E.coli_sig70_2(7.06|-159)
Candidate_62_NC_012633	|	RAF_ORF0386		histidyl-tRNA_synthetase	*	>>>	113	|	415355	415478	>>>	123	|	195	>>>	RAF_ORF0387	ABC_transporter_ATP-binding_protein	*	candidate	490	5.6e-16	T	9	Rickettsia_conorii_str._Malish_7_chromosome_<>Rickettsia_felis_URRWXCal2_chromosome_<>Rickettsia_akari_str._Hartford_chromosome_<>Rickettsia_rickettsii_str._'Sheila_Smith'_chromosome_<>Rickettsia_massiliae_MTU5_chromosome_<>Rickettsia_rickettsii_str._Iowa_chromosome_<>Rickettsia_peacockii_str._Rustic_chromosome_<>Rickettsia_heilongjiangensis_054_chromosome_<>Rickettsia_japonica_YH_chromosome_	RNA	-	24		Candidate_128_NC_012633(para),Candidate_129_NC_012633(para),Candidate_65_NC_012633(para),Candidate_114_NC_012633(para),Candidate_150_NC_012633(para),Candidate_61_NC_012633(para),Candidate_29_NC_012633(para),Candidate_152_NC_012633(para),Candidate_120_NC_012633(para),Candidate_153_NC_012633(para),Candidate_105_NC_012633(para),Candidate_35_NC_012633(para),Candidate_36_NC_012633(para),Candidate_69_N…	-	-	-	-
Candidate_63_NC_012633	|	RAF_ORF0388		ABC_transporter_ATP-binding_protein	*	>>>	4	|	416157	416237	>>>	80	|	314	<<<	RAF_ORF0389	hypothetical_protein	*	candidate	1273	1.7e-51	T	3	Rickettsia_conorii_str._Malish_7_chromosome_<>Rickettsia_rickettsii_str._'Sheila_Smith'_chromosome_<>Rickettsia_peacockii_str._Rustic_chromosome_	-	-	0		Candidate_64_NC_012633(anti)	-	-	-	-
Candidate_64_NC_012633	|	RAF_ORF0388		ABC_transporter_ATP-binding_protein	*	>>>	0	|	416153	416551	<<<	398	|	0	<<<	RAF_ORF0389	hypothetical_protein	*	candidate	1734	2.3e-72	T	5	Rickettsia_conorii_str._Malish_7_chromosome_<>Rickettsia_rickettsii_str._'Sheila_Smith'_chromosome_<>Rickettsia_peacockii_str._Rustic_chromosome_<>Rickettsia_heilongjiangensis_054_chromosome_<>Rickettsia_japonica_YH_chromosome_	RNA	-	15		Candidate_63_NC_012633(anti),Candidate_106_NC_012633(para),Candidate_107_NC_012633(para),Candidate_105_NC_012633(para),Candidate_159_NC_012633(para),Candidate_118_NC_012633(para),Candidate_37_NC_012633(para),Candidate_38_NC_012633(para),Candidate_73_NC_012633(para),Candidate_6_NC_012633(para),Candidate_129_NC_012633(para),Candidate_150_NC_012633(para),Candidate_102_NC_012633(para),Candidate_61_NC…	-	-	-	-E.coli_sig70_3(7.14|-260)
Candidate_65_NC_012633	|	RAF_ORF0400		Protein_kinase_C_inhibitor_1	*	<<<	81	|	429567	429654	<<<	87	|	18	<<<	RAF_ORF0401	hypothetical_protein	*	candidate	624	1.1e-21	T	9	Rickettsia_conorii_str._Malish_7_chromosome_<>Rickettsia_felis_URRWXCal2_chromosome_<>Rickettsia_akari_str._Hartford_chromosome_<>Rickettsia_rickettsii_str._'Sheila_Smith'_chromosome_<>Rickettsia_massiliae_MTU5_chromosome_<>Rickettsia_rickettsii_str._Iowa_chromosome_<>Rickettsia_peacockii_str._Rustic_chromosome_<>Rickettsia_heilongjiangensis_054_chromosome_<>Rickettsia_japonica_YH_chromosome_	RNA	-	23		Candidate_62_NC_012633(para),Candidate_120_NC_012633(para),Candidate_61_NC_012633(para),Candidate_128_NC_012633(para),Candidate_129_NC_012633(para),Candidate_29_NC_012633(para),Candidate_152_NC_012633(para),Candidate_114_NC_012633(para),Candidate_108_NC_012633(para),Candidate_153_NC_012633(para),Candidate_69_NC_012633(para),Candidate_105_NC_012633(para),Candidate_150_NC_012633(para),Candidate_49_…	-	-	RS	-
Candidate_66_NC_012633	|	RAF_ORF0415		hypothetical_protein	*	>>>	245	|	441699	441808	<<<	109	|	2	<<<	RAF_ORF0416	glutamyl-tRNA_synthetase	*	candidate	516	3e-17	T	9	Rickettsia_conorii_str._Malish_7_chromosome_<>Rickettsia_felis_URRWXCal2_chromosome_<>Rickettsia_canadensis_str._McKiel_chromosome_<>Rickettsia_rickettsii_str._'Sheila_Smith'_chromosome_<>Rickettsia_massiliae_MTU5_chromosome_<>Rickettsia_rickettsii_str._Iowa_chromosome_<>Rickettsia_peacockii_str._Rustic_chromosome_<>Rickettsia_heilongjiangensis_054_chromosome_<>Rickettsia_japonica_YH_chromosome_	RNA	NC_002745_yybP1ykoY(+)_+_(hom)	27		Candidate_67_NC_012633(anti),Candidate_77_NC_012633(para),Candidate_142_NC_012633(para),Candidate_89_NC_012633(para),Candidate_68_NC_012633(para),Candidate_127_NC_012633(para),Candidate_113_NC_012633(para),Candidate_53_NC_012633(para),Candidate_76_NC_012633(para),Candidate_39_NC_012633(para),Candidate_27_NC_012633(para),Candidate_57_NC_012633(para),Candidate_145_NC_012633(para),Candidate_74_NC_01…	-	-	-	-E.coli_sig70_3(7.68|-33)
Candidate_67_NC_012633	|	RAF_ORF0415		hypothetical_protein	*	>>>	188	|	441642	441757	>>>	115	|	53	<<<	RAF_ORF0416	glutamyl-tRNA_synthetase	*	candidate	488	8.9e-16	T	9	Rickettsia_conorii_str._Malish_7_chromosome_<>Rickettsia_felis_URRWXCal2_chromosome_<>Rickettsia_canadensis_str._McKiel_chromosome_<>Rickettsia_rickettsii_str._'Sheila_Smith'_chromosome_<>Rickettsia_massiliae_MTU5_chromosome_<>Rickettsia_rickettsii_str._Iowa_chromosome_<>Rickettsia_peacockii_str._Rustic_chromosome_<>Rickettsia_heilongjiangensis_054_chromosome_<>Rickettsia_japonica_YH_chromosome_	RNA	NC_002745_yybP1ykoY(+)_+_(hom|rev)	27		Candidate_66_NC_012633(anti),Candidate_77_NC_012633(para),Candidate_142_NC_012633(para),Candidate_89_NC_012633(para),Candidate_68_NC_012633(para),Candidate_127_NC_012633(para),Candidate_113_NC_012633(para),Candidate_53_NC_012633(para),Candidate_76_NC_012633(para),Candidate_39_NC_012633(para),Candidate_27_NC_012633(para),Candidate_57_NC_012633(para),Candidate_145_NC_012633(para),Candidate_74_NC_01…	-	-	-	-E.coli_sig70_2(8.10|-135)
Candidate_68_NC_012633	|	RAF_ORF0423		Holliday_junction_resolvase-like_protein	*	>>>	36	|	451086	451227	>>>	141	|	79	>>>	RAF_ORF0424	Plasmid_maintenance_system_antidote_protein	*	candidate	519	2.2e-17	T	10	Rickettsia_conorii_str._Malish_7_chromosome_<>Rickettsia_felis_URRWXCal2_chromosome_<>Rickettsia_canadensis_str._McKiel_chromosome_<>Rickettsia_akari_str._Hartford_chromosome_<>Rickettsia_rickettsii_str._'Sheila_Smith'_chromosome_<>Rickettsia_massiliae_MTU5_chromosome_<>Rickettsia_rickettsii_str._Iowa_chromosome_<>Rickettsia_peacockii_str._Rustic_chromosome_<>Rickettsia_heilongjiangensis_054_chro…	RNA	-	34		Candidate_53_NC_012633(para),Candidate_113_NC_012633(para),Candidate_74_NC_012633(para),Candidate_57_NC_012633(para),Candidate_77_NC_012633(para),Candidate_66_NC_012633(para),Candidate_67_NC_012633(para),Candidate_76_NC_012633(para),Candidate_39_NC_012633(para),Candidate_142_NC_012633(para),Candidate_27_NC_012633(para),Candidate_127_NC_012633(para),Candidate_145_NC_012633(para),Candidate_103_NC_0…	-	5	RS	-E.coli_sig70_3(8.09|-55)
Candidate_69_NC_012633	|	RAF_ORF0434		Glycosyltransferase	*	>>>	2291	|	465052	465261	<<<	209	|	0	<<<	RAF_ORF0435	30S_ribosomal_protein_S4	*	candidate	418	1e-40	T	9	Rickettsia_conorii_str._Malish_7_chromosome_<>Rickettsia_felis_URRWXCal2_chromosome_<>Rickettsia_akari_str._Hartford_chromosome_<>Rickettsia_rickettsii_str._'Sheila_Smith'_chromosome_<>Rickettsia_massiliae_MTU5_chromosome_<>Rickettsia_rickettsii_str._Iowa_chromosome_<>Rickettsia_peacockii_str._Rustic_chromosome_<>Rickettsia_heilongjiangensis_054_chromosome_<>Rickettsia_japonica_YH_chromosome_	RNA	-	9		Candidate_62_NC_012633(para),Candidate_114_NC_012633(para),Candidate_65_NC_012633(para),Candidate_120_NC_012633(para),Candidate_108_NC_012633(para),Candidate_29_NC_012633(para),Candidate_49_NC_012633(para),Candidate_61_NC_012633(para),Candidate_105_NC_012633(para)	-	-	-	-
Candidate_70_NC_012633	|	RAF_ORF0461		hypothetical_protein	*	>>>	6	|	488452	488571	>>>	119	|	60	<<<	RAF_ORF0462	enoyl-(acyl_carrier_protein)_reductase	*	candidate	495	2.6e-16	T	8	Rickettsia_conorii_str._Malish_7_chromosome_<>Rickettsia_felis_URRWXCal2_chromosome_<>Rickettsia_rickettsii_str._'Sheila_Smith'_chromosome_<>Rickettsia_massiliae_MTU5_chromosome_<>Rickettsia_rickettsii_str._Iowa_chromosome_<>Rickettsia_peacockii_str._Rustic_chromosome_<>Rickettsia_heilongjiangensis_054_chromosome_<>Rickettsia_japonica_YH_chromosome_	RNA	-	25		Candidate_97_NC_012633(para),Candidate_75_NC_012633(para),Candidate_56_NC_012633(para),Candidate_23_NC_012633(para),Candidate_79_NC_012633(para),Candidate_80_NC_012633(para),Candidate_81_NC_012633(para),Candidate_102_NC_012633(para),Candidate_92_NC_012633(para),Candidate_145_NC_012633(para),Candidate_99_NC_012633(para),Candidate_9_NC_012633(para),Candidate_86_NC_012633(para),Candidate_22_NC_01263…	-	-	-	-
Candidate_71_NC_012633	|	RAF_ORF0461		hypothetical_protein	*	>>>	6	|	488452	488553	>>>	101	|	78	<<<	RAF_ORF0462	enoyl-(acyl_carrier_protein)_reductase	*	candidate	495	2.6e-16	T	8	Rickettsia_conorii_str._Malish_7_chromosome_<>Rickettsia_felis_URRWXCal2_chromosome_<>Rickettsia_rickettsii_str._'Sheila_Smith'_chromosome_<>Rickettsia_massiliae_MTU5_chromosome_<>Rickettsia_rickettsii_str._Iowa_chromosome_<>Rickettsia_peacockii_str._Rustic_chromosome_<>Rickettsia_heilongjiangensis_054_chromosome_<>Rickettsia_japonica_YH_chromosome_	RNA	-	24		Candidate_97_NC_012633(para),Candidate_75_NC_012633(para),Candidate_56_NC_012633(para),Candidate_23_NC_012633(para),Candidate_79_NC_012633(para),Candidate_80_NC_012633(para),Candidate_81_NC_012633(para),Candidate_102_NC_012633(para),Candidate_92_NC_012633(para),Candidate_145_NC_012633(para),Candidate_99_NC_012633(para),Candidate_9_NC_012633(para),Candidate_86_NC_012633(para),Candidate_22_NC_01263…	-	-	-	-
Candidate_72_NC_012633	|	RAF_ORF0464		Negative_regulator_of_beta-lactamase_expression	*	>>>	154	|	492656	492712	>>>	56	|	240	>>>	RAF_ORF0465	ABC_transporter_substrate-binding_protein	*	candidate	850	1.5e-32	T	9	Rickettsia_conorii_str._Malish_7_chromosome_<>Rickettsia_felis_URRWXCal2_chromosome_<>Rickettsia_canadensis_str._McKiel_chromosome_<>Rickettsia_akari_str._Hartford_chromosome_<>Rickettsia_rickettsii_str._'Sheila_Smith'_chromosome_<>Rickettsia_massiliae_MTU5_chromosome_<>Rickettsia_rickettsii_str._Iowa_chromosome_<>Rickettsia_heilongjiangensis_054_chromosome_<>Rickettsia_japonica_YH_chromosome_	RNA	-	5		Candidate_97_NC_012633(para),Candidate_75_NC_012633(para),Candidate_23_NC_012633(para),Candidate_70_NC_012633(para),Candidate_111_NC_012633(para)	-	-	-	-
Candidate_73_NC_012633	|	RAF_ORF0473		Putative_permease	*	>>>	1	|	500577	500675	>>>	98	|	39	>>>	RAF_ORF0474	malic_enzyme	*	candidate	650	7.2e-23	T	5	Rickettsia_conorii_str._Malish_7_chromosome_<>Rickettsia_rickettsii_str._'Sheila_Smith'_chromosome_<>Rickettsia_peacockii_str._Rustic_chromosome_<>Rickettsia_heilongjiangensis_054_chromosome_<>Rickettsia_japonica_YH_chromosome_	RNA	-	19		Candidate_37_NC_012633(para),Candidate_38_NC_012633(para),Candidate_118_NC_012633(para),Candidate_106_NC_012633(para),Candidate_107_NC_012633(para),Candidate_64_NC_012633(para),Candidate_102_NC_012633(para),Candidate_84_NC_012633(para),Candidate_120_NC_012633(para),Candidate_128_NC_012633(para),Candidate_59_NC_012633(para),Candidate_65_NC_012633(para),Candidate_108_NC_012633(para),Candidate_61_NC…	-	5	RS	-E.coli_sig70_1(7.32|-106)
Candidate_74_NC_012633	|	RAF_ORF0482		Ankyrin_repeat_protein	*	>>>	678	|	511620	511769	>>>	149	|	302	<<<	RAF_ORF0483	ATP/ADP_translocase	*	candidate	496	6.1e-16	T	6	Rickettsia_conorii_str._Malish_7_chromosome_<>Rickettsia_felis_URRWXCal2_chromosome_<>Rickettsia_rickettsii_str._'Sheila_Smith'_chromosome_<>Rickettsia_massiliae_MTU5_chromosome_<>Rickettsia_rickettsii_str._Iowa_chromosome_<>Rickettsia_heilongjiangensis_054_chromosome_	RNA	NC_005072_yfr3(+)_+_(hom|rev)	25		Candidate_158_NC_012633(para),Candidate_145_NC_012633(para),Candidate_68_NC_012633(para),Candidate_53_NC_012633(para),Candidate_77_NC_012633(para),Candidate_57_NC_012633(para),Candidate_113_NC_012633(para),Candidate_76_NC_012633(para),Candidate_39_NC_012633(para),Candidate_66_NC_012633(para),Candidate_67_NC_012633(para),Candidate_127_NC_012633(para),Candidate_122_NC_012633(para),Candidate_123_NC_…	-	-	-	-E.coli_sig70_1(7.07|-278)
Candidate_75_NC_012633	|	RAF_ORF0500		Putative_periplasmic_or_secreted_lipoprotein	*	<<<	89	|	531247	531383	<<<	136	|	6	<<<	RAF_ORF0501	intracellular_septation_protein_A	*	candidate	390	8.7e-16	T	8	Rickettsia_conorii_str._Malish_7_chromosome_<>Rickettsia_felis_URRWXCal2_chromosome_<>Rickettsia_rickettsii_str._'Sheila_Smith'_chromosome_<>Rickettsia_massiliae_MTU5_chromosome_<>Rickettsia_rickettsii_str._Iowa_chromosome_<>Rickettsia_peacockii_str._Rustic_chromosome_<>Rickettsia_heilongjiangensis_054_chromosome_<>Rickettsia_japonica_YH_chromosome_	RNA	-	25		Candidate_70_NC_012633(para),Candidate_97_NC_012633(para),Candidate_145_NC_012633(para),Candidate_99_NC_012633(para),Candidate_117_NC_012633(para),Candidate_22_NC_012633(para),Candidate_23_NC_012633(para),Candidate_56_NC_012633(para),Candidate_9_NC_012633(para),Candidate_102_NC_012633(para),Candidate_92_NC_012633(para),Candidate_79_NC_012633(para),Candidate_80_NC_012633(para),Candidate_81_NC_0126…	-	-	RS	-
Candidate_76_NC_012633	|	RAF_ORF0508		deoxyuridine_5_-triphosphate_nucleotidohydrolase	*	>>>	1	|	537538	537676	>>>	138	|	77	>>>	RAF_ORF0509	Soluble_lytic_murein_transglycosylase_precursor	*	candidate	483	7.3e-16	T	7	Rickettsia_conorii_str._Malish_7_chromosome_<>Rickettsia_rickettsii_str._'Sheila_Smith'_chromosome_<>Rickettsia_massiliae_MTU5_chromosome_<>Rickettsia_rickettsii_str._Iowa_chromosome_<>Rickettsia_peacockii_str._Rustic_chromosome_<>Rickettsia_heilongjiangensis_054_chromosome_<>Rickettsia_japonica_YH_chromosome_	RNA	-	32		Candidate_53_NC_012633(para),Candidate_77_NC_012633(para),Candidate_39_NC_012633(para),Candidate_142_NC_012633(para),Candidate_68_NC_012633(para),Candidate_89_NC_012633(para),Candidate_27_NC_012633(para),Candidate_113_NC_012633(para),Candidate_66_NC_012633(para),Candidate_67_NC_012633(para),Candidate_57_NC_012633(para),Candidate_127_NC_012633(para),Candidate_158_NC_012633(para),Candidate_103_NC_0…	-	5	RS	-
Candidate_77_NC_012633	|	RAF_ORF0519		Membrane-bound_metallopeptidase	*	>>>	11	|	551424	551506	>>>	82	|	99	>>>	RAF_ORF0520	lipoprotein_signal_peptidase	*	candidate	488	6.6e-16	T	10	Rickettsia_conorii_str._Malish_7_chromosome_<>Rickettsia_felis_URRWXCal2_chromosome_<>Rickettsia_canadensis_str._McKiel_chromosome_<>Rickettsia_akari_str._Hartford_chromosome_<>Rickettsia_rickettsii_str._'Sheila_Smith'_chromosome_<>Rickettsia_massiliae_MTU5_chromosome_<>Rickettsia_rickettsii_str._Iowa_chromosome_<>Rickettsia_peacockii_str._Rustic_chromosome_<>Rickettsia_heilongjiangensis_054_chro…	RNA	-	28		Candidate_39_NC_012633(para),Candidate_66_NC_012633(para),Candidate_67_NC_012633(para),Candidate_76_NC_012633(para),Candidate_142_NC_012633(para),Candidate_113_NC_012633(para),Candidate_89_NC_012633(para),Candidate_53_NC_012633(para),Candidate_68_NC_012633(para),Candidate_127_NC_012633(para),Candidate_27_NC_012633(para),Candidate_57_NC_012633(para),Candidate_74_NC_012633(para),Candidate_145_NC_01…	-	-	RS	-
Candidate_78_NC_012633	|	RAF_ORF0519		Membrane-bound_metallopeptidase	*	>>>	11	|	551424	551550	>>>	126	|	55	>>>	RAF_ORF0520	lipoprotein_signal_peptidase	*	candidate	488	6.6e-16	T	10	Rickettsia_conorii_str._Malish_7_chromosome_<>Rickettsia_felis_URRWXCal2_chromosome_<>Rickettsia_canadensis_str._McKiel_chromosome_<>Rickettsia_akari_str._Hartford_chromosome_<>Rickettsia_rickettsii_str._'Sheila_Smith'_chromosome_<>Rickettsia_massiliae_MTU5_chromosome_<>Rickettsia_rickettsii_str._Iowa_chromosome_<>Rickettsia_peacockii_str._Rustic_chromosome_<>Rickettsia_heilongjiangensis_054_chro…	RNA	-	31		Candidate_39_NC_012633(para),Candidate_66_NC_012633(para),Candidate_67_NC_012633(para),Candidate_76_NC_012633(para),Candidate_142_NC_012633(para),Candidate_113_NC_012633(para),Candidate_89_NC_012633(para),Candidate_53_NC_012633(para),Candidate_68_NC_012633(para),Candidate_127_NC_012633(para),Candidate_27_NC_012633(para),Candidate_57_NC_012633(para),Candidate_74_NC_012633(para),Candidate_145_NC_01…	-	5	RS	-
Candidate_79_NC_012633	|	RAF_ORF0525		hypothetical_protein	*	>>>	751	|	558475	558576	>>>	101	|	114	<<<	RAF_ORF0526	pseudogene	*	candidate	968	4.7e-37	T	4	Rickettsia_rickettsii_str._'Sheila_Smith'_chromosome_<>Rickettsia_rickettsii_str._Iowa_chromosome_<>Rickettsia_heilongjiangensis_054_chromosome_<>Rickettsia_japonica_YH_chromosome_	RNA	-	17		Candidate_80_NC_012633(anti),Candidate_102_NC_012633(para),Candidate_97_NC_012633(para),Candidate_122_NC_012633(para),Candidate_123_NC_012633(para),Candidate_70_NC_012633(para),Candidate_111_NC_012633(para),Candidate_99_NC_012633(para),Candidate_56_NC_012633(para),Candidate_86_NC_012633(para),Candidate_75_NC_012633(para),Candidate_9_NC_012633(para),Candidate_23_NC_012633(para),Candidate_92_NC_012…	-	-	-	-
Candidate_80_NC_012633	|	RAF_ORF0525		hypothetical_protein	*	>>>	788	|	558512	558611	<<<	99	|	79	<<<	RAF_ORF0526	pseudogene	*	candidate	568	3.7e-19	T	5	Rickettsia_conorii_str._Malish_7_chromosome_<>Rickettsia_rickettsii_str._'Sheila_Smith'_chromosome_<>Rickettsia_rickettsii_str._Iowa_chromosome_<>Rickettsia_heilongjiangensis_054_chromosome_<>Rickettsia_japonica_YH_chromosome_	RNA	-	17		Candidate_79_NC_012633(anti),Candidate_81_NC_012633(anti),Candidate_102_NC_012633(para),Candidate_97_NC_012633(para),Candidate_122_NC_012633(para),Candidate_123_NC_012633(para),Candidate_70_NC_012633(para),Candidate_111_NC_012633(para),Candidate_99_NC_012633(para),Candidate_56_NC_012633(para),Candidate_86_NC_012633(para),Candidate_75_NC_012633(para),Candidate_9_NC_012633(para),Candidate_23_NC_012…	-	-	-	-
Candidate_81_NC_012633	|	RAF_ORF0525		hypothetical_protein	*	>>>	751	|	558475	558556	>>>	81	|	134	<<<	RAF_ORF0526	pseudogene	*	candidate	968	4.7e-37	T	4	Rickettsia_rickettsii_str._'Sheila_Smith'_chromosome_<>Rickettsia_rickettsii_str._Iowa_chromosome_<>Rickettsia_heilongjiangensis_054_chromosome_<>Rickettsia_japonica_YH_chromosome_	RNA	-	17		Candidate_80_NC_012633(anti),Candidate_102_NC_012633(para),Candidate_97_NC_012633(para),Candidate_122_NC_012633(para),Candidate_123_NC_012633(para),Candidate_70_NC_012633(para),Candidate_111_NC_012633(para),Candidate_99_NC_012633(para),Candidate_56_NC_012633(para),Candidate_86_NC_012633(para),Candidate_75_NC_012633(para),Candidate_9_NC_012633(para),Candidate_23_NC_012633(para),Candidate_92_NC_012…	-	-	-	-
Candidate_82_NC_012633	|	RAF_ORF0544		DNA_polymerase_III_subunit_beta	*	>>>	199	|	573484	573574	>>>	90	|	70	>>>	RAF_ORF0545	hypothetical_protein	*	candidate	681	2.5e-24	T	6	Rickettsia_conorii_str._Malish_7_chromosome_<>Rickettsia_rickettsii_str._'Sheila_Smith'_chromosome_<>Rickettsia_massiliae_MTU5_chromosome_<>Rickettsia_peacockii_str._Rustic_chromosome_<>Rickettsia_heilongjiangensis_054_chromosome_<>Rickettsia_japonica_YH_chromosome_	-	-	2		Candidate_53_NC_012633(para),Candidate_114_NC_012633(para)	-	5	-	-E.coli_sig70_1(7.04|-137)E.coli_sig70_2(7.07|-85)E.coli_sig70_3(7.33|-135)
Candidate_83_NC_012633	|	RAF_ORF0546		leucyl-tRNA_synthetase	*	>>>	849	|	577634	577697	<<<	63	|	137	<<<	RAF_ORF0547	Ribonuclease_D	*	candidate	505	4.1e-16	T	7	Rickettsia_conorii_str._Malish_7_chromosome_<>Rickettsia_felis_URRWXCal2_chromosome_<>Rickettsia_rickettsii_str._'Sheila_Smith'_chromosome_<>Rickettsia_massiliae_MTU5_chromosome_<>Rickettsia_peacockii_str._Rustic_chromosome_<>Rickettsia_heilongjiangensis_054_chromosome_<>Rickettsia_japonica_YH_chromosome_	RNA	-	2		Candidate_12_NC_012633(tandem),Candidate_122_NC_012633(para)	-	-	-	-E.coli_sig70_1(7.11|-187)
Candidate_84_NC_012633	|	RAF_ORF0550		UDP_pyrophosphate_synthetase	*	<<<	31	|	580290	580403	<<<	113	|	0	<<<	RAF_ORF0551	Osmolarity_sensor_protein_EnvZ	*	candidate	680	3e-24	T	6	Rickettsia_rickettsii_str._'Sheila_Smith'_chromosome_<>Rickettsia_massiliae_MTU5_chromosome_<>Rickettsia_rickettsii_str._Iowa_chromosome_<>Rickettsia_peacockii_str._Rustic_chromosome_<>Rickettsia_heilongjiangensis_054_chromosome_<>Rickettsia_japonica_YH_chromosome_	RNA	-	18		Candidate_33_NC_012633(para),Candidate_59_NC_012633(para),Candidate_159_NC_012633(para),Candidate_73_NC_012633(para),Candidate_120_NC_012633(para),Candidate_128_NC_012633(para),Candidate_105_NC_012633(para),Candidate_114_NC_012633(para),Candidate_37_NC_012633(para),Candidate_38_NC_012633(para),Candidate_49_NC_012633(para),Candidate_29_NC_012633(para),Candidate_118_NC_012633(para),Candidate_106_NC…	-	-	RS	-
Candidate_85_NC_012633	|	RAF_ORF0555		SsrA-binding_protein	*	>>>	1	|	585113	585241	>>>	128	|	2	>>>	RAF_ORF0556	Thiol:disulfide_interchange_protein_dsbA	*	candidate	609	5.4e-21	T	7	Rickettsia_conorii_str._Malish_7_chromosome_<>Rickettsia_rickettsii_str._'Sheila_Smith'_chromosome_<>Rickettsia_massiliae_MTU5_chromosome_<>Rickettsia_rickettsii_str._Iowa_chromosome_<>Rickettsia_peacockii_str._Rustic_chromosome_<>Rickettsia_heilongjiangensis_054_chromosome_<>Rickettsia_japonica_YH_chromosome_	RNA	-	17		Candidate_114_NC_012633(para),Candidate_133_NC_012633(para),Candidate_95_NC_012633(para),Candidate_31_NC_012633(para),Candidate_55_NC_012633(para),Candidate_68_NC_012633(para),Candidate_127_NC_012633(para),Candidate_113_NC_012633(para),Candidate_8_NC_012633(para),Candidate_39_NC_012633(para),Candidate_53_NC_012633(para),Candidate_66_NC_012633(para),Candidate_154_NC_012633(para),Candidate_89_NC_01…	-	5	RS	-
Candidate_86_NC_012633	|	RAF_ORF0561		pseudogene	*	<<<	67	|	589835	589921	<<<	86	|	0	<<<	RAF_ORF0563	Acylamino-acid-releasing_enzyme	*	candidate	695	1.2e-25	T	7	Rickettsia_conorii_str._Malish_7_chromosome_<>Rickettsia_rickettsii_str._'Sheila_Smith'_chromosome_<>Rickettsia_massiliae_MTU5_chromosome_<>Rickettsia_rickettsii_str._Iowa_chromosome_<>Rickettsia_peacockii_str._Rustic_chromosome_<>Rickettsia_heilongjiangensis_054_chromosome_<>Rickettsia_japonica_YH_chromosome_	RNA	-	23		Candidate_97_NC_012633(para),Candidate_99_NC_012633(para),Candidate_79_NC_012633(para),Candidate_80_NC_012633(para),Candidate_81_NC_012633(para),Candidate_92_NC_012633(para),Candidate_70_NC_012633(para),Candidate_111_NC_012633(para),Candidate_117_NC_012633(para),Candidate_75_NC_012633(para),Candidate_56_NC_012633(para),Candidate_15_NC_012633(para),Candidate_102_NC_012633(para),Candidate_23_NC_012…	-	-	RS	-
Candidate_87_NC_012633	|	RAF_ORF0570		recombination_protein_RecR	*	>>>	513	|	596829	596875	<<<	46	|	37	<<<	RAF_ORF0571	inorganic_polyphosphate/ATP-NAD_kinase	*	candidate	1437	3e-59	T	6	Rickettsia_felis_URRWXCal2_chromosome_<>Rickettsia_rickettsii_str._'Sheila_Smith'_chromosome_<>Rickettsia_rickettsii_str._Iowa_chromosome_<>Rickettsia_peacockii_str._Rustic_chromosome_<>Rickettsia_heilongjiangensis_054_chromosome_<>Rickettsia_japonica_YH_chromosome_	RNA	-	0		Candidate_88_NC_012633(anti)	-	-	-	-E.coli_sig70_1(9.15|-32)
Candidate_88_NC_012633	|	RAF_ORF0570		recombination_protein_RecR	*	>>>	471	|	596787	596899	>>>	112	|	13	<<<	RAF_ORF0571	inorganic_polyphosphate/ATP-NAD_kinase	*	candidate	568	1.6e-19	T	4	Rickettsia_felis_URRWXCal2_chromosome_<>Rickettsia_rickettsii_str._'Sheila_Smith'_chromosome_<>Rickettsia_massiliae_MTU5_chromosome_<>Rickettsia_rickettsii_str._Iowa_chromosome_	RNA	-	0		Candidate_87_NC_012633(anti)	-	-	-	-
Candidate_89_NC_012633	|	RAF_ORF0575		Putative_hydrolase/acyltransferase	*	>>>	3	|	602662	602826	>>>	164	|	33	>>>	RAF_ORF0576	Thioredoxin_reductase	*	candidate	491	7.2e-16	T	9	Rickettsia_conorii_str._Malish_7_chromosome_<>Rickettsia_felis_URRWXCal2_chromosome_<>Rickettsia_akari_str._Hartford_chromosome_<>Rickettsia_rickettsii_str._'Sheila_Smith'_chromosome_<>Rickettsia_massiliae_MTU5_chromosome_<>Rickettsia_rickettsii_str._Iowa_chromosome_<>Rickettsia_peacockii_str._Rustic_chromosome_<>Rickettsia_heilongjiangensis_054_chromosome_<>Rickettsia_japonica_YH_chromosome_	RNA	NC_002745_T1box8(-)_-_(hom|rev)	31		Candidate_142_NC_012633(para),Candidate_113_NC_012633(para),Candidate_77_NC_012633(para),Candidate_66_NC_012633(para),Candidate_67_NC_012633(para),Candidate_39_NC_012633(para),Candidate_53_NC_012633(para),Candidate_27_NC_012633(para),Candidate_76_NC_012633(para),Candidate_57_NC_012633(para),Candidate_127_NC_012633(para),Candidate_47_NC_012633(para),Candidate_48_NC_012633(para),Candidate_8_NC_0126…	-	5	RS	-
Candidate_90_NC_012633	|	RAF_ORF0578		Succinate_semialdehyde_dehydrogenase	*	>>>	23	|	606414	606459	>>>	45	|	426	>>>	RAF_ORF0579	Glycosyl_transferase	*	candidate	1055	2.1e-41	T	5	Rickettsia_conorii_str._Malish_7_chromosome_<>Rickettsia_rickettsii_str._'Sheila_Smith'_chromosome_<>Rickettsia_massiliae_MTU5_chromosome_<>Rickettsia_rickettsii_str._Iowa_chromosome_<>Rickettsia_peacockii_str._Rustic_chromosome_	RNA	-	21		Candidate_76_NC_012633(para),Candidate_154_NC_012633(para),Candidate_39_NC_012633(para),Candidate_66_NC_012633(para),Candidate_67_NC_012633(para),Candidate_103_NC_012633(para),Candidate_104_NC_012633(para),Candidate_27_NC_012633(para),Candidate_98_NC_012633(para),Candidate_142_NC_012633(para),Candidate_127_NC_012633(para),Candidate_57_NC_012633(para),Candidate_68_NC_012633(para),Candidate_131_NC_…	-	-	-	-E.coli_sig70_3(7.09|-79)
Candidate_91_NC_012633	|	RAF_ORF0582		hypothetical_protein	*	>>>	1	|	612149	612286	>>>	137	|	37	<<<	RAF_ORF0583	threonine_dehydratase	*	candidate	808	4.1e-30	B	7	Rickettsia_conorii_str._Malish_7_chromosome_<>Rickettsia_rickettsii_str._'Sheila_Smith'_chromosome_<>Rickettsia_massiliae_MTU5_chromosome_<>Rickettsia_rickettsii_str._Iowa_chromosome_<>Rickettsia_peacockii_str._Rustic_chromosome_<>Rickettsia_heilongjiangensis_054_chromosome_<>Rickettsia_japonica_YH_chromosome_	-	-	15		Candidate_8_NC_012633(para),Candidate_133_NC_012633(para),Candidate_13_NC_012633(para),Candidate_3_NC_012633(para),Candidate_34_NC_012633(para),Candidate_2_NC_012633(para),Candidate_22_NC_012633(para),Candidate_56_NC_012633(para),Candidate_67_NC_012633(para),Candidate_55_NC_012633(para),Candidate_77_NC_012633(para),Candidate_53_NC_012633(para),Candidate_9_NC_012633(para),Candidate_158_NC_012633(p…	-	-	-	-E.coli_sig70_1(7.71|-226)
Candidate_92_NC_012633	|	RAF_ORF0584		ATP-dependent_protease_La	*	>>>	4	|	615782	616090	>>>	308	|	1192	>>>	RAF_ORF0585	Cell_surface_antigen_Sca3	*	candidate	509	2.9e-16	T	7	Rickettsia_conorii_str._Malish_7_chromosome_<>Rickettsia_felis_URRWXCal2_chromosome_<>Rickettsia_rickettsii_str._'Sheila_Smith'_chromosome_<>Rickettsia_massiliae_MTU5_chromosome_<>Rickettsia_rickettsii_str._Iowa_chromosome_<>Rickettsia_heilongjiangensis_054_chromosome_<>Rickettsia_japonica_YH_chromosome_	RNA	-	16		Candidate_97_NC_012633(para),Candidate_99_NC_012633(para),Candidate_56_NC_012633(para),Candidate_49_NC_012633(para),Candidate_70_NC_012633(para),Candidate_23_NC_012633(para),Candidate_75_NC_012633(para),Candidate_86_NC_012633(para),Candidate_102_NC_012633(para),Candidate_117_NC_012633(para),Candidate_123_NC_012633(para),Candidate_111_NC_012633(para),Candidate_9_NC_012633(para),Candidate_79_NC_012…	-	-	-	-
Candidate_93_NC_012633	|	RAF_ORF0584		ATP-dependent_protease_La	*	>>>	4	|	615782	616060	>>>	278	|	1222	>>>	RAF_ORF0585	Cell_surface_antigen_Sca3	*	candidate	509	2.9e-16	T	7	Rickettsia_conorii_str._Malish_7_chromosome_<>Rickettsia_felis_URRWXCal2_chromosome_<>Rickettsia_rickettsii_str._'Sheila_Smith'_chromosome_<>Rickettsia_massiliae_MTU5_chromosome_<>Rickettsia_rickettsii_str._Iowa_chromosome_<>Rickettsia_heilongjiangensis_054_chromosome_<>Rickettsia_japonica_YH_chromosome_	RNA	-	16		Candidate_97_NC_012633(para),Candidate_99_NC_012633(para),Candidate_56_NC_012633(para),Candidate_49_NC_012633(para),Candidate_70_NC_012633(para),Candidate_23_NC_012633(para),Candidate_75_NC_012633(para),Candidate_86_NC_012633(para),Candidate_102_NC_012633(para),Candidate_117_NC_012633(para),Candidate_123_NC_012633(para),Candidate_111_NC_012633(para),Candidate_9_NC_012633(para),Candidate_79_NC_012…	-	-	-	-
Candidate_94_NC_012633	|	RAF_ORF0587		hypothetical_protein	*	>>>	1	|	619636	619751	>>>	115	|	-1	>>>	RAF_ORF0588	Putative_sigma(54)_modulation_protein	*	candidate	561	1.3e-19	T	1	Rickettsia_massiliae_MTU5_chromosome_	-	-	0	-	-	-	5	-	-
Candidate_95_NC_012633	|	RAF_ORF0603		Phosphomannomutase	*	<<<	45	|	638738	638862	<<<	124	|	0	<<<	RAF_ORF0604	ABC_transporter_ATP-binding_protein	*	candidate	676	4.1e-24	B	6	Rickettsia_conorii_str._Malish_7_chromosome_<>Rickettsia_massiliae_MTU5_chromosome_<>Rickettsia_rickettsii_str._Iowa_chromosome_<>Rickettsia_peacockii_str._Rustic_chromosome_<>Rickettsia_heilongjiangensis_054_chromosome_<>Rickettsia_japonica_YH_chromosome_	RNA	-	9		Candidate_114_NC_012633(para),Candidate_158_NC_012633(para),Candidate_150_NC_012633(para),Candidate_68_NC_012633(para),Candidate_55_NC_012633(para),Candidate_104_NC_012633(para),Candidate_85_NC_012633(para),Candidate_113_NC_012633(para),Candidate_17_NC_012633(para)	-	-	RS	-
Candidate_96_NC_012633	|	RAF_ORF0612		Cell_surface_antigen_Sca4	*	>>>	1	|	650817	650913	>>>	96	|	20	<<<	RAF_ORF0613	Putative_transcriptional_regulator	*	candidate	501	4.8e-16	T	5	Rickettsia_conorii_str._Malish_7_chromosome_<>Rickettsia_rickettsii_str._'Sheila_Smith'_chromosome_<>Rickettsia_rickettsii_str._Iowa_chromosome_<>Rickettsia_peacockii_str._Rustic_chromosome_<>Rickettsia_heilongjiangensis_054_chromosome_	RNA	-	5		Candidate_55_NC_012633(para),Candidate_113_NC_012633(para),Candidate_150_NC_012633(para),Candidate_53_NC_012633(para),Candidate_89_NC_012633(para)	-	-	-	-
Candidate_97_NC_012633	|	RAF_ORF0621		hypothetical_protein	*	<<<	91	|	658915	659066	<<<	151	|	10	<<<	RAF_ORF0622	pyruvate_phosphate_dikinase	*	candidate	553	8.8e-19	T	11	Rickettsia_conorii_str._Malish_7_chromosome_<>Rickettsia_felis_URRWXCal2_chromosome_<>Rickettsia_bellii_RML369-C_chromosome_<>Rickettsia_akari_str._Hartford_chromosome_<>Rickettsia_rickettsii_str._'Sheila_Smith'_chromosome_<>Rickettsia_bellii_OSU_85-389_chromosome_<>Rickettsia_massiliae_MTU5_chromosome_<>Rickettsia_rickettsii_str._Iowa_chromosome_<>Rickettsia_peacockii_str._Rustic_chromosome_<>Ri…	RNA	-	29		Candidate_99_NC_012633(para),Candidate_56_NC_012633(para),Candidate_70_NC_012633(para),Candidate_92_NC_012633(para),Candidate_75_NC_012633(para),Candidate_9_NC_012633(para),Candidate_23_NC_012633(para),Candidate_49_NC_012633(para),Candidate_79_NC_012633(para),Candidate_80_NC_012633(para),Candidate_81_NC_012633(para),Candidate_102_NC_012633(para),Candidate_86_NC_012633(para),Candidate_111_NC_01263…	-	-	RS	-E.coli_sig70_1(8.09|-123)
Candidate_98_NC_012633	|	RAF_ORF0625		BioY_family_protein	*	>>>	119	|	664914	664950	>>>	36	|	45	>>>	RAF_ORF0626	Folylpolyglutamate_synthase	*	candidate	304	4.4e-17	T	5	Rickettsia_conorii_str._Malish_7_chromosome_<>Rickettsia_rickettsii_str._'Sheila_Smith'_chromosome_<>Rickettsia_massiliae_MTU5_chromosome_<>Rickettsia_rickettsii_str._Iowa_chromosome_<>Rickettsia_peacockii_str._Rustic_chromosome_	RNA	-	5		Candidate_5_NC_012633(para),Candidate_154_NC_012633(para),Candidate_90_NC_012633(para),Candidate_57_NC_012633(para),Candidate_27_NC_012633(para)	-	5	RS	-
Candidate_99_NC_012633	|	RAF_ORF0640		peptide_chain_release_factor_1	*	>>>	2	|	674913	675039	>>>	126	|	7	<<<	RAF_ORF0641	hypothetical_protein	*	candidate	214	9.1e-16	T	5	Rickettsia_conorii_str._Malish_7_chromosome_<>Rickettsia_felis_URRWXCal2_chromosome_<>Rickettsia_rickettsii_str._'Sheila_Smith'_chromosome_<>Rickettsia_rickettsii_str._Iowa_chromosome_<>Rickettsia_peacockii_str._Rustic_chromosome_	RNA	-	23		Candidate_97_NC_012633(para),Candidate_92_NC_012633(para),Candidate_56_NC_012633(para),Candidate_49_NC_012633(para),Candidate_75_NC_012633(para),Candidate_117_NC_012633(para),Candidate_86_NC_012633(para),Candidate_70_NC_012633(para),Candidate_111_NC_012633(para),Candidate_79_NC_012633(para),Candidate_80_NC_012633(para),Candidate_81_NC_012633(para),Candidate_23_NC_012633(para),Candidate_9_NC_01263…	-	-	-	-
Candidate_100_NC_012633	|	RAF_ORF0692		HemY-like_protein	*	>>>	97	|	724559	724614	<<<	55	|	65	<<<	RAF_ORF0693	Putative_hydrolase_of_the_alpha/beta_superfamily	*	candidate	449	1.4e-18	T	5	Rickettsia_conorii_str._Malish_7_chromosome_<>Rickettsia_rickettsii_str._'Sheila_Smith'_chromosome_<>Rickettsia_peacockii_str._Rustic_chromosome_<>Rickettsia_heilongjiangensis_054_chromosome_<>Rickettsia_japonica_YH_chromosome_	-	-	17		Candidate_105_NC_012633(para),Candidate_128_NC_012633(para),Candidate_129_NC_012633(para),Candidate_29_NC_012633(para),Candidate_152_NC_012633(para),Candidate_150_NC_012633(para),Candidate_62_NC_012633(para),Candidate_159_NC_012633(para),Candidate_61_NC_012633(para),Candidate_153_NC_012633(para),Candidate_114_NC_012633(para),Candidate_35_NC_012633(para),Candidate_36_NC_012633(para),Candidate_108_…	-	-	-	-E.coli_sig70_1(7.64|-184)
Candidate_101_NC_012633	|	RAF_ORF0706		Ribonuclease_D	*	>>>	45	|	739588	739673	<<<	85	|	244	<<<	RAF_ORF0707	5-formyltetrahydrofolate_cyclo-ligase	*	candidate	599	1.6e-20	T	6	Rickettsia_felis_URRWXCal2_chromosome_<>Rickettsia_rickettsii_str._'Sheila_Smith'_chromosome_<>Rickettsia_massiliae_MTU5_chromosome_<>Rickettsia_rickettsii_str._Iowa_chromosome_<>Rickettsia_heilongjiangensis_054_chromosome_<>Rickettsia_japonica_YH_chromosome_	-	-	1		Candidate_10_NC_012633(tandem)	-	-	-	-
Candidate_102_NC_012633	|	RAF_ORF0707		5-formyltetrahydrofolate_cyclo-ligase	*	<<<	71	|	740532	740718	<<<	186	|	10	<<<	RAF_ORF0708	dihydrolipoamide_dehydrogenase	*	candidate	259	1.6e-16	T	8	Rickettsia_conorii_str._Malish_7_chromosome_<>Rickettsia_felis_URRWXCal2_chromosome_<>Rickettsia_rickettsii_str._'Sheila_Smith'_chromosome_<>Rickettsia_bellii_OSU_85-389_chromosome_<>Rickettsia_massiliae_MTU5_chromosome_<>Rickettsia_peacockii_str._Rustic_chromosome_<>Rickettsia_heilongjiangensis_054_chromosome_<>Rickettsia_japonica_YH_chromosome_	RNA	-	33		Candidate_79_NC_012633(para),Candidate_80_NC_012633(para),Candidate_81_NC_012633(para),Candidate_97_NC_012633(para),Candidate_56_NC_012633(para),Candidate_70_NC_012633(para),Candidate_23_NC_012633(para),Candidate_75_NC_012633(para),Candidate_99_NC_012633(para),Candidate_92_NC_012633(para),Candidate_118_NC_012633(para),Candidate_37_NC_012633(para),Candidate_38_NC_012633(para),Candidate_9_NC_012633…	-	-	RS	-E.coli_sig70_1(7.26|-58)
Candidate_103_NC_012633	|	RAF_ORF0718		UDP-N-acetylglucosamine_pyrophosphorylase	*	>>>	96	|	750272	750428	<<<	156	|	0	>>>	RAF_RNA21	tRNA-Ser	*	candidate	1123	1.7e-44	T	7	Rickettsia_conorii_str._Malish_7_chromosome_<>Rickettsia_rickettsii_str._'Sheila_Smith'_chromosome_<>Rickettsia_massiliae_MTU5_chromosome_<>Rickettsia_rickettsii_str._Iowa_chromosome_<>Rickettsia_peacockii_str._Rustic_chromosome_<>Rickettsia_heilongjiangensis_054_chromosome_<>Rickettsia_japonica_YH_chromosome_	RNA	-	25		Candidate_104_NC_012633(anti),Candidate_76_NC_012633(para),Candidate_17_NC_012633(para),Candidate_68_NC_012633(para),Candidate_44_NC_012633(para),Candidate_45_NC_012633(para),Candidate_46_NC_012633(para),Candidate_53_NC_012633(para),Candidate_39_NC_012633(para),Candidate_77_NC_012633(para),Candidate_74_NC_012633(para),Candidate_66_NC_012633(para),Candidate_67_NC_012633(para),Candidate_27_NC_01263…	-	-	-	-E.coli_sig70_1(8.61|-249)
Candidate_104_NC_012633	|	RAF_ORF0718		UDP-N-acetylglucosamine_pyrophosphorylase	*	>>>	1	|	750177	750332	>>>	155	|	96	>>>	RAF_RNA21	tRNA-Ser	*	candidate	1123	1.7e-44	T	7	Rickettsia_conorii_str._Malish_7_chromosome_<>Rickettsia_rickettsii_str._'Sheila_Smith'_chromosome_<>Rickettsia_massiliae_MTU5_chromosome_<>Rickettsia_rickettsii_str._Iowa_chromosome_<>Rickettsia_peacockii_str._Rustic_chromosome_<>Rickettsia_heilongjiangensis_054_chromosome_<>Rickettsia_japonica_YH_chromosome_	RNA	-	29		Candidate_103_NC_012633(anti),Candidate_76_NC_012633(para),Candidate_17_NC_012633(para),Candidate_68_NC_012633(para),Candidate_44_NC_012633(para),Candidate_45_NC_012633(para),Candidate_46_NC_012633(para),Candidate_53_NC_012633(para),Candidate_39_NC_012633(para),Candidate_77_NC_012633(para),Candidate_74_NC_012633(para),Candidate_66_NC_012633(para),Candidate_67_NC_012633(para),Candidate_27_NC_01263…	-	-	RS	-
Candidate_105_NC_012633	|	RAF_ORF0733		aromatic_acid_decarboxylase	*	>>>	153	|	765520	765627	>>>	107	|	105	>>>	RAF_ORF0734	replicative_DNA_helicase	*	candidate	122	4.2e-28	T	8	Rickettsia_conorii_str._Malish_7_chromosome_<>Rickettsia_felis_URRWXCal2_chromosome_<>Rickettsia_akari_str._Hartford_chromosome_<>Rickettsia_rickettsii_str._'Sheila_Smith'_chromosome_<>Rickettsia_massiliae_MTU5_chromosome_<>Rickettsia_peacockii_str._Rustic_chromosome_<>Rickettsia_heilongjiangensis_054_chromosome_<>Rickettsia_japonica_YH_chromosome_	RNA	-	26		Candidate_100_NC_012633(para),Candidate_6_NC_012633(para),Candidate_128_NC_012633(para),Candidate_129_NC_012633(para),Candidate_159_NC_012633(para),Candidate_120_NC_012633(para),Candidate_152_NC_012633(para),Candidate_62_NC_012633(para),Candidate_150_NC_012633(para),Candidate_114_NC_012633(para),Candidate_64_NC_012633(para),Candidate_65_NC_012633(para),Candidate_153_NC_012633(para),Candidate_108_…	-	-	-	-E.coli_sig70_1(8.11|-209)
Candidate_106_NC_012633	|	RAF_ORF0734		replicative_DNA_helicase	*	>>>	19	|	767237	767350	>>>	113	|	707	<<<	RAF_ORF0735	Amino_acid_permease	*	candidate	406	5e-16	T	7	Rickettsia_conorii_str._Malish_7_chromosome_<>Rickettsia_rickettsii_str._'Sheila_Smith'_chromosome_<>Rickettsia_massiliae_MTU5_chromosome_<>Rickettsia_rickettsii_str._Iowa_chromosome_<>Rickettsia_peacockii_str._Rustic_chromosome_<>Rickettsia_heilongjiangensis_054_chromosome_<>Rickettsia_japonica_YH_chromosome_	RNA	-	17		Candidate_107_NC_012633(tandem),Candidate_64_NC_012633(para),Candidate_37_NC_012633(para),Candidate_38_NC_012633(para),Candidate_6_NC_012633(para),Candidate_73_NC_012633(para),Candidate_120_NC_012633(para),Candidate_59_NC_012633(para),Candidate_118_NC_012633(para),Candidate_128_NC_012633(para),Candidate_105_NC_012633(para),Candidate_40_NC_012633(para),Candidate_159_NC_012633(para),Candidate_108_N…	-	-	-	-E.coli_sig70_3(7.10|-252)
Candidate_107_NC_012633	|	RAF_ORF0734		replicative_DNA_helicase	*	>>>	109	|	767327	767378	>>>	51	|	679	<<<	RAF_ORF0735	Amino_acid_permease	*	candidate	505	7.1e-17	T	8	Rickettsia_conorii_str._Malish_7_chromosome_<>Rickettsia_akari_str._Hartford_chromosome_<>Rickettsia_rickettsii_str._'Sheila_Smith'_chromosome_<>Rickettsia_massiliae_MTU5_chromosome_<>Rickettsia_rickettsii_str._Iowa_chromosome_<>Rickettsia_peacockii_str._Rustic_chromosome_<>Rickettsia_heilongjiangensis_054_chromosome_<>Rickettsia_japonica_YH_chromosome_	RNA	-	15		Candidate_106_NC_012633(tandem),Candidate_64_NC_012633(para),Candidate_37_NC_012633(para),Candidate_38_NC_012633(para),Candidate_6_NC_012633(para),Candidate_73_NC_012633(para),Candidate_59_NC_012633(para),Candidate_118_NC_012633(para),Candidate_105_NC_012633(para),Candidate_40_NC_012633(para),Candidate_159_NC_012633(para),Candidate_108_NC_012633(para),Candidate_65_NC_012633(para),Candidate_102_NC…	-	-	-	-
Candidate_108_NC_012633	|	RAF_ORF0740		hypothetical_protein	*	>>>	1	|	775232	775300	>>>	68	|	50	>>>	RAF_ORF0741	DNA_repair_protein_RecO	*	candidate	520	6.1e-17	T	6	Rickettsia_conorii_str._Malish_7_chromosome_<>Rickettsia_rickettsii_str._'Sheila_Smith'_chromosome_<>Rickettsia_rickettsii_str._Iowa_chromosome_<>Rickettsia_peacockii_str._Rustic_chromosome_<>Rickettsia_heilongjiangensis_054_chromosome_<>Rickettsia_japonica_YH_chromosome_	RNA	-	29		Candidate_120_NC_012633(para),Candidate_65_NC_012633(para),Candidate_128_NC_012633(para),Candidate_129_NC_012633(para),Candidate_150_NC_012633(para),Candidate_153_NC_012633(para),Candidate_152_NC_012633(para),Candidate_69_NC_012633(para),Candidate_62_NC_012633(para),Candidate_114_NC_012633(para),Candidate_14_NC_012633(para),Candidate_35_NC_012633(para),Candidate_36_NC_012633(para),Candidate_105_N…	-	5	RS	-
Candidate_109_NC_012633	|	RAF_ORF0749		Hemolysin_A	*	<<<	54	|	786395	786498	<<<	103	|	0	<<<	RAF_ORF0750	tyrosyl-tRNA_synthetase	*	candidate	763	5e-28	T	8	Rickettsia_conorii_str._Malish_7_chromosome_<>Rickettsia_felis_URRWXCal2_chromosome_<>Rickettsia_akari_str._Hartford_chromosome_<>Rickettsia_rickettsii_str._'Sheila_Smith'_chromosome_<>Rickettsia_massiliae_MTU5_chromosome_<>Rickettsia_rickettsii_str._Iowa_chromosome_<>Rickettsia_peacockii_str._Rustic_chromosome_<>Rickettsia_japonica_YH_chromosome_	RNA	-	0	-	-	-	-	-	-
Candidate_110_NC_012633	|	RAF_ORF0753		hypothetical_protein	*	>>>	20	|	788657	788813	>>>	156	|	1103	>>>	RAF_RNA22	tRNA-Arg	*	candidate	5771	4e-255	T	7	Rickettsia_conorii_str._Malish_7_chromosome_<>Rickettsia_rickettsii_str._'Sheila_Smith'_chromosome_<>Rickettsia_massiliae_MTU5_chromosome_<>Rickettsia_rickettsii_str._Iowa_chromosome_<>Rickettsia_peacockii_str._Rustic_chromosome_<>Rickettsia_heilongjiangensis_054_chromosome_<>Rickettsia_japonica_YH_chromosome_	-	-	2		Candidate_9_NC_012633(anti),Candidate_34_NC_012633(para),Candidate_16_NC_012633(para)	-	-	-	-
Candidate_111_NC_012633	|	RAF_ORF0775		hypothetical_protein	*	<<<	277	|	811665	811745	<<<	80	|	317	<<<	RAF_ORF0776	Penicillin-binding_protein	*	candidate	254	9.9e-17	T	8	Rickettsia_conorii_str._Malish_7_chromosome_<>Rickettsia_bellii_RML369-C_chromosome_<>Rickettsia_rickettsii_str._'Sheila_Smith'_chromosome_<>Rickettsia_massiliae_MTU5_chromosome_<>Rickettsia_rickettsii_str._Iowa_chromosome_<>Rickettsia_peacockii_str._Rustic_chromosome_<>Rickettsia_heilongjiangensis_054_chromosome_<>Rickettsia_japonica_YH_chromosome_	RNA	-	15		Candidate_79_NC_012633(para),Candidate_80_NC_012633(para),Candidate_81_NC_012633(para),Candidate_97_NC_012633(para),Candidate_99_NC_012633(para),Candidate_120_NC_012633(para),Candidate_75_NC_012633(para),Candidate_86_NC_012633(para),Candidate_23_NC_012633(para),Candidate_56_NC_012633(para),Candidate_102_NC_012633(para),Candidate_117_NC_012633(para),Candidate_92_NC_012633(para),Candidate_70_NC_012…	-	-	-	-
Candidate_112_NC_012633	|	RAF_ORF0789		Methylated-DNA--protein-cysteine_methyltransferase	*	<<<	720	|	828111	828162	<<<	51	|	176	<<<	RAF_ORF0790	pseudogene	*	candidate	2507	2.5e-107	T	5	Rickettsia_conorii_str._Malish_7_chromosome_<>Rickettsia_massiliae_MTU5_chromosome_<>Rickettsia_peacockii_str._Rustic_chromosome_<>Rickettsia_heilongjiangensis_054_chromosome_<>Rickettsia_japonica_YH_chromosome_	RNA	-	0	-	-	-	-	-	-
Candidate_113_NC_012633	|	RAF_ORF0826		UDP-N-acetylmuramoylalanyl-D-glutamyl-_2,6-diamino	*	<<<	65	|	865438	865560	<<<	122	|	20	<<<	RAF_ORF0827	UDP-N-acetylmuramoylalanyl-D-glutamate--2,6-diamin	*	candidate	487	7.3e-16	T	10	Rickettsia_conorii_str._Malish_7_chromosome_<>Rickettsia_felis_URRWXCal2_chromosome_<>Rickettsia_canadensis_str._McKiel_chromosome_<>Rickettsia_akari_str._Hartford_chromosome_<>Rickettsia_rickettsii_str._'Sheila_Smith'_chromosome_<>Rickettsia_massiliae_MTU5_chromosome_<>Rickettsia_rickettsii_str._Iowa_chromosome_<>Rickettsia_peacockii_str._Rustic_chromosome_<>Rickettsia_heilongjiangensis_054_chro…	RNA	-	32		Candidate_53_NC_012633(para),Candidate_68_NC_012633(para),Candidate_57_NC_012633(para),Candidate_89_NC_012633(para),Candidate_77_NC_012633(para),Candidate_66_NC_012633(para),Candidate_67_NC_012633(para),Candidate_142_NC_012633(para),Candidate_76_NC_012633(para),Candidate_39_NC_012633(para),Candidate_127_NC_012633(para),Candidate_27_NC_012633(para),Candidate_74_NC_012633(para),Candidate_145_NC_012…	-	-	RS	-E.coli_sig70_3(7.09|-35)
Candidate_114_NC_012633	|	RAF_ORF0849		ribonuclease_P	*	>>>	166	|	885817	886050	>>>	233	|	108	<<<	RAF_ORF0850	hypothetical_protein	*	candidate	495	2.8e-16	T	8	Rickettsia_conorii_str._Malish_7_chromosome_<>Rickettsia_bellii_RML369-C_chromosome_<>Rickettsia_rickettsii_str._'Sheila_Smith'_chromosome_<>Rickettsia_bellii_OSU_85-389_chromosome_<>Rickettsia_massiliae_MTU5_chromosome_<>Rickettsia_rickettsii_str._Iowa_chromosome_<>Rickettsia_heilongjiangensis_054_chromosome_<>Rickettsia_japonica_YH_chromosome_	RNA	-	28		Candidate_150_NC_012633(para),Candidate_128_NC_012633(para),Candidate_129_NC_012633(para),Candidate_62_NC_012633(para),Candidate_152_NC_012633(para),Candidate_120_NC_012633(para),Candidate_65_NC_012633(para),Candidate_29_NC_012633(para),Candidate_95_NC_012633(para),Candidate_105_NC_012633(para),Candidate_61_NC_012633(para),Candidate_69_NC_012633(para),Candidate_153_NC_012633(para),Candidate_108_N…	-	-	-	-
Candidate_115_NC_012633	|	RAF_ORF0850		hypothetical_protein	*	<<<	21	|	888121	888564	<<<	443	|	1129	<<<	RAF_ORF0851	hypothetical_protein	*	candidate	530	6e-17	T	1	Rickettsia_akari_str._Hartford_chromosome_	RNA	-	1		Candidate_116_NC_012633(tandem)	-	5	RS	-E.coli_sig70_1(9.31|-32)E.coli_sig70_1(7.26|-72)E.coli_sig70_1(8.32|-162)E.coli_sig70_2(8.16|-109)
Candidate_116_NC_012633	|	RAF_ORF0850		hypothetical_protein	*	<<<	220	|	888320	888497	<<<	177	|	1196	<<<	RAF_ORF0851	hypothetical_protein	*	candidate	576	1.7e-18	T	3	Rickettsia_conorii_str._Malish_7_chromosome_<>Rickettsia_akari_str._Hartford_chromosome_<>Rickettsia_heilongjiangensis_054_chromosome_	RNA	-	1		Candidate_115_NC_012633(tandem)	-	-	-	-
Candidate_117_NC_012633	|	RAF_ORF0860		Ankyrin_repeat_protein	*	>>>	819	|	904832	905043	>>>	211	|	30	>>>	RAF_ORF0861	hypothetical_protein	*	candidate	543	2.2e-18	T	1	Rickettsia_felis_URRWXCal2_chromosome_	RNA	-	12		Candidate_75_NC_012633(para),Candidate_99_NC_012633(para),Candidate_97_NC_012633(para),Candidate_56_NC_012633(para),Candidate_92_NC_012633(para),Candidate_74_NC_012633(para),Candidate_86_NC_012633(para),Candidate_123_NC_012633(para),Candidate_23_NC_012633(para),Candidate_111_NC_012633(para),Candidate_9_NC_012633(para),Candidate_70_NC_012633(para)	-	5	RS	-
Candidate_118_NC_012633	|	RAF_ORF0865		acylglycerophosphoethanolamine_acyltransferase	*	>>>	9	|	913242	913308	>>>	66	|	190	<<<	RAF_ORF0866	Regulator_of_competence-specific_genes_TfoX	*	candidate	1181	2.2e-47	B	6	Rickettsia_rickettsii_str._'Sheila_Smith'_chromosome_<>Rickettsia_massiliae_MTU5_chromosome_<>Rickettsia_rickettsii_str._Iowa_chromosome_<>Rickettsia_peacockii_str._Rustic_chromosome_<>Rickettsia_heilongjiangensis_054_chromosome_<>Rickettsia_japonica_YH_chromosome_	-	-	13		Candidate_73_NC_012633(para),Candidate_37_NC_012633(para),Candidate_38_NC_012633(para),Candidate_64_NC_012633(para),Candidate_102_NC_012633(para),Candidate_105_NC_012633(para),Candidate_106_NC_012633(para),Candidate_107_NC_012633(para),Candidate_159_NC_012633(para),Candidate_120_NC_012633(para),Candidate_152_NC_012633(para),Candidate_84_NC_012633(para),Candidate_129_NC_012633(para)	-	-	-	-
Candidate_119_NC_012633	|	RAF_ORF0865		acylglycerophosphoethanolamine_acyltransferase	*	>>>	9	|	913242	913327	>>>	85	|	171	<<<	RAF_ORF0866	Regulator_of_competence-specific_genes_TfoX	*	candidate	1181	2.2e-47	T	6	Rickettsia_rickettsii_str._'Sheila_Smith'_chromosome_<>Rickettsia_massiliae_MTU5_chromosome_<>Rickettsia_rickettsii_str._Iowa_chromosome_<>Rickettsia_peacockii_str._Rustic_chromosome_<>Rickettsia_heilongjiangensis_054_chromosome_<>Rickettsia_japonica_YH_chromosome_	-	-	14		Candidate_73_NC_012633(para),Candidate_37_NC_012633(para),Candidate_38_NC_012633(para),Candidate_64_NC_012633(para),Candidate_102_NC_012633(para),Candidate_105_NC_012633(para),Candidate_106_NC_012633(para),Candidate_107_NC_012633(para),Candidate_159_NC_012633(para),Candidate_120_NC_012633(para),Candidate_152_NC_012633(para),Candidate_131_NC_012633(para),Candidate_84_NC_012633(para),Candidate_129_…	-	-	-	-
Candidate_120_NC_012633	|	RAF_ORF0868		3-demethylubiquinone-9_3-methyltransferase	*	>>>	12	|	915483	915590	>>>	107	|	178	>>>	RAF_ORF0869	glutamyl-tRNA_synthetase	*	candidate	531	6.3e-18	T	11	Rickettsia_conorii_str._Malish_7_chromosome_<>Rickettsia_felis_URRWXCal2_chromosome_<>Rickettsia_bellii_RML369-C_chromosome_<>Rickettsia_canadensis_str._McKiel_chromosome_<>Rickettsia_rickettsii_str._'Sheila_Smith'_chromosome_<>Rickettsia_bellii_OSU_85-389_chromosome_<>Rickettsia_massiliae_MTU5_chromosome_<>Rickettsia_rickettsii_str._Iowa_chromosome_<>Rickettsia_peacockii_str._Rustic_chromosome_<…	RNA	-	29		Candidate_128_NC_012633(para),Candidate_129_NC_012633(para),Candidate_152_NC_012633(para),Candidate_65_NC_012633(para),Candidate_153_NC_012633(para),Candidate_29_NC_012633(para),Candidate_114_NC_012633(para),Candidate_105_NC_012633(para),Candidate_108_NC_012633(para),Candidate_62_NC_012633(para),Candidate_61_NC_012633(para),Candidate_150_NC_012633(para),Candidate_69_NC_012633(para),Candidate_56_N…	-	-	-	-
Candidate_121_NC_012633	|	RAF_ORF0868		3-demethylubiquinone-9_3-methyltransferase	*	>>>	12	|	915483	915743	>>>	260	|	25	>>>	RAF_ORF0869	glutamyl-tRNA_synthetase	*	candidate	531	6.3e-18	T	11	Rickettsia_conorii_str._Malish_7_chromosome_<>Rickettsia_felis_URRWXCal2_chromosome_<>Rickettsia_bellii_RML369-C_chromosome_<>Rickettsia_canadensis_str._McKiel_chromosome_<>Rickettsia_rickettsii_str._'Sheila_Smith'_chromosome_<>Rickettsia_bellii_OSU_85-389_chromosome_<>Rickettsia_massiliae_MTU5_chromosome_<>Rickettsia_rickettsii_str._Iowa_chromosome_<>Rickettsia_peacockii_str._Rustic_chromosome_<…	RNA	-	42		Candidate_128_NC_012633(para),Candidate_129_NC_012633(para),Candidate_152_NC_012633(para),Candidate_65_NC_012633(para),Candidate_153_NC_012633(para),Candidate_29_NC_012633(para),Candidate_114_NC_012633(para),Candidate_105_NC_012633(para),Candidate_108_NC_012633(para),Candidate_62_NC_012633(para),Candidate_61_NC_012633(para),Candidate_150_NC_012633(para),Candidate_102_NC_012633(para),Candidate_97_…	-	5	RS	-E.coli_sig70_1(7.44|-64)
Candidate_122_NC_012633	|	RAF_ORF0870		hypothetical_protein	*	>>>	40	|	917884	917952	>>>	68	|	849	<<<	RAF_ORF0871	chaperonin_GroEL	*	candidate	1774	1.8e-74	T	9	Rickettsia_conorii_str._Malish_7_chromosome_<>Rickettsia_felis_URRWXCal2_chromosome_<>Rickettsia_canadensis_str._McKiel_chromosome_<>Rickettsia_rickettsii_str._'Sheila_Smith'_chromosome_<>Rickettsia_massiliae_MTU5_chromosome_<>Rickettsia_rickettsii_str._Iowa_chromosome_<>Rickettsia_peacockii_str._Rustic_chromosome_<>Rickettsia_heilongjiangensis_054_chromosome_<>Rickettsia_japonica_YH_chromosome_	RNA	-	6		Candidate_123_NC_012633(opp),Candidate_79_NC_012633(para),Candidate_80_NC_012633(para),Candidate_81_NC_012633(para),Candidate_74_NC_012633(para),Candidate_83_NC_012633(para)	-	-	-	-
Candidate_123_NC_012633	|	RAF_ORF0870		hypothetical_protein	*	>>>	353	|	918197	918454	<<<	257	|	347	<<<	RAF_ORF0871	chaperonin_GroEL	*	candidate	1774	1.8e-74	T	2	Rickettsia_akari_str._Hartford_chromosome_<>Rickettsia_massiliae_MTU5_chromosome_	RNA	-	8		Candidate_122_NC_012633(opp),Candidate_79_NC_012633(para),Candidate_80_NC_012633(para),Candidate_81_NC_012633(para),Candidate_30_NC_012633(para),Candidate_74_NC_012633(para),Candidate_117_NC_012633(para),Candidate_92_NC_012633(para)	-	-	-	-E.coli_sig70_1(7.14|-150)E.coli_sig70_3(7.90|-180)
Candidate_124_NC_012633	|	RAF_ORF0876		hypothetical_protein	*	<<<	639	|	923936	923997	<<<	61	|	0	<<<	RAF_ORF0877	ribonuclease_PH	*	candidate	413	1.2e-139	T	7	Rickettsia_conorii_str._Malish_7_chromosome_<>Rickettsia_rickettsii_str._'Sheila_Smith'_chromosome_<>Rickettsia_massiliae_MTU5_chromosome_<>Rickettsia_rickettsii_str._Iowa_chromosome_<>Rickettsia_peacockii_str._Rustic_chromosome_<>Rickettsia_heilongjiangensis_054_chromosome_<>Rickettsia_japonica_YH_chromosome_	RNA	-	10		Candidate_128_NC_012633(para),Candidate_129_NC_012633(para),Candidate_157_NC_012633(para),Candidate_120_NC_012633(para),Candidate_29_NC_012633(para),Candidate_62_NC_012633(para),Candidate_65_NC_012633(para),Candidate_61_NC_012633(para),Candidate_49_NC_012633(para),Candidate_108_NC_012633(para)	-	3	-	-
Candidate_125_NC_012633	|	RAF_ORF0881		MFS-type_sugar_transporter	*	>>>	71	|	927982	928227	>>>	245	|	431	<<<	RAF_ORF0882	hypothetical_protein	*	candidate	674	6.2e-24	T	6	Rickettsia_conorii_str._Malish_7_chromosome_<>Rickettsia_rickettsii_str._'Sheila_Smith'_chromosome_<>Rickettsia_bellii_OSU_85-389_chromosome_<>Rickettsia_peacockii_str._Rustic_chromosome_<>Rickettsia_heilongjiangensis_054_chromosome_<>Rickettsia_japonica_YH_chromosome_	RNA	-	0	-	-	-	-	-	-
Candidate_126_NC_012633	|	RAF_ORF0883		pseudogene	*	>>>	-26	|	930083	930303	<<<	220	|	20	<<<	RAF_RNA27	tRNA-Val	*	candidate	554	5.6e-19	T	8	Rickettsia_conorii_str._Malish_7_chromosome_<>Rickettsia_felis_URRWXCal2_chromosome_<>Rickettsia_akari_str._Hartford_chromosome_<>Rickettsia_rickettsii_str._'Sheila_Smith'_chromosome_<>Rickettsia_massiliae_MTU5_chromosome_<>Rickettsia_rickettsii_str._Iowa_chromosome_<>Rickettsia_heilongjiangensis_054_chromosome_<>Rickettsia_japonica_YH_chromosome_	-	-	0	-	-	-	-	-	-
Candidate_127_NC_012633	|	RAF_ORF0928		dimethyladenosine_transferase	*	<<<	33	|	959307	959420	<<<	113	|	6	<<<	RAF_ORF0929	hypothetical_protein	*	candidate	499	2.7e-16	T	7	Rickettsia_conorii_str._Malish_7_chromosome_<>Rickettsia_rickettsii_str._'Sheila_Smith'_chromosome_<>Rickettsia_massiliae_MTU5_chromosome_<>Rickettsia_rickettsii_str._Iowa_chromosome_<>Rickettsia_peacockii_str._Rustic_chromosome_<>Rickettsia_heilongjiangensis_054_chromosome_<>Rickettsia_japonica_YH_chromosome_	RNA	-	27		Candidate_57_NC_012633(para),Candidate_53_NC_012633(para),Candidate_77_NC_012633(para),Candidate_66_NC_012633(para),Candidate_67_NC_012633(para),Candidate_142_NC_012633(para),Candidate_39_NC_012633(para),Candidate_76_NC_012633(para),Candidate_113_NC_012633(para),Candidate_68_NC_012633(para),Candidate_89_NC_012633(para),Candidate_27_NC_012633(para),Candidate_145_NC_012633(para),Candidate_74_NC_012…	-	-	RS	-
Candidate_128_NC_012633	|	RAF_ORF0947		hypothetical_protein	*	>>>	24	|	976827	976984	>>>	157	|	117	<<<	RAF_ORF0948	pseudogene	*	candidate	500	2.3e-16	T	11	Rickettsia_conorii_str._Malish_7_chromosome_<>Rickettsia_felis_URRWXCal2_chromosome_<>Rickettsia_bellii_RML369-C_chromosome_<>Rickettsia_akari_str._Hartford_chromosome_<>Rickettsia_rickettsii_str._'Sheila_Smith'_chromosome_<>Rickettsia_bellii_OSU_85-389_chromosome_<>Rickettsia_massiliae_MTU5_chromosome_<>Rickettsia_rickettsii_str._Iowa_chromosome_<>Rickettsia_peacockii_str._Rustic_chromosome_<>Ri…	RNA	-	24		Candidate_129_NC_012633(anti),Candidate_152_NC_012633(para),Candidate_62_NC_012633(para),Candidate_120_NC_012633(para),Candidate_114_NC_012633(para),Candidate_105_NC_012633(para),Candidate_65_NC_012633(para),Candidate_108_NC_012633(para),Candidate_153_NC_012633(para),Candidate_150_NC_012633(para),Candidate_35_NC_012633(para),Candidate_36_NC_012633(para),Candidate_49_NC_012633(para),Candidate_124_…	-	-	-	-
Candidate_129_NC_012633	|	RAF_ORF0947		hypothetical_protein	*	>>>	141	|	976944	977063	<<<	119	|	38	<<<	RAF_ORF0948	pseudogene	*	candidate	264	3.9e-17	T	11	Rickettsia_conorii_str._Malish_7_chromosome_<>Rickettsia_felis_URRWXCal2_chromosome_<>Rickettsia_bellii_RML369-C_chromosome_<>Rickettsia_akari_str._Hartford_chromosome_<>Rickettsia_rickettsii_str._'Sheila_Smith'_chromosome_<>Rickettsia_bellii_OSU_85-389_chromosome_<>Rickettsia_massiliae_MTU5_chromosome_<>Rickettsia_rickettsii_str._Iowa_chromosome_<>Rickettsia_peacockii_str._Rustic_chromosome_<>Ri…	RNA	-	20		Candidate_128_NC_012633(anti),Candidate_152_NC_012633(para),Candidate_62_NC_012633(para),Candidate_120_NC_012633(para),Candidate_114_NC_012633(para),Candidate_105_NC_012633(para),Candidate_65_NC_012633(para),Candidate_108_NC_012633(para),Candidate_153_NC_012633(para),Candidate_150_NC_012633(para),Candidate_35_NC_012633(para),Candidate_36_NC_012633(para),Candidate_49_NC_012633(para),Candidate_124_…	-	-	-	-
Candidate_130_NC_012633	|	RAF_ORF0966		pseudogene	*	<<<	6	|	996979	997191	>>>	212	|	55	>>>	RAF_ORF0971	pseudogene	*	candidate	920	7e-35	T	7	Rickettsia_conorii_str._Malish_7_chromosome_<>Rickettsia_felis_URRWXCal2_chromosome_<>Rickettsia_rickettsii_str._'Sheila_Smith'_chromosome_<>Rickettsia_rickettsii_str._Iowa_chromosome_<>Rickettsia_peacockii_str._Rustic_chromosome_<>Rickettsia_heilongjiangensis_054_chromosome_<>Rickettsia_japonica_YH_chromosome_	RNA	-	0	-	-	-	5	-	-E.coli_sig70_1(7.16|-334)E.coli_sig70_1(9.57|-239)E.coli_sig70_2(7.73|-132)E.coli_sig70_3(7.63|-332)
Candidate_131_NC_012633	|	RAF_ORF0973		Putative_integral_membrane_protein	*	>>>	24	|	998936	999060	>>>	124	|	89	<<<	RAF_ORF0974	ATP-dependent_protease_ATP-binding_subunit_ClpX	*	candidate	799	5.2e-30	T	7	Rickettsia_conorii_str._Malish_7_chromosome_<>Rickettsia_rickettsii_str._'Sheila_Smith'_chromosome_<>Rickettsia_massiliae_MTU5_chromosome_<>Rickettsia_rickettsii_str._Iowa_chromosome_<>Rickettsia_peacockii_str._Rustic_chromosome_<>Rickettsia_heilongjiangensis_054_chromosome_<>Rickettsia_japonica_YH_chromosome_	RNA	-	3		Candidate_90_NC_012633(para),Candidate_22_NC_012633(para),Candidate_128_NC_012633(para)	-	-	-	-E.coli_sig70_1(8.21|-75)E.coli_sig70_2(8.00|-75)E.coli_sig70_3(8.64|-75)
Candidate_132_NC_012633	|	RAF_ORF0973		Putative_integral_membrane_protein	*	>>>	24	|	998936	999198	>>>	262	|	-49	<<<	RAF_ORF0974	ATP-dependent_protease_ATP-binding_subunit_ClpX	*	candidate	799	5.2e-30	T	7	Rickettsia_conorii_str._Malish_7_chromosome_<>Rickettsia_rickettsii_str._'Sheila_Smith'_chromosome_<>Rickettsia_massiliae_MTU5_chromosome_<>Rickettsia_rickettsii_str._Iowa_chromosome_<>Rickettsia_peacockii_str._Rustic_chromosome_<>Rickettsia_heilongjiangensis_054_chromosome_<>Rickettsia_japonica_YH_chromosome_	-	-	0	-	-	-	-	-	-E.coli_sig70_1(8.21|-213)E.coli_sig70_2(8.00|-213)E.coli_sig70_3(8.64|-213)
Candidate_133_NC_012633	|	RAF_ORF0978		Multidrug_resistance_protein	*	>>>	7	|	1004563	1004694	>>>	131	|	163	>>>	RAF_ORF0979	hypothetical_protein	*	candidate	487	5.9e-16	T	8	Rickettsia_conorii_str._Malish_7_chromosome_<>Rickettsia_akari_str._Hartford_chromosome_<>Rickettsia_rickettsii_str._'Sheila_Smith'_chromosome_<>Rickettsia_massiliae_MTU5_chromosome_<>Rickettsia_rickettsii_str._Iowa_chromosome_<>Rickettsia_peacockii_str._Rustic_chromosome_<>Rickettsia_heilongjiangensis_054_chromosome_<>Rickettsia_japonica_YH_chromosome_	RNA	-	18		Candidate_8_NC_012633(para),Candidate_3_NC_012633(para),Candidate_13_NC_012633(para),Candidate_91_NC_012633(para),Candidate_140_NC_012633(para),Candidate_34_NC_012633(para),Candidate_142_NC_012633(para),Candidate_161_NC_012633(para),Candidate_2_NC_012633(para),Candidate_158_NC_012633(para),Candidate_155_NC_012633(para),Candidate_156_NC_012633(para),Candidate_85_NC_012633(para),Candidate_56_NC_012…	-	-	-	-
Candidate_134_NC_012633	|	RAF_ORF0979		hypothetical_protein	*	>>>	586	|	1005693	1005754	>>>	61	|	18	>>>	RAF_ORF0980	MFS-type_bicyclomycin_resistance_protein	*	candidate	134	7.7e-59	T	2	Rickettsia_bellii_RML369-C_chromosome_<>Rickettsia_akari_str._Hartford_chromosome_	COD	-	6		Candidate_6_NC_012633(para),Candidate_128_NC_012633(para),Candidate_129_NC_012633(para),Candidate_152_NC_012633(para),Candidate_100_NC_012633(para),Candidate_62_NC_012633(para)	-	5	-	-E.coli_sig70_1(8.61|-154)
Candidate_135_NC_012633	|	RAF_ORF0986		pseudogene	*	<<<	337	|	1017019	1017087	<<<	68	|	0	<<<	RAF_ORF0990	Outer_membrane_protein_rOmpB	*	candidate	512	5.6e-17	B	9	Rickettsia_conorii_str._Malish_7_chromosome_<>Rickettsia_felis_URRWXCal2_chromosome_<>Rickettsia_akari_str._Hartford_chromosome_<>Rickettsia_rickettsii_str._'Sheila_Smith'_chromosome_<>Rickettsia_massiliae_MTU5_chromosome_<>Rickettsia_rickettsii_str._Iowa_chromosome_<>Rickettsia_peacockii_str._Rustic_chromosome_<>Rickettsia_heilongjiangensis_054_chromosome_<>Rickettsia_japonica_YH_chromosome_	RNA	-	0	-	-	-	3	-	-E.coli_sig70_2(8.56|-192)
Candidate_136_NC_012633	|	RAF_ORF1011		hypothetical_protein	*	>>>	142	|	1038188	1038230	<<<	42	|	169	<<<	RAF_ORF1012	hypothetical_protein	*	candidate	794	1.8e-29	T	5	Rickettsia_conorii_str._Malish_7_chromosome_<>Rickettsia_rickettsii_str._'Sheila_Smith'_chromosome_<>Rickettsia_massiliae_MTU5_chromosome_<>Rickettsia_rickettsii_str._Iowa_chromosome_<>Rickettsia_peacockii_str._Rustic_chromosome_	RNA	-	0	-	-	-	-	-	-
Candidate_137_NC_012633	|	RAF_ORF1020		DNA_polymerase_III_subunit_epsilon	*	>>>	1	|	1043691	1043818	>>>	127	|	-3	>>>	RAF_ORF1021	Surfeit_locus_protein_1	*	candidate	534	1.3e-17	T	5	Rickettsia_rickettsii_str._'Sheila_Smith'_chromosome_<>Rickettsia_rickettsii_str._Iowa_chromosome_<>Rickettsia_peacockii_str._Rustic_chromosome_<>Rickettsia_heilongjiangensis_054_chromosome_<>Rickettsia_japonica_YH_chromosome_	-	-	0	-	-	-	5	-	-
Candidate_138_NC_012633	|	RAF_RNA33		tRNA-Ser	*	>>>	1	|	1050625	1050975	>>>	350	|	22	<<<	RAF_ORF1026	hypothetical_protein	*	candidate	1816	1.3e-75	T	4	Rickettsia_conorii_str._Malish_7_chromosome_<>Rickettsia_rickettsii_str._'Sheila_Smith'_chromosome_<>Rickettsia_rickettsii_str._Iowa_chromosome_<>Rickettsia_peacockii_str._Rustic_chromosome_	COD	-	0	-	-	-	-	-	-
Candidate_139_NC_012633	|	RAF_ORF1026		hypothetical_protein	*	<<<	1231	|	1052595	1052862	<<<	267	|	1776	<<<	RAF_ORF1027	pseudogene	*	candidate	152	2.1e-17	B	6	Rickettsia_conorii_str._Malish_7_chromosome_<>Rickettsia_felis_URRWXCal2_chromosome_<>Rickettsia_bellii_RML369-C_chromosome_<>Rickettsia_akari_str._Hartford_chromosome_<>Rickettsia_bellii_OSU_85-389_chromosome_<>Rickettsia_massiliae_MTU5_chromosome_	-	-	5		Candidate_15_NC_012633(para),Candidate_22_NC_012633(para),Candidate_40_NC_012633(para),Candidate_41_NC_012633(para),Candidate_159_NC_012633(para)	-	-	-	-E.coli_sig70_1(7.06|-285)
Candidate_140_NC_012633	|	RAF_ORF1037		ATP/ADP_translocase	*	>>>	57	|	1062192	1062317	<<<	125	|	339	<<<	RAF_ORF1038	(Di)nucleoside_polyphosphate_hydrolase-like_protei	*	candidate	856	1.6e-54	B	7	Rickettsia_conorii_str._Malish_7_chromosome_<>Rickettsia_rickettsii_str._'Sheila_Smith'_chromosome_<>Rickettsia_massiliae_MTU5_chromosome_<>Rickettsia_rickettsii_str._Iowa_chromosome_<>Rickettsia_peacockii_str._Rustic_chromosome_<>Rickettsia_heilongjiangensis_054_chromosome_<>Rickettsia_japonica_YH_chromosome_	RNA	-	11		Candidate_133_NC_012633(para),Candidate_8_NC_012633(para),Candidate_2_NC_012633(para),Candidate_3_NC_012633(para),Candidate_13_NC_012633(para),Candidate_34_NC_012633(para),Candidate_102_NC_012633(para),Candidate_49_NC_012633(para),Candidate_161_NC_012633(para),Candidate_21_NC_012633(para),Candidate_99_NC_012633(para)	-	-	-	-
Candidate_141_NC_012633	|	RAF_ORF1048		pseudogene	*	<<<	65	|	1070883	1070937	>>>	54	|	525	>>>	RAF_ORF1050	hypothetical_protein	*	candidate	871	2.6e-33	T	3	Rickettsia_massiliae_MTU5_chromosome_<>Rickettsia_peacockii_str._Rustic_chromosome_<>Rickettsia_japonica_YH_chromosome_	RNA	NC_002745_sprC(-)_-_(hom|rev)|NC_002745_sprC(-)_-_(hom)	2		Candidate_30_NC_012633(para),Candidate_22_NC_012633(para)	-	-	-	-E.coli_sig70_2(7.43|-153)
Candidate_142_NC_012633	|	RAF_ORF1080		3-oxoacyl-(acyl_carrier_protein)_synthase_II	*	>>>	123	|	1096976	1097063	>>>	87	|	70	>>>	RAF_ORF1081	ABC_transporter_ATP-binding_protein	*	candidate	494	2.9e-16	T	10	Rickettsia_conorii_str._Malish_7_chromosome_<>Rickettsia_felis_URRWXCal2_chromosome_<>Rickettsia_canadensis_str._McKiel_chromosome_<>Rickettsia_akari_str._Hartford_chromosome_<>Rickettsia_rickettsii_str._'Sheila_Smith'_chromosome_<>Rickettsia_massiliae_MTU5_chromosome_<>Rickettsia_rickettsii_str._Iowa_chromosome_<>Rickettsia_peacockii_str._Rustic_chromosome_<>Rickettsia_heilongjiangensis_054_chro…	RNA	-	28		Candidate_89_NC_012633(para),Candidate_77_NC_012633(para),Candidate_39_NC_012633(para),Candidate_66_NC_012633(para),Candidate_67_NC_012633(para),Candidate_76_NC_012633(para),Candidate_57_NC_012633(para),Candidate_68_NC_012633(para),Candidate_127_NC_012633(para),Candidate_113_NC_012633(para),Candidate_53_NC_012633(para),Candidate_27_NC_012633(para),Candidate_145_NC_012633(para),Candidate_47_NC_012…	-	5	RS	-
Candidate_143_NC_012633	|	RAF_ORF1082		hypothetical_protein	*	>>>	50	|	1100113	1100327	<<<	214	|	0	<<<	RAF_ORF1083	pseudogene	*	candidate	1232	2e-49	B	3	Rickettsia_massiliae_MTU5_chromosome_<>Rickettsia_peacockii_str._Rustic_chromosome_<>Rickettsia_japonica_YH_chromosome_	-	-	0	-	-	-	-	-	-E.coli_sig70_2(7.48|-310)
Candidate_144_NC_012633	|	RAF_ORF1082		hypothetical_protein	*	>>>	1	|	1100064	1100369	>>>	305	|	-42	<<<	RAF_ORF1083	pseudogene	*	candidate	1232	2e-49	B	3	Rickettsia_massiliae_MTU5_chromosome_<>Rickettsia_peacockii_str._Rustic_chromosome_<>Rickettsia_japonica_YH_chromosome_	-	-	0	-	-	-	-	-	-
Candidate_145_NC_012633	|	RAF_ORF1087		hypothetical_protein	*	<<<	21	|	1102677	1102895	<<<	218	|	14	<<<	RAF_ORF1088	rod_shape-determining_protein_MreC	*	candidate	380	5.4e-27	T	7	Rickettsia_felis_URRWXCal2_chromosome_<>Rickettsia_rickettsii_str._'Sheila_Smith'_chromosome_<>Rickettsia_massiliae_MTU5_chromosome_<>Rickettsia_rickettsii_str._Iowa_chromosome_<>Rickettsia_peacockii_str._Rustic_chromosome_<>Rickettsia_heilongjiangensis_054_chromosome_<>Rickettsia_japonica_YH_chromosome_	RNA	-	30		Candidate_74_NC_012633(para),Candidate_57_NC_012633(para),Candidate_53_NC_012633(para),Candidate_113_NC_012633(para),Candidate_68_NC_012633(para),Candidate_66_NC_012633(para),Candidate_67_NC_012633(para),Candidate_142_NC_012633(para),Candidate_75_NC_012633(para),Candidate_77_NC_012633(para),Candidate_127_NC_012633(para),Candidate_39_NC_012633(para),Candidate_97_NC_012633(para),Candidate_70_NC_012…	-	5	RS	-E.coli_sig70_3(9.32|-34)
Candidate_146_NC_012633	|	RAF_ORF1119		cytochrome_c_biogenesis_protein_CcmA	*	>>>	2	|	1143312	1143601	>>>	289	|	186	<<<	RAF_ORF1120	NADH_dehydrogenase_subunit_I	*	candidate	635	8e-23	T	1	Rickettsia_akari_str._Hartford_chromosome_	RNA	-	0	-	-	-	-	-	-E.coli_sig70_1(7.64|-99)E.coli_sig70_2(7.75|-99)E.coli_sig70_3(7.91|-58)
Candidate_147_NC_012633	|	RAF_ORF1121		NADH_dehydrogenase_subunit_H	*	<<<	57	|	1145531	1145594	<<<	63	|	0	<<<	RAF_ORF1122	NADH_dehydrogenase_subunit_G	*	candidate	560	9.6e-19	T	6	Rickettsia_rickettsii_str._'Sheila_Smith'_chromosome_<>Rickettsia_massiliae_MTU5_chromosome_<>Rickettsia_rickettsii_str._Iowa_chromosome_<>Rickettsia_peacockii_str._Rustic_chromosome_<>Rickettsia_heilongjiangensis_054_chromosome_<>Rickettsia_japonica_YH_chromosome_	RNA	-	4		Candidate_31_NC_012633(para),Candidate_133_NC_012633(para),Candidate_27_NC_012633(para),Candidate_91_NC_012633(para)	-	3	RS	-E.coli_sig70_2(7.55|-211)
Candidate_148_NC_012633	|	RAF_ORF1144		BolA-like_protein	*	>>>	1	|	1169670	1169870	>>>	200	|	-57	<<<	RAF_ORF1145	pseudogene	*	candidate	698	7.5e-25	T	5	Rickettsia_rickettsii_str._'Sheila_Smith'_chromosome_<>Rickettsia_rickettsii_str._Iowa_chromosome_<>Rickettsia_peacockii_str._Rustic_chromosome_<>Rickettsia_heilongjiangensis_054_chromosome_<>Rickettsia_japonica_YH_chromosome_	-	-	0	-	-	-	-	-	-
Candidate_149_NC_012633	|	RAF_ORF1144		BolA-like_protein	*	>>>	1	|	1169670	1169827	>>>	157	|	-14	<<<	RAF_ORF1145	pseudogene	*	candidate	698	7.5e-25	T	5	Rickettsia_rickettsii_str._'Sheila_Smith'_chromosome_<>Rickettsia_rickettsii_str._Iowa_chromosome_<>Rickettsia_peacockii_str._Rustic_chromosome_<>Rickettsia_heilongjiangensis_054_chromosome_<>Rickettsia_japonica_YH_chromosome_	-	-	0	-	-	-	-	-	-
Candidate_150_NC_012633	|	RAF_ORF1173		hypothetical_protein	*	>>>	6	|	1198512	1198879	>>>	367	|	13	<<<	RAF_ORF1174	hypothetical_protein	*	candidate	497	9e-75	B	7	Rickettsia_conorii_str._Malish_7_chromosome_<>Rickettsia_rickettsii_str._'Sheila_Smith'_chromosome_<>Rickettsia_massiliae_MTU5_chromosome_<>Rickettsia_rickettsii_str._Iowa_chromosome_<>Rickettsia_peacockii_str._Rustic_chromosome_<>Rickettsia_heilongjiangensis_054_chromosome_<>Rickettsia_japonica_YH_chromosome_	RNA	-	28		Candidate_151_NC_012633(anti),Candidate_114_NC_012633(para),Candidate_62_NC_012633(para),Candidate_157_NC_012633(para),Candidate_105_NC_012633(para),Candidate_128_NC_012633(para),Candidate_129_NC_012633(para),Candidate_108_NC_012633(para),Candidate_120_NC_012633(para),Candidate_14_NC_012633(para),Candidate_35_NC_012633(para),Candidate_36_NC_012633(para),Candidate_152_NC_012633(para),Candidate_153…	-	-	-	-
Candidate_151_NC_012633	|	RAF_ORF1173		hypothetical_protein	*	>>>	321	|	1198827	1198892	<<<	65	|	0	<<<	RAF_ORF1174	hypothetical_protein	*	candidate	1717	1.6e-71	B	7	Rickettsia_conorii_str._Malish_7_chromosome_<>Rickettsia_rickettsii_str._'Sheila_Smith'_chromosome_<>Rickettsia_massiliae_MTU5_chromosome_<>Rickettsia_rickettsii_str._Iowa_chromosome_<>Rickettsia_peacockii_str._Rustic_chromosome_<>Rickettsia_heilongjiangensis_054_chromosome_<>Rickettsia_japonica_YH_chromosome_	RNA	-	4		Candidate_150_NC_012633(anti),Candidate_14_NC_012633(para),Candidate_35_NC_012633(para),Candidate_36_NC_012633(para),Candidate_6_NC_012633(para)	-	3	-	-
Candidate_152_NC_012633	|	RAF_ORF1193		5-aminolevulinate_synthase	*	>>>	54	|	1217345	1217472	>>>	127	|	1472	>>>	RAF_ORF1194	trigger_factor	*	candidate	517	2.7e-16	T	11	Rickettsia_conorii_str._Malish_7_chromosome_<>Rickettsia_felis_URRWXCal2_chromosome_<>Rickettsia_bellii_RML369-C_chromosome_<>Rickettsia_akari_str._Hartford_chromosome_<>Rickettsia_rickettsii_str._'Sheila_Smith'_chromosome_<>Rickettsia_bellii_OSU_85-389_chromosome_<>Rickettsia_massiliae_MTU5_chromosome_<>Rickettsia_rickettsii_str._Iowa_chromosome_<>Rickettsia_peacockii_str._Rustic_chromosome_<>Ri…	RNA	-	16		Candidate_128_NC_012633(para),Candidate_129_NC_012633(para),Candidate_153_NC_012633(para),Candidate_120_NC_012633(para),Candidate_62_NC_012633(para),Candidate_114_NC_012633(para),Candidate_29_NC_012633(para),Candidate_65_NC_012633(para),Candidate_105_NC_012633(para),Candidate_108_NC_012633(para),Candidate_150_NC_012633(para),Candidate_35_NC_012633(para),Candidate_36_NC_012633(para),Candidate_134_…	-	-	-	-
Candidate_153_NC_012633	|	RAF_ORF1208		pseudogene	*	<<<	137	|	1235008	1235084	<<<	76	|	1	<<<	RAF_ORF1211	hypothetical_protein	*	candidate	483	7e-16	T	9	Rickettsia_conorii_str._Malish_7_chromosome_<>Rickettsia_felis_URRWXCal2_chromosome_<>Rickettsia_akari_str._Hartford_chromosome_<>Rickettsia_rickettsii_str._'Sheila_Smith'_chromosome_<>Rickettsia_massiliae_MTU5_chromosome_<>Rickettsia_rickettsii_str._Iowa_chromosome_<>Rickettsia_peacockii_str._Rustic_chromosome_<>Rickettsia_heilongjiangensis_054_chromosome_<>Rickettsia_japonica_YH_chromosome_	RNA	-	18		Candidate_152_NC_012633(para),Candidate_120_NC_012633(para),Candidate_61_NC_012633(para),Candidate_128_NC_012633(para),Candidate_129_NC_012633(para),Candidate_62_NC_012633(para),Candidate_29_NC_012633(para),Candidate_108_NC_012633(para),Candidate_65_NC_012633(para),Candidate_150_NC_012633(para),Candidate_114_NC_012633(para),Candidate_105_NC_012633(para),Candidate_14_NC_012633(para),Candidate_35_N…	-	3	-	-
Candidate_154_NC_012633	|	RAF_ORF1192		heat_shock_protein_90	*	>>>	137	|	1216005	1216045	<<<	40	|	0	>>>	RAF_ORF1193	5-aminolevulinate_synthase	*	candidate	827	5.7e-31	F	3	Rickettsia_rickettsii_str._'Sheila_Smith'_chromosome_<>Rickettsia_peacockii_str._Rustic_chromosome_<>Rickettsia_heilongjiangensis_054_chromosome_	RNA	-	9		Candidate_90_NC_012633(para),Candidate_98_NC_012633(para),Candidate_53_NC_012633(para),Candidate_127_NC_012633(para),Candidate_57_NC_012633(para),Candidate_77_NC_012633(para),Candidate_39_NC_012633(para),Candidate_68_NC_012633(para),Candidate_85_NC_012633(para)	-	-	-	-
Candidate_155_NC_012633	|	RAF_ORF0118		alanine_racemase	*	>>>	35	|	125254	125349	<<<	95	|	14	>>>	RAF_ORF0119	ABC_transporter_permease	*	candidate	492	1e-15	F	7	Rickettsia_conorii_str._Malish_7_chromosome_<>Rickettsia_rickettsii_str._'Sheila_Smith'_chromosome_<>Rickettsia_massiliae_MTU5_chromosome_<>Rickettsia_rickettsii_str._Iowa_chromosome_<>Rickettsia_peacockii_str._Rustic_chromosome_<>Rickettsia_heilongjiangensis_054_chromosome_<>Rickettsia_japonica_YH_chromosome_	-	-	9		Candidate_34_NC_012633(para),Candidate_8_NC_012633(para),Candidate_133_NC_012633(para),Candidate_13_NC_012633(para),Candidate_120_NC_012633(para),Candidate_161_NC_012633(para),Candidate_15_NC_012633(para),Candidate_142_NC_012633(para),Candidate_76_NC_012633(para)	-	-	-	-
Candidate_156_NC_012633	|	RAF_ORF0129		type_IV_secretion_system_ATPase_VirB4	*	>>>	1	|	135204	135296	>>>	92	|	23	>>>	RAF_ORF0130	VirB6	*	candidate	576	1.9e-19	F	7	Rickettsia_conorii_str._Malish_7_chromosome_<>Rickettsia_rickettsii_str._'Sheila_Smith'_chromosome_<>Rickettsia_massiliae_MTU5_chromosome_<>Rickettsia_rickettsii_str._Iowa_chromosome_<>Rickettsia_peacockii_str._Rustic_chromosome_<>Rickettsia_heilongjiangensis_054_chromosome_<>Rickettsia_japonica_YH_chromosome_	RNA	-	8		Candidate_2_NC_012633(para),Candidate_13_NC_012633(para),Candidate_8_NC_012633(para),Candidate_3_NC_012633(para),Candidate_133_NC_012633(para),Candidate_158_NC_012633(para),Candidate_161_NC_012633(para),Candidate_97_NC_012633(para)	-	5	RS	-
Candidate_157_NC_012633	|	RAF_ORF0177		hypothetical_protein	*	<<<	245	|	197815	197950	<<<	135	|	2	<<<	RAF_ORF0178	Integral_membrane_protein,_interacts_with_FtsH	*	candidate	697	1.9e-25	Z	8	Rickettsia_conorii_str._Malish_7_chromosome_<>Rickettsia_felis_URRWXCal2_chromosome_<>Rickettsia_rickettsii_str._'Sheila_Smith'_chromosome_<>Rickettsia_massiliae_MTU5_chromosome_<>Rickettsia_rickettsii_str._Iowa_chromosome_<>Rickettsia_peacockii_str._Rustic_chromosome_<>Rickettsia_heilongjiangensis_054_chromosome_<>Rickettsia_japonica_YH_chromosome_	-	-	2		Candidate_150_NC_012633(para),Candidate_124_NC_012633(para)	-	-	-	-
Candidate_158_NC_012633	|	RAF_ORF0206		Signal_recognition_particle_protein	*	>>>	212	|	226782	226832	>>>	50	|	100	<<<	RAF_ORF0207	pseudogene	*	candidate	722	1.1e-26	F	10	Rickettsia_conorii_str._Malish_7_chromosome_<>Rickettsia_felis_URRWXCal2_chromosome_<>Rickettsia_akari_str._Hartford_chromosome_<>Rickettsia_rickettsii_str._'Sheila_Smith'_chromosome_<>Rickettsia_massiliae_MTU5_chromosome_<>Rickettsia_rickettsii_str._Iowa_chromosome_<>Rickettsia_rickettsii_str._Iowa_chromosome_<>Rickettsia_peacockii_str._Rustic_chromosome_<>Rickettsia_heilongjiangensis_054_chromo…	RNA	-	18		Candidate_74_NC_012633(para),Candidate_76_NC_012633(para),Candidate_8_NC_012633(para),Candidate_3_NC_012633(para),Candidate_43_NC_012633(para),Candidate_44_NC_012633(para),Candidate_45_NC_012633(para),Candidate_46_NC_012633(para),Candidate_95_NC_012633(para),Candidate_133_NC_012633(para),Candidate_161_NC_012633(para),Candidate_75_NC_012633(para),Candidate_70_NC_012633(para),Candidate_156_NC_01263…	-	-	-	-E.coli_sig70_2(7.17|-39)
Candidate_159_NC_012633	|	RAF_ORF0226		Heat_shock_protease	*	>>>	221	|	248359	248554	<<<	195	|	742	<<<	RAF_ORF0227	hypothetical_protein	*	candidate	479	1.6e-29	F	3	Rickettsia_akari_str._Hartford_chromosome_<>Rickettsia_rickettsii_str._'Sheila_Smith'_chromosome_<>Rickettsia_rickettsii_str._Iowa_chromosome_	RNA	-	21		Candidate_40_NC_012633(tandem),Candidate_41_NC_012633(tandem),Candidate_59_NC_012633(para),Candidate_6_NC_012633(para),Candidate_33_NC_012633(para),Candidate_105_NC_012633(para),Candidate_64_NC_012633(para),Candidate_29_NC_012633(para),Candidate_128_NC_012633(para),Candidate_129_NC_012633(para),Candidate_120_NC_012633(para),Candidate_84_NC_012633(para),Candidate_150_NC_012633(para),Candidate_61_N…	-	-	-	-E.coli_sig70_1(7.58|-315)
Candidate_160_NC_012633	|	RAF_ORF0333		Cytochrome_b	*	>>>	45	|	363633	363716	>>>	83	|	361	>>>	RAF_ORF0334	Cytochrome_c1,_heme_protein_precursor	*	candidate	1016	1.1e-39	F	7	Rickettsia_conorii_str._Malish_7_chromosome_<>Rickettsia_rickettsii_str._'Sheila_Smith'_chromosome_<>Rickettsia_massiliae_MTU5_chromosome_<>Rickettsia_rickettsii_str._Iowa_chromosome_<>Rickettsia_peacockii_str._Rustic_chromosome_<>Rickettsia_heilongjiangensis_054_chromosome_<>Rickettsia_japonica_YH_chromosome_	RNA	-	11		Candidate_159_NC_012633(para),Candidate_105_NC_012633(para),Candidate_61_NC_012633(para),Candidate_84_NC_012633(para),Candidate_65_NC_012633(para),Candidate_120_NC_012633(para),Candidate_106_NC_012633(para),Candidate_107_NC_012633(para),Candidate_37_NC_012633(para),Candidate_38_NC_012633(para),Candidate_73_NC_012633(para)	-	-	-	-
Candidate_161_NC_012633	|	RAF_ORF0489		GTP_cyclohydrolase_I	*	>>>	87	|	519562	519605	<<<	43	|	33	>>>	RAF_ORF0490	prolyl-tRNA_synthetase	*	candidate	558	1.1e-18	F	7	Rickettsia_conorii_str._Malish_7_chromosome_<>Rickettsia_rickettsii_str._'Sheila_Smith'_chromosome_<>Rickettsia_massiliae_MTU5_chromosome_<>Rickettsia_rickettsii_str._Iowa_chromosome_<>Rickettsia_peacockii_str._Rustic_chromosome_<>Rickettsia_heilongjiangensis_054_chromosome_<>Rickettsia_japonica_YH_chromosome_	-	-	14		Candidate_34_NC_012633(para),Candidate_3_NC_012633(para),Candidate_8_NC_012633(para),Candidate_133_NC_012633(para),Candidate_13_NC_012633(para),Candidate_158_NC_012633(para),Candidate_155_NC_012633(para),Candidate_2_NC_012633(para),Candidate_140_NC_012633(para),Candidate_102_NC_012633(para),Candidate_97_NC_012633(para),Candidate_89_NC_012633(para),Candidate_156_NC_012633(para),Candidate_99_NC_012…	-	-	-	-E.coli_sig70_2(8.78|-46)E.coli_sig70_3(8.00|-46)
Candidate_162_NC_012633	|	RAF_RNA17		tRNA-Ala	*	>>>	-38	|	699363	699616	<<<	253	|	484	>>>	RAF_ORF0665	isopentenyl_pyrophosphate_isomerase	*	candidate	977	6.6e-38	F	5	Rickettsia_conorii_str._Malish_7_chromosome_<>Rickettsia_massiliae_MTU5_chromosome_<>Rickettsia_rickettsii_str._Iowa_chromosome_<>Rickettsia_peacockii_str._Rustic_chromosome_<>Rickettsia_heilongjiangensis_054_chromosome_	-	-	0	-	-	-	-	-	-E.coli_sig70_3(9.58|-84)E.coli_sig70_3(7.91|-262)
Candidate_163_NC_012633	|	RAF_ORF0746		hypothetical_protein	*	<<<	16	|	783642	783748	<<<	106	|	998	<<<	RAF_ORF0747	hypothetical_protein	*	candidate	556	1.2e-18	Z	7	Rickettsia_conorii_str._Malish_7_chromosome_<>Rickettsia_canadensis_str._McKiel_chromosome_<>Rickettsia_akari_str._Hartford_chromosome_<>Rickettsia_rickettsii_str._'Sheila_Smith'_chromosome_<>Rickettsia_massiliae_MTU5_chromosome_<>Rickettsia_rickettsii_str._Iowa_chromosome_<>Rickettsia_heilongjiangensis_054_chromosome_	RNA	-	0	-	-	-	5	-	-
~
************************************************************************************************
***************************************************************************************************
Search results
---------------------------------------------------------------------------------------------------
163 total sRNAs: 163 candidates for novel sRNAs, 0 known or putative sRNAs.
***************************************************************************************************
Accession number:			NC_012633
Genome file:			NC_012633.fna
FFN file:			NC_012633.ffn
BLAST:			BLAST_sorted.out
MinScore:			0
MaxE:			1e-15
MinPid:			0
Include Partners:			none
Exclude Partners:			none
QRNA:			NC_012633_QRNA.txt.all.CUTOFF0.ID[100:0].GC[100:0].gff
QRFs('.ptt'):			Out_ORF_NC_012633
QRFs(non-'.ptt'):			none
t/r sRNAs:			none
RNAMotif:			rnamotif.out
TransTerm:			transterm.out
TermFinder:			NC_012633_term_candidates_nonredund
TFBS matrix file:			none
known sRNAs:			All_known_sRNAs.txt
Output File Name:			NC_012633_sRNA.out
chromosome size:			1278540
Term. from ORF Stop (sense) (1a):			35
Term. from ORF Stop (antisense) (1b):			-50
Term. from ORF Start (sense):			-20
Term. from ORF Start (antisense):			-40
Prom./TF from QRF Start (2):			0
Terminator from Conservation End (3):			35
Prom./TFBS from Conservation Start (4):			0
sRNA from ORF Start (5):			-65
sRNA from ORF End (6):			-65
minimum length (7):			30
maximum length (7):			550
minimum TT confidence (8):			86
maximum RNAMotif score (9):			-6
maximum FindTerm score (10):			-10
max HSP length (11):			100000
minimum cons-term pcnt (12):			0
######################## SEARCH VARIABLES ############################
		SOInum:	NC_012633
		gen_file:	NC_012633.fna
		ffn_file:	NC_012633.ffn
		BLAST_file:	BLAST_sorted.out
		min_score:	0
		max_E:	1e-15
		min_PID:	0
		qrna_file:	NC_012633_QRNA.txt.all.CUTOFF0.ID[100
		ORF_file:	Out_ORF_NC_012633
		rnam_file:	rnamotif.out
		TT_file:	transterm.out
		FT_file:	NC_012633_term_candidates_nonredund
		known_file:	All_known_sRNAs.txt
		out_file:	NC_012633_sRNA.out
		rep_size:	1278540
		T_ORF_stop_sense:	35
		T_ORF_stop_AS:	-50
		T_ORF_start_sense:	-20
		T_ORF_start_AS:	-40
		T_CONS_end:	35
		CAN_ORF_start:	-65
		CAN_ORF_end:	-65
		min_len:	30
		max_len:	550
		min_TT:	86
		max_rnam:	-6
		max_FT:	-10
		max_HSP:	100000
		min_consTerm_pcnt:	0
		gen_db:	access_genomes2.txt
#######################################################################\n\n
************ running BLAST_out *******************
Parsing BLAST output file to creat BLAST_Out...
The following 0 replicons are missing from access_genomes2.txt ...
SUCCESS: ************ running BLAST_out *******************
************ running BLAST_parse *******************
224503 coordinate pairs have been read in from data file 'BLAST_Out'...
8703 of them above the min score and above the max HSP length and expect threshholds allowed.
The 224503 blast coordinate pairs have been parsed to the
coordinates of 4479 conserved segments which have been written to file 'OutBlastParsed'.
SUCCESS: ************ running BLAST_parse *******************
************ running Term_parse_SIPHT and Term_prune *******************
Parsing RNAMotif file...
244 terminators have been have been read in from file rnamotif.out.
Parsing Transterm file...
138 terminators have been have been read in from file transterm.out.
Parsing FindTerm file...
41 terminators have been have been read in from file NC_012633_term_candidates_nonredund.
SUCCESS: ************ running Term_parse_SIPHT and Term_prune *******************
************ running ORF_to_IG *******************
Size of the replicon is 1278540
1153 GENE coordinates have been read in from file 'Out_ORF_NC_012633'...
Sorting GENEs...
Done sorting GENEs.
The sorted GENE coordinates are being converted to IGR coordinates...
SUCCESS: ************ running ORF_to_IG *******************
************ running Term_IG_SIPHT and Term_prune *******************
The coordinates of 336 terminators have been read in from file 'OutTerms'.
The coordinate pairs of 1011 intergenic regions have been read in from file 'OutIG'.
The coordinates of 183 terminators have been written into data file 'OutTermsIG'.
SUCCESS: ************ running Term_IG_SIPHT and Term_prune *******************
************ running Cons_IG_SIPHT *******************
The coordinate pairs of 4479 conserved segments have been read in from file 'OutBlastParsed'.
The coordinate pairs of 1011 intergenic regions have been read in from file 'OutIG'.
The coordinates of 4479 conserved segments have successfully been written to file 'OutConsIG'.
SUCCESS: ************ running Cons_IG_SIPHT *******************
************ running ConsTerm_candidate_SIPHT *******************
4479 coordinate pairs have been read in from data file 'OutConsIG'.
The total amount of conserved intergenic sequence is 1.29742e+06.
183 coordinate pairs have been read in from data file 'OutTermsIG'.
The coordinates of 1155 sRNAs candidates have been written into file 'OutCandidates'.
SUCCESS: ************ running ConsTerm_candidate_SIPHT *******************
************ running Can_ann_SIPHT *******************
The coordinates of 1154 sRNAs candidates have been read in from file 'OutCandidates'.
The coordinates of 1011 intergenic regions have been read in from file 'OutIG'.
The coordinates of 1154 sRNAs candidates have been written into file 'OutCandidates2'.
The coordinates of 1154 sRNA candidates have been read in from file 'OutCandidates2'.
The coordinates of 0 known sRNAs or riboswitches have been read in from file 'All_known_sRNAs.txt'.
*******************************************************************
sRNAPredict2 has predicted 1077 sRNAs.
==> 0 correspond to known sRNAs or riboswitches.
==> 1077 are candidates for unknown sRNAs.
The locations, orientations, etc. of these predicted sRNAs have been written into file 'OutCandidates3'.
SUCCESS: ************ running Can_ann_SIPHT *******************
************ running Venn_SIPHT *******************
Executing the SingleVenn diagram function...
The coordinates of 1077 sRNAs have been read in from file 'OutCandidates3'.
*******************************************************************
sRNAPredict2 has predicted 163 sRNAs.
==> 0 correspond to known sRNAs or riboswitches.
==> 163 are candidates for unknown sRNAs.
The locations, orientations, etc. of these predicted sRNAs have been written into file 'NC_012633_sRNA.out'.
NumCandidatesZ=2
SUCCESS: ************ running Venn_SIPHT *******************
************ running Extract_SIPHT *******************
The coordinates of 163 sRNAs have been read in from file 'NC_012633_sRNA.out.'
The coordinate pairs of 1011 intergenic regions have been read in from file OutIG.
Extracting sequences from file NC_012633.fna.
163 extracted sequences have been written to file Seq_NC_012633.
SUCCESS: ************ running Extract_SIPHT *******************

## Sheet: R akari
Guide for interpreting SIPHT output
Locus Name	|	UpGENEnumber		UpGENEname		UpGENEdirection	distUpGENE	|	sRNAstart	end	dirsRNA	lensRNA	|	distDnGENE	DnGENEdir.	DnGENEnumber	DnGENEname		sRNAtype	BLASTscore	BLASTexpect	TermType	NumSearchesPredicted	BLASTpartner	QRNA?	homology to known sRNAs	Num paralogues	Weaker rev paralogue?	Paralogous candidates	Conserved synteny with knowns	Potential UTR?	Riboswitch?	Putative TFBSs
Names for loci followed by accession number of replicon. Loci that do not correspond to known ncRNAs will include the prefix 'Candidate'. Names for loci that do correspond to known ncRNAs will include the name of the known ncRNA.	|	NCBI assigned number for gene (from .gff annotation)		NCBI assigned name for gene (from .gff annotation). Longer gene names are truncated		Strand orientation of Upstream gene	# of bp between 3' boundary of Upstream gene and 5' boundary of predicted locus	|	Coordinate position of the beginning of the locus. For loci on the + strand, this corresponds to the 3' end of the putative terminator; for those on the - strand this is an estimation based on 5' end of conservation.	Coordinate position of the end of the locus. For loci on the + strand, this is an estimation based on 5' end of conservation; for those on the - strand this corresponds to the 3' end of the putative terminator.	Strand orientation of locus	Predicted length of sRNA based on the distance between 5' end of conservation and 3' end of puative terminator. NOTE: this prediction is often significantly different than the observed size as conservation may continue beyond the boundary or cover only a portion of the locus.	|	# of bp between 3' boundary of predicted locus and 5' boundary of downstream gene	Strand orientation of downstream gene	NCBI assigned name for gene (from .gff annotation). Longer gene names are truncated	NCBI assigned number for gene (from .gff annotation)		If not previously annotated=candidate. If previously annotated=name of known	BLAST score of intergenic conservation. If conservation was found in multiple replicons, this number corresponds to the highest score among these HSPs.	BLAST expect value of intergenic conservation. If conservation was found in multiple replicons, this number corresponds to the lowest E among these HSPs.	Program(s) that identified associated terminator. T=TransTerm, F=FindTerm, R=RNAMotif, B=T+R, X=F+R, Y=F+T, Z=all three programs.	The number of partner replicons in which intergenic sequence conservation was found.	The names of partner replicons in which intergenic sequence conservation was found.	QRNA designation. RNA=conserved secondary structure, COD=conserved coding sequence, -=neither.	Accession number_name of RNA_(strand orientation). If this is followed by (hom) the known locus is in a different replicon then the ROI. If followed by (hom|rev) the known locus is in a different replicon then the ROI and on the opposite strand. If followed by (tandem) it is in the same replicon and in the same IGR on the same strand but not in the same position as the candidate locus. If followe…	# predicted loci loci in the same replicon but in different IGR that share homology with candidate	WTA loci are denoted by W.	Accession number_name of paralogous candidate. If this is followed by (para) the paralogous locus is in a different IGR than the candidate. If this is followed by (tandem) the paralogous locus is in the same IGR as the candidate. If this is followed by (anti) the paralogous locus overlaps but is in the opposite orientation as the candidate. If this is followed by (opp) the paralogous locus is in …	Name_accession number of known RNA with which candidate shares synteny. If this is followed by 3'(0), only the genes directly 3' of the candidate and known loci share homology. If followed by UD, both upstream and downstream genes are homologous. UD is followed by 5'(x-y) where x is the relative position of the homologous gene upstream of the candidate and y is the relative poisiton of the homolo…	'5' dentoes 3' end of the predicted locus is < 30 bp upstream of annotated start of downstream gene on the same strand. '3' dentoes 3' end of the predicted locus is < 80 bp downstream of annotated end of upstream gene on the same strand.	Denoted by RS	Species from which consensus matrix was derived_transcription factor name_matrix number(patser score|distance between TFBS and putative terminator (in other words predicted length). If species=Multi, the consensus matrix was derived from experimentally determined regulons in multiple species (see Materials and Methods).
~
sRNAName	|	UpGENEnumber		UpGENEname		UpGENEdir.	distUpGENE	|	sRNAstart	end	dirsRNA	lensRNA	|	distDnGENE	DnGENEdir.	DnGENEnumber	DnGENEname		sRNAtype	BLASTscore	BLASTexpect	TermType	NumSearchesPredicted	BLASTpartner	QRNA?	homology to known sRNAs	Num paralogues	Weaker rev paralogue?	Paralogous candidates	Conserved synteny with knowns	Potential UTR?	Riboswitch?	Putative TFBSs
~
Candidate_1_NC_009881	|	A1C_00730		alanine_racemase	*	>>>	10	|	131924	131980	>>>	56	|	142	>>>	A1C_00735	ABC_transporter_permease_protein	*	candidate	500	3e-16	R	4	Rickettsia_rickettsii_str._'Sheila_Smith'_chromosome_<>Rickettsia_rickettsii_str._Iowa_chromosome_<>Rickettsia_africae_ESF-5_chromosome_<>Rickettsia_heilongjiangensis_054_chromosome_	RNA	-	6		Candidate_79_NC_009881(para),Candidate_51_NC_009881(para),Candidate_89_NC_009881(para),Candidate_90_NC_009881(para),Candidate_91_NC_009881(para),Candidate_93_NC_009881(para)	-	-	-	-E.coli_sig70_3(7.21|-133)
Candidate_2_NC_009881	|	A1C_00760		ribosome_biogenesis_GTP-binding_protein_YsxC	*	>>>	120	|	136143	136676	>>>	533	|	233	>>>	A1C_00780	type_IV_secretion_system_protein_VirB3	*	candidate	698	6.4e-26	R	1	Rickettsia_prowazekii_str._Madrid_E_chromosome_	-	NC_002745_T1box7(-)_-_(hom)	0	-	-	-	-	-	-E.coli_sig70_1(8.94|-548)E.coli_sig70_1(7.36|-179)E.coli_sig70_3(7.25|-114)
Candidate_3_NC_009881	|	A1C_01315		hypothetical_protein	*	<<<	1	|	248816	249066	>>>	250	|	15	<<<	A1C_01320	cation_transport_regulator_ChaB	*	candidate	913	2.4e-35	R	9	Rickettsia_prowazekii_str._Madrid_E_chromosome_<>Rickettsia_conorii_str._Malish_7_chromosome_<>Rickettsia_rickettsii_str._'Sheila_Smith'_chromosome_<>Rickettsia_massiliae_MTU5_chromosome_<>Rickettsia_rickettsii_str._Iowa_chromosome_<>Rickettsia_africae_ESF-5_chromosome_<>Rickettsia_peacockii_str._Rustic_chromosome_<>Rickettsia_heilongjiangensis_054_chromosome_<>Rickettsia_japonica_YH_chromosome_	-	-	0		Candidate_39_NC_009881(anti)	-	-	-	-E.coli_sig70_3(8.25|-284)
Candidate_5_NC_009881	|	A1C_03440		hypothetical_protein	*	>>>	1	|	621612	621786	>>>	174	|	22	>>>	A1C_03445	sigma(54)_modulation_protein	*	candidate	836	4.7e-32	R	1	Rickettsia_massiliae_MTU5_chromosome_	RNA	-	0	-	-	-	5	-	-E.coli_sig70_3(7.89|-193)
Candidate_6_NC_009881	|	A1C_05510		hypothetical_protein	*	>>>	105	|	977703	977924	>>>	221	|	-14	>>>	A1C_05515	cytochrome_c-type_biogenesis_protein_CcmF	*	candidate	717	2.9e-26	R	3	Rickettsia_rickettsii_str._'Sheila_Smith'_chromosome_<>Rickettsia_bellii_OSU_85-389_chromosome_<>Rickettsia_heilongjiangensis_054_chromosome_	-	-	0	-	-	-	5	-	-
Candidate_7_NC_009881	|	A1C_05515		cytochrome_c-type_biogenesis_protein_CcmF	*	>>>	105	|	979675	979972	>>>	297	|	205	<<<	A1C_05530	hypothetical_protein	*	candidate	2063	1.1e-87	R	4	Rickettsia_rickettsii_str._'Sheila_Smith'_chromosome_<>Rickettsia_bellii_OSU_85-389_chromosome_<>Rickettsia_peacockii_str._Rustic_chromosome_<>Rickettsia_japonica_YH_chromosome_	RNA	-	0	-	-	-	-	-	-E.coli_sig70_2(8.33|-373)E.coli_sig70_2(7.63|-295)
Candidate_9_NC_009881	|	A1C_05945		3-oxoacyl-ACP_synthase	*	>>>	19	|	1056399	1056583	>>>	184	|	1243	>>>	A1C_05960	hypothetical_protein	*	candidate	511	2.2e-16	R	2	Rickettsia_felis_URRWXCal2_chromosome_<>Rickettsia_massiliae_MTU5_chromosome_	-	-	7		Candidate_99_NC_009881(tandem),Candidate_113_NC_009881(opp),Candidate_58_NC_009881(para),Candidate_74_NC_009881(para),Candidate_96_NC_009881(para),Candidate_109_NC_009881(para),Candidate_70_NC_009881(para),Candidate_36_NC_009881(para)	-	-	-	-E.coli_sig70_2(7.41|-58)
Candidate_10_NC_009881	|	A1C_06710		hypothetical_protein	*	<<<	4	|	1207113	1207187	>>>	74	|	154	<<<	A1C_06715	beta-lactamase_AmpC	*	candidate	421	1e-29	R	3	Rickettsia_africae_ESF-5_chromosome_<>Rickettsia_peacockii_str._Rustic_chromosome_<>Rickettsia_japonica_YH_chromosome_	RNA	-	0	-	-	-	-	-	-
Candidate_11_NC_009881	|	A1C_06865		hypothetical_protein	*	<<<	739	|	1227903	1228122	<<<	219	|	59	<<<	A1C_06870	hypothetical_protein	*	candidate	852	5e-33	R	9	Rickettsia_conorii_str._Malish_7_chromosome_<>Rickettsia_felis_URRWXCal2_chromosome_<>Rickettsia_rickettsii_str._'Sheila_Smith'_chromosome_<>Rickettsia_massiliae_MTU5_chromosome_<>Rickettsia_rickettsii_str._Iowa_chromosome_<>Rickettsia_africae_ESF-5_chromosome_<>Rickettsia_peacockii_str._Rustic_chromosome_<>Rickettsia_heilongjiangensis_054_chromosome_<>Rickettsia_japonica_YH_chromosome_	-	-	1		Candidate_98_NC_009881(para)	-	-	-	-
Candidate_12_NC_009881	|	A1C_06125		hypothetical_protein	*	>>>	146	|	1101212	1101245	<<<	33	|	68	>>>	A1C_06130	cytochrome_c_biogenesis_protein_CcmA	*	candidate	697	2.1e-25	R	4	Rickettsia_rickettsii_str._'Sheila_Smith'_chromosome_<>Rickettsia_massiliae_MTU5_chromosome_<>Rickettsia_rickettsii_str._Iowa_chromosome_<>Rickettsia_heilongjiangensis_054_chromosome_	-	-	1		Candidate_82_NC_009881(para)	-	-	-	-
Candidate_13_NC_009881	|	A1C_05620		hypothetical_protein	*	>>>	314	|	999762	999925	<<<	163	|	23	<<<	A1C_05625	hypothetical_protein	*	candidate	590	3e-20	R	10	Rickettsia_conorii_str._Malish_7_chromosome_<>Rickettsia_felis_URRWXCal2_chromosome_<>Rickettsia_canadensis_str._McKiel_chromosome_<>Rickettsia_rickettsii_str._'Sheila_Smith'_chromosome_<>Rickettsia_massiliae_MTU5_chromosome_<>Rickettsia_rickettsii_str._Iowa_chromosome_<>Rickettsia_africae_ESF-5_chromosome_<>Rickettsia_peacockii_str._Rustic_chromosome_<>Rickettsia_heilongjiangensis_054_chromosome…	RNA	-	1		Candidate_95_NC_009881(anti),Candidate_98_NC_009881(para)	-	-	-	-E.coli_sig70_2(8.12|-250)
Candidate_14_NC_009881	|	A1C_04715		bicyclomycin_resistance_protein	*	<<<	292	|	853273	853541	<<<	268	|	471	<<<	A1C_04730	GTP-dependent_nucleic_acid-binding_protein_EngD	*	candidate	782	1.3e-29	R	1	Rickettsia_canadensis_str._McKiel_chromosome_	COD	-	0	-	-	-	-	-	-E.coli_sig70_3(7.37|-403)
Candidate_15_NC_009881	|	A1C_04440		hypothetical_protein	*	<<<	963	|	802244	802295	<<<	51	|	6	>>>	A1C_04455	hypothetical_protein	*	candidate	280	2.3e-33	R	2	Rickettsia_peacockii_str._Rustic_chromosome_<>Rickettsia_japonica_YH_chromosome_	-	-	0	-	-	-	-	-	-
Candidate_16_NC_009881	|	A1C_03640		pyruvate_phosphate_dikinase	*	<<<	491	|	661673	661761	<<<	88	|	266	>>>	A1C_03645	glutathione_S-transferase	*	candidate	488	4.7e-16	R	39	Rickettsia_prowazekii_str._Madrid_E_chromosome_<>Methylococcus_capsulatus_str._Bath_chromosome_<>Rickettsia_conorii_str._Malish_7_chromosome_<>Xylella_fastidiosa_Temecula1_chromosome_<>Rickettsia_typhi_str._Wilmington_chromosome_<>Legionella_pneumophila_str._Paris_chromosome_<>Legionella_pneumophila_str._Lens_chromosome_<>Rickettsia_felis_URRWXCal2_chromosome_<>Rickettsia_bellii_RML369-C_chromoso…	-	NC_003047_RNaseP_bact_a(-)_-_(hom|rev)|NC_002505_rnpB(-)_-_(hom|rev)|NC_003112_RNaseP_bact_a(-)_-_(hom|rev)|NC_000913_rnpB(-)_-_(hom|rev)|NC_002516_P28_yes(+)_+_(hom)|NC_005072_RNaseP_bact_a(+)_+_(hom|rev)|NC_000117_RNaseP_bact_a(+)_+_(hom|rev)	0	-	-	-	-	-	-E.coli_sig70_1(7.28|-79)
Candidate_17_NC_009881	|	A1C_02080		guanosine_pentaphosphate_phosphohydrolase	*	>>>	58	|	391653	391790	<<<	137	|	1585	>>>	A1C_02105	cell_surface_antigen-like_protein_Sca7	*	candidate	819	3.2e-30	R	4	Rickettsia_felis_URRWXCal2_chromosome_<>Rickettsia_rickettsii_str._'Sheila_Smith'_chromosome_<>Rickettsia_peacockii_str._Rustic_chromosome_<>Rickettsia_japonica_YH_chromosome_	RNA	-	1		Candidate_20_NC_009881(para)	-	-	-	-
Candidate_18_NC_009881	|	A1C_01640		threonyl-tRNA_synthetase	*	>>>	119	|	308494	308593	<<<	99	|	168	>>>	A1C_01645	ABC-type_multidrug_transport_system,_ATPase_and_pe	*	candidate	509	1e-16	R	5	Rickettsia_conorii_str._Malish_7_chromosome_<>Rickettsia_massiliae_MTU5_chromosome_<>Rickettsia_africae_ESF-5_chromosome_<>Rickettsia_heilongjiangensis_054_chromosome_<>Rickettsia_japonica_YH_chromosome_	RNA	-	5		Candidate_68_NC_009881(para),Candidate_53_NC_009881(para),Candidate_71_NC_009881(para),Candidate_51_NC_009881(para),Candidate_110_NC_009881(para)	-	-	-	-E.coli_sig70_1(7.36|-123)E.coli_sig70_3(7.48|-207)
Candidate_19_NC_009881	|	A1C_00710		Acyl-CoA_desaturase_1	*	<<<	91	|	129928	130176	<<<	248	|	0	>>>	A1C_00715	ribose-phosphate_pyrophosphokinase	*	candidate	563	8.4e-20	R	1	Rickettsia_canadensis_str._McKiel_chromosome_	COD	-	0	-	-	-	-	-	-
Candidate_20_NC_009881	|	A1C_00420		hypothetical_protein	*	<<<	211	|	67071	67115	<<<	44	|	253	>>>	A1C_00425	tellurite_resistance_protein-related_protein	*	candidate	501	1.7e-16	R	11	Rickettsia_conorii_str._Malish_7_chromosome_<>Rickettsia_felis_URRWXCal2_chromosome_<>Rickettsia_bellii_RML369-C_chromosome_<>Rickettsia_rickettsii_str._'Sheila_Smith'_chromosome_<>Rickettsia_bellii_OSU_85-389_chromosome_<>Rickettsia_massiliae_MTU5_chromosome_<>Rickettsia_rickettsii_str._Iowa_chromosome_<>Rickettsia_africae_ESF-5_chromosome_<>Rickettsia_peacockii_str._Rustic_chromosome_<>Ricketts…	RNA	-	12		Candidate_57_NC_009881(para),Candidate_28_NC_009881(para),Candidate_22_NC_009881(para),Candidate_23_NC_009881(para),Candidate_80_NC_009881(para),Candidate_76_NC_009881(para),Candidate_65_NC_009881(para),Candidate_55_NC_009881(para),Candidate_114_NC_009881(para),Candidate_72_NC_009881(para),Candidate_17_NC_009881(para),Candidate_26_NC_009881(para)	-	-	-	-E.coli_sig70_2(7.06|-102)E.coli_sig70_3(7.12|-174)E.coli_sig70_3(8.43|-180)
Candidate_21_NC_009881	|	A1C_00185		hypothetical_protein	*	>>>	57	|	26255	26318	<<<	63	|	21	>>>	A1C_00190	hypothetical_protein	*	candidate	509	1.4e-16	R	5	Rickettsia_conorii_str._Malish_7_chromosome_<>Rickettsia_rickettsii_str._'Sheila_Smith'_chromosome_<>Rickettsia_rickettsii_str._Iowa_chromosome_<>Rickettsia_africae_ESF-5_chromosome_<>Rickettsia_japonica_YH_chromosome_	-	-	0	-	-	-	-	-	-
Candidate_22_NC_009881	|	A1C_00115		hypothetical_protein	*	>>>	428	|	18473	18678	<<<	205	|	31	<<<	A1C_00120	cell_surface_antigen-like_protein_Sca10	*	candidate	496	2.8e-16	T	9	Rickettsia_conorii_str._Malish_7_chromosome_<>Rickettsia_felis_URRWXCal2_chromosome_<>Rickettsia_rickettsii_str._'Sheila_Smith'_chromosome_<>Rickettsia_massiliae_MTU5_chromosome_<>Rickettsia_rickettsii_str._Iowa_chromosome_<>Rickettsia_africae_ESF-5_chromosome_<>Rickettsia_peacockii_str._Rustic_chromosome_<>Rickettsia_heilongjiangensis_054_chromosome_<>Rickettsia_japonica_YH_chromosome_	RNA	-	23		Candidate_23_NC_009881(anti),Candidate_65_NC_009881(para),Candidate_28_NC_009881(para),Candidate_80_NC_009881(para),Candidate_20_NC_009881(para),Candidate_57_NC_009881(para),Candidate_111_NC_009881(para),Candidate_25_NC_009881(para),Candidate_110_NC_009881(para),Candidate_76_NC_009881(para),Candidate_59_NC_009881(para),Candidate_62_NC_009881(para),Candidate_102_NC_009881(para),Candidate_114_NC_00…	-	-	-	-
Candidate_23_NC_009881	|	A1C_00115		hypothetical_protein	*	>>>	478	|	18523	18655	>>>	132	|	54	<<<	A1C_00120	cell_surface_antigen-like_protein_Sca10	*	candidate	496	2.8e-16	T	8	Rickettsia_conorii_str._Malish_7_chromosome_<>Rickettsia_rickettsii_str._'Sheila_Smith'_chromosome_<>Rickettsia_massiliae_MTU5_chromosome_<>Rickettsia_rickettsii_str._Iowa_chromosome_<>Rickettsia_africae_ESF-5_chromosome_<>Rickettsia_peacockii_str._Rustic_chromosome_<>Rickettsia_heilongjiangensis_054_chromosome_<>Rickettsia_japonica_YH_chromosome_	RNA	-	20		Candidate_22_NC_009881(anti),Candidate_65_NC_009881(para),Candidate_28_NC_009881(para),Candidate_80_NC_009881(para),Candidate_20_NC_009881(para),Candidate_57_NC_009881(para),Candidate_111_NC_009881(para),Candidate_25_NC_009881(para),Candidate_110_NC_009881(para),Candidate_76_NC_009881(para),Candidate_59_NC_009881(para),Candidate_62_NC_009881(para),Candidate_102_NC_009881(para),Candidate_114_NC_00…	-	-	-	-
Candidate_24_NC_009881	|	A1C_00115		hypothetical_protein	*	>>>	478	|	18523	18625	>>>	102	|	84	<<<	A1C_00120	cell_surface_antigen-like_protein_Sca10	*	candidate	496	2.8e-16	T	8	Rickettsia_conorii_str._Malish_7_chromosome_<>Rickettsia_rickettsii_str._'Sheila_Smith'_chromosome_<>Rickettsia_massiliae_MTU5_chromosome_<>Rickettsia_rickettsii_str._Iowa_chromosome_<>Rickettsia_africae_ESF-5_chromosome_<>Rickettsia_peacockii_str._Rustic_chromosome_<>Rickettsia_heilongjiangensis_054_chromosome_<>Rickettsia_japonica_YH_chromosome_	RNA	-	20		Candidate_22_NC_009881(anti),Candidate_65_NC_009881(para),Candidate_28_NC_009881(para),Candidate_80_NC_009881(para),Candidate_20_NC_009881(para),Candidate_57_NC_009881(para),Candidate_111_NC_009881(para),Candidate_25_NC_009881(para),Candidate_110_NC_009881(para),Candidate_76_NC_009881(para),Candidate_59_NC_009881(para),Candidate_62_NC_009881(para),Candidate_102_NC_009881(para),Candidate_114_NC_00…	-	-	-	-
Candidate_25_NC_009881	|	A1C_00155		cell_surface_antigen-like_protein_Sca10	*	<<<	365	|	21995	22066	<<<	71	|	48	<<<	A1C_00160	hypothetical_protein	*	candidate	504	1.1e-16	T	4	Rickettsia_felis_URRWXCal2_chromosome_<>Rickettsia_rickettsii_str._'Sheila_Smith'_chromosome_<>Rickettsia_rickettsii_str._Iowa_chromosome_<>Rickettsia_peacockii_str._Rustic_chromosome_	RNA	-	21		Candidate_22_NC_009881(para),Candidate_23_NC_009881(para),Candidate_28_NC_009881(para),Candidate_110_NC_009881(para),Candidate_111_NC_009881(para),Candidate_57_NC_009881(para),Candidate_65_NC_009881(para),Candidate_80_NC_009881(para),Candidate_59_NC_009881(para),Candidate_76_NC_009881(para),Candidate_72_NC_009881(para),Candidate_88_NC_009881(para),Candidate_89_NC_009881(para),Candidate_93_NC_0098…	-	-	-	-
Candidate_26_NC_009881	|	A1C_00320		nifR3_family_TIM-barrel_protein	*	<<<	208	|	49724	49798	<<<	74	|	203	>>>	A1C_t06889	tRNA-Phe	*	candidate	559	5.5e-19	T	11	Rickettsia_conorii_str._Malish_7_chromosome_<>Rickettsia_felis_URRWXCal2_chromosome_<>Rickettsia_bellii_RML369-C_chromosome_<>Rickettsia_rickettsii_str._'Sheila_Smith'_chromosome_<>Rickettsia_bellii_OSU_85-389_chromosome_<>Rickettsia_massiliae_MTU5_chromosome_<>Rickettsia_rickettsii_str._Iowa_chromosome_<>Rickettsia_africae_ESF-5_chromosome_<>Rickettsia_peacockii_str._Rustic_chromosome_<>Ricketts…	RNA	-	24		Candidate_64_NC_009881(para),Candidate_106_NC_009881(para),Candidate_116_NC_009881(para),Candidate_104_NC_009881(para),Candidate_87_NC_009881(para),Candidate_66_NC_009881(para),Candidate_109_NC_009881(para),Candidate_94_NC_009881(para),Candidate_47_NC_009881(para),Candidate_86_NC_009881(para),Candidate_70_NC_009881(para),Candidate_101_NC_009881(para),Candidate_58_NC_009881(para),Candidate_74_NC_0…	-	-	-	-
Candidate_27_NC_009881	|	A1C_00365		site-specific_DNA_methylase	*	>>>	1	|	57409	57545	>>>	136	|	439	>>>	A1C_00370	succinate_dehydrogenase_iron-sulfur_subunit	*	candidate	1138	6.5e-46	T	1	Rickettsia_japonica_YH_chromosome_	RNA	-	0	-	-	-	-	-	-
Candidate_28_NC_009881	|	A1C_00430		hypothetical_protein	*	>>>	53	|	67987	68125	>>>	138	|	246	<<<	A1C_00435	polypeptide_deformylase	*	candidate	489	6e-16	T	11	Rickettsia_conorii_str._Malish_7_chromosome_<>Rickettsia_felis_URRWXCal2_chromosome_<>Rickettsia_bellii_RML369-C_chromosome_<>Rickettsia_rickettsii_str._'Sheila_Smith'_chromosome_<>Rickettsia_bellii_OSU_85-389_chromosome_<>Rickettsia_massiliae_MTU5_chromosome_<>Rickettsia_rickettsii_str._Iowa_chromosome_<>Rickettsia_africae_ESF-5_chromosome_<>Rickettsia_peacockii_str._Rustic_chromosome_<>Ricketts…	RNA	-	23		Candidate_20_NC_009881(para),Candidate_22_NC_009881(para),Candidate_23_NC_009881(para),Candidate_111_NC_009881(para),Candidate_57_NC_009881(para),Candidate_59_NC_009881(para),Candidate_110_NC_009881(para),Candidate_76_NC_009881(para),Candidate_80_NC_009881(para),Candidate_25_NC_009881(para),Candidate_65_NC_009881(para),Candidate_114_NC_009881(para),Candidate_88_NC_009881(para),Candidate_89_NC_009…	-	-	-	-
Candidate_29_NC_009881	|	A1C_00430		hypothetical_protein	*	>>>	53	|	67987	68107	>>>	120	|	264	<<<	A1C_00435	polypeptide_deformylase	*	candidate	489	6e-16	T	11	Rickettsia_conorii_str._Malish_7_chromosome_<>Rickettsia_felis_URRWXCal2_chromosome_<>Rickettsia_bellii_RML369-C_chromosome_<>Rickettsia_rickettsii_str._'Sheila_Smith'_chromosome_<>Rickettsia_bellii_OSU_85-389_chromosome_<>Rickettsia_massiliae_MTU5_chromosome_<>Rickettsia_rickettsii_str._Iowa_chromosome_<>Rickettsia_africae_ESF-5_chromosome_<>Rickettsia_peacockii_str._Rustic_chromosome_<>Ricketts…	RNA	-	23		Candidate_20_NC_009881(para),Candidate_22_NC_009881(para),Candidate_23_NC_009881(para),Candidate_111_NC_009881(para),Candidate_57_NC_009881(para),Candidate_59_NC_009881(para),Candidate_110_NC_009881(para),Candidate_76_NC_009881(para),Candidate_80_NC_009881(para),Candidate_25_NC_009881(para),Candidate_65_NC_009881(para),Candidate_114_NC_009881(para),Candidate_88_NC_009881(para),Candidate_89_NC_009…	-	-	-	-
Candidate_30_NC_009881	|	A1C_00530		hypothetical_protein	*	<<<	36	|	88654	88896	<<<	242	|	253	<<<	A1C_00535	putative_surface_antigen	*	candidate	337	2.7e-16	T	9	Rickettsia_conorii_str._Malish_7_chromosome_<>Rickettsia_felis_URRWXCal2_chromosome_<>Rickettsia_canadensis_str._McKiel_chromosome_<>Rickettsia_rickettsii_str._'Sheila_Smith'_chromosome_<>Rickettsia_massiliae_MTU5_chromosome_<>Rickettsia_africae_ESF-5_chromosome_<>Rickettsia_peacockii_str._Rustic_chromosome_<>Rickettsia_heilongjiangensis_054_chromosome_<>Rickettsia_japonica_YH_chromosome_	RNA	NC_002745_sprC(-)_-_(hom|rev)	1		Candidate_31_NC_009881(tandem),Candidate_32_NC_009881(tandem)	-	-	RS	-E.coli_sig70_1(7.62|-32)
Candidate_31_NC_009881	|	A1C_00530		hypothetical_protein	*	<<<	291	|	88909	89147	<<<	238	|	2	<<<	A1C_00535	putative_surface_antigen	*	candidate	520	1.7e-17	T	1	Rickettsia_felis_URRWXCal2_chromosome_	RNA	-	2		Candidate_30_NC_009881(tandem),Candidate_78_NC_009881(para)	-	-	-	-E.coli_sig70_2(7.77|-309)E.coli_sig70_3(10.04|-215)
Candidate_32_NC_009881	|	A1C_00530		hypothetical_protein	*	<<<	383	|	89001	89147	<<<	146	|	2	<<<	A1C_00535	putative_surface_antigen	*	candidate	520	1.7e-17	T	4	Rickettsia_felis_URRWXCal2_chromosome_<>Rickettsia_canadensis_str._McKiel_chromosome_<>Rickettsia_heilongjiangensis_054_chromosome_<>Rickettsia_japonica_YH_chromosome_	RNA	-	2		Candidate_30_NC_009881(tandem),Candidate_78_NC_009881(para)	-	-	-	-E.coli_sig70_2(7.77|-217)E.coli_sig70_3(10.04|-123)
Candidate_33_NC_009881	|	A1C_00605		190_kDa_antigen_precursor	*	<<<	74	|	106739	107060	<<<	321	|	85	<<<	A1C_00610	190_kD_antigen_precursor	*	candidate	628	1.3e-22	T	1	Rickettsia_rickettsii_str._'Sheila_Smith'_chromosome_	RNA	-	2		Candidate_95_NC_009881(para),Candidate_102_NC_009881(para)	-	-	RS	-
Candidate_34_NC_009881	|	A1C_00705		putative_DNA-binding/iron_metalloprotein/AP_endonu	*	<<<	173	|	128504	128604	<<<	100	|	38	<<<	A1C_00710	Acyl-CoA_desaturase_1	*	candidate	511	2.6e-16	T	6	Rickettsia_conorii_str._Malish_7_chromosome_<>Rickettsia_felis_URRWXCal2_chromosome_<>Rickettsia_massiliae_MTU5_chromosome_<>Rickettsia_africae_ESF-5_chromosome_<>Rickettsia_peacockii_str._Rustic_chromosome_<>Rickettsia_japonica_YH_chromosome_	RNA	-	11		Candidate_42_NC_009881(para),Candidate_43_NC_009881(para),Candidate_78_NC_009881(para),Candidate_88_NC_009881(para),Candidate_93_NC_009881(para),Candidate_8_NC_009881(para),Candidate_28_NC_009881(para),Candidate_58_NC_009881(para),Candidate_59_NC_009881(para),Candidate_84_NC_009881(para),Candidate_64_NC_009881(para)	-	-	-	-
Candidate_35_NC_009881	|	A1C_00730		alanine_racemase	*	>>>	10	|	131924	132001	>>>	77	|	121	>>>	A1C_00735	ABC_transporter_permease_protein	*	candidate	500	3e-16	T	4	Rickettsia_rickettsii_str._'Sheila_Smith'_chromosome_<>Rickettsia_rickettsii_str._Iowa_chromosome_<>Rickettsia_africae_ESF-5_chromosome_<>Rickettsia_heilongjiangensis_054_chromosome_	RNA	-	7		Candidate_79_NC_009881(para),Candidate_51_NC_009881(para),Candidate_89_NC_009881(para),Candidate_90_NC_009881(para),Candidate_91_NC_009881(para),Candidate_93_NC_009881(para),Candidate_30_NC_009881(para)	-	-	-	-E.coli_sig70_3(7.21|-154)
Candidate_36_NC_009881	|	A1C_00780		type_IV_secretion_system_protein_VirB3	*	>>>	15	|	137213	137466	>>>	253	|	29	>>>	A1C_00785	type_IV_secretion_system_ATPase_VirB4	*	candidate	496	2.3e-16	T	1	Rickettsia_felis_URRWXCal2_chromosome_	-	-	3		Candidate_42_NC_009881(para),Candidate_9_NC_009881(para),Candidate_51_NC_009881(para)	-	5	-	-E.coli_sig70_1(7.04|-272)
Candidate_37_NC_009881	|	A1C_01005		50S_ribosomal_protein_L7/L12	*	>>>	134	|	185054	185216	>>>	162	|	587	>>>	A1C_01010	DNA-directed_RNA_polymerase_subunit_beta	*	candidate	611	6.2e-21	T	1	Rickettsia_japonica_YH_chromosome_	-	-	5		Candidate_102_NC_009881(para),Candidate_61_NC_009881(para),Candidate_99_NC_009881(para),Candidate_25_NC_009881(para),Candidate_78_NC_009881(para)	-	-	-	-
Candidate_38_NC_009881	|	A1C_01015		DNA-directed_RNA_polymerase_subunit_beta_	*	>>>	300	|	194663	194792	>>>	129	|	-4	<<<	A1C_01020	hypothetical_protein	*	candidate	388	5.2e-28	T	1	Rickettsia_felis_URRWXCal2_chromosome_	-	-	0	-	-	-	-	-	-E.coli_sig70_1(8.39|-260)E.coli_sig70_2(7.10|-40)
Candidate_39_NC_009881	|	A1C_01315		hypothetical_protein	*	<<<	149	|	248964	249051	<<<	87	|	30	<<<	A1C_01320	cation_transport_regulator_ChaB	*	candidate	888	7.7e-34	T	9	Rickettsia_prowazekii_str._Madrid_E_chromosome_<>Rickettsia_conorii_str._Malish_7_chromosome_<>Rickettsia_rickettsii_str._'Sheila_Smith'_chromosome_<>Rickettsia_massiliae_MTU5_chromosome_<>Rickettsia_rickettsii_str._Iowa_chromosome_<>Rickettsia_africae_ESF-5_chromosome_<>Rickettsia_peacockii_str._Rustic_chromosome_<>Rickettsia_heilongjiangensis_054_chromosome_<>Rickettsia_japonica_YH_chromosome_	-	-	0		Candidate_3_NC_009881(anti)	-	-	-	-
Candidate_40_NC_009881	|	A1C_01335		heat_shock_protease	*	>>>	143	|	254567	254639	>>>	72	|	121	>>>	A1C_01340	ankyrin_repeat-containing_protein	*	candidate	519	2.1e-17	T	7	Rickettsia_conorii_str._Malish_7_chromosome_<>Rickettsia_felis_URRWXCal2_chromosome_<>Rickettsia_rickettsii_str._'Sheila_Smith'_chromosome_<>Rickettsia_massiliae_MTU5_chromosome_<>Rickettsia_rickettsii_str._Iowa_chromosome_<>Rickettsia_africae_ESF-5_chromosome_<>Rickettsia_peacockii_str._Rustic_chromosome_	-	-	11		Candidate_103_NC_009881(para),Candidate_46_NC_009881(para),Candidate_87_NC_009881(para),Candidate_100_NC_009881(para),Candidate_94_NC_009881(para),Candidate_45_NC_009881(para),Candidate_66_NC_009881(para),Candidate_44_NC_009881(para),Candidate_47_NC_009881(para),Candidate_70_NC_009881(para),Candidate_114_NC_009881(para)	-	-	-	-E.coli_sig70_2(8.02|-85)E.coli_sig70_3(8.82|-138)
Candidate_41_NC_009881	|	A1C_01340		ankyrin_repeat-containing_protein	*	>>>	132	|	255385	255507	<<<	122	|	0	<<<	A1C_01345	hypothetical_protein	*	candidate	714	5.2e-26	T	4	Rickettsia_massiliae_MTU5_chromosome_<>Rickettsia_rickettsii_str._Iowa_chromosome_<>Rickettsia_africae_ESF-5_chromosome_<>Rickettsia_peacockii_str._Rustic_chromosome_	RNA	-	0	-	-	-	-	-	-
Candidate_42_NC_009881	|	A1C_01375		hypothetical_protein	*	>>>	26	|	260290	260560	<<<	270	|	1	<<<	A1C_01380	hypothetical_protein	*	candidate	511	6.6e-17	B	1	Rickettsia_felis_URRWXCal2_chromosome_	RNA	-	7		Candidate_4_NC_009881(anti),Candidate_43_NC_009881(anti),Candidate_34_NC_009881(para),Candidate_36_NC_009881(para),Candidate_89_NC_009881(para),Candidate_90_NC_009881(para),Candidate_91_NC_009881(para),Candidate_93_NC_009881(para),Candidate_71_NC_009881(para)	-	-	-	-
Candidate_44_NC_009881	|	A1C_01450		cell_surface_antigen-like_protein_Sca8	*	>>>	1	|	269536	269649	>>>	113	|	59	<<<	A1C_01455	universal_stress_protein_UspA	*	candidate	503	5.1e-17	T	3	Rickettsia_felis_URRWXCal2_chromosome_<>Rickettsia_heilongjiangensis_054_chromosome_<>Rickettsia_japonica_YH_chromosome_	RNA	-	18		Candidate_106_NC_009881(para),Candidate_116_NC_009881(para),Candidate_100_NC_009881(para),Candidate_113_NC_009881(para),Candidate_26_NC_009881(para),Candidate_85_NC_009881(para),Candidate_47_NC_009881(para),Candidate_94_NC_009881(para),Candidate_64_NC_009881(para),Candidate_74_NC_009881(para),Candidate_101_NC_009881(para),Candidate_104_NC_009881(para),Candidate_87_NC_009881(para),Candidate_86_NC_…	-	-	-	-
Candidate_45_NC_009881	|	A1C_01525		DNA_gyrase_subunit_A	*	>>>	233	|	283481	283553	>>>	72	|	229	<<<	A1C_01530	hypothetical_protein	*	candidate	1038	3.5e-46	T	7	Rickettsia_conorii_str._Malish_7_chromosome_<>Rickettsia_felis_URRWXCal2_chromosome_<>Rickettsia_rickettsii_str._'Sheila_Smith'_chromosome_<>Rickettsia_massiliae_MTU5_chromosome_<>Rickettsia_rickettsii_str._Iowa_chromosome_<>Rickettsia_africae_ESF-5_chromosome_<>Rickettsia_peacockii_str._Rustic_chromosome_	-	-	5		Candidate_25_NC_009881(para),Candidate_40_NC_009881(para),Candidate_100_NC_009881(para),Candidate_63_NC_009881(para),Candidate_65_NC_009881(para)	-	-	-	-
Candidate_46_NC_009881	|	A1C_01605		hypothetical_protein	*	>>>	46	|	298516	298557	>>>	41	|	121	>>>	A1C_01610	cytochrome_d_ubiquinol_oxidase_subunit_I	*	candidate	525	2.3e-17	T	7	Rickettsia_conorii_str._Malish_7_chromosome_<>Rickettsia_felis_URRWXCal2_chromosome_<>Rickettsia_massiliae_MTU5_chromosome_<>Rickettsia_africae_ESF-5_chromosome_<>Rickettsia_peacockii_str._Rustic_chromosome_<>Rickettsia_heilongjiangensis_054_chromosome_<>Rickettsia_japonica_YH_chromosome_	RNA	-	10		Candidate_40_NC_009881(para),Candidate_26_NC_009881(para),Candidate_114_NC_009881(para),Candidate_94_NC_009881(para),Candidate_106_NC_009881(para),Candidate_116_NC_009881(para),Candidate_9_NC_009881(para),Candidate_104_NC_009881(para),Candidate_47_NC_009881(para),Candidate_109_NC_009881(para)	-	-	-	-E.coli_sig70_2(8.03|-105)
Candidate_47_NC_009881	|	A1C_01815		cell_division_protein_FtsQ	*	>>>	5	|	339807	339917	>>>	110	|	32	>>>	A1C_01820	cell_division_protein_FtsA	*	candidate	487	3.1e-16	T	2	Rickettsia_felis_URRWXCal2_chromosome_<>Rickettsia_massiliae_MTU5_chromosome_	RNA	NC_000913_dsrA(-)_-_(hom)	19		Candidate_106_NC_009881(para),Candidate_116_NC_009881(para),Candidate_64_NC_009881(para),Candidate_104_NC_009881(para),Candidate_26_NC_009881(para),Candidate_66_NC_009881(para),Candidate_87_NC_009881(para),Candidate_94_NC_009881(para),Candidate_109_NC_009881(para),Candidate_86_NC_009881(para),Candidate_85_NC_009881(para),Candidate_44_NC_009881(para),Candidate_70_NC_009881(para),Candidate_108_NC_0…	-	5	RS	-
Candidate_48_NC_009881	|	A1C_01815		cell_division_protein_FtsQ	*	>>>	5	|	339807	339893	>>>	86	|	56	>>>	A1C_01820	cell_division_protein_FtsA	*	candidate	487	3.1e-16	T	2	Rickettsia_felis_URRWXCal2_chromosome_<>Rickettsia_massiliae_MTU5_chromosome_	RNA	NC_000913_dsrA(-)_-_(hom)	19		Candidate_106_NC_009881(para),Candidate_116_NC_009881(para),Candidate_64_NC_009881(para),Candidate_104_NC_009881(para),Candidate_26_NC_009881(para),Candidate_66_NC_009881(para),Candidate_87_NC_009881(para),Candidate_94_NC_009881(para),Candidate_109_NC_009881(para),Candidate_86_NC_009881(para),Candidate_85_NC_009881(para),Candidate_44_NC_009881(para),Candidate_70_NC_009881(para),Candidate_108_NC_0…	-	5	RS	-
Candidate_49_NC_009881	|	A1C_01965		heat_shock_protein	*	>>>	702	|	368575	368809	<<<	234	|	85	<<<	A1C_01970	peptide_chain_release_factor_2	*	candidate	624	3.3e-22	T	5	Rickettsia_canadensis_str._McKiel_chromosome_<>Rickettsia_rickettsii_str._'Sheila_Smith'_chromosome_<>Rickettsia_rickettsii_str._Iowa_chromosome_<>Rickettsia_peacockii_str._Rustic_chromosome_<>Rickettsia_japonica_YH_chromosome_	RNA	-	0		Candidate_50_NC_009881(anti)	-	-	-	-E.coli_sig70_2(7.07|-242)
Candidate_50_NC_009881	|	A1C_01965		heat_shock_protein	*	>>>	689	|	368562	368627	>>>	65	|	267	<<<	A1C_01970	peptide_chain_release_factor_2	*	candidate	624	3.3e-22	T	4	Rickettsia_canadensis_str._McKiel_chromosome_<>Rickettsia_rickettsii_str._'Sheila_Smith'_chromosome_<>Rickettsia_rickettsii_str._Iowa_chromosome_<>Rickettsia_japonica_YH_chromosome_	RNA	-	0		Candidate_49_NC_009881(anti)	-	-	-	-E.coli_sig70_3(7.36|-59)
Candidate_51_NC_009881	|	A1C_02470		Holliday_junction_resolvase-like_protein	*	>>>	20	|	451678	451838	>>>	160	|	33	>>>	A1C_02475	plasmid_maintenance_system_antidote_protein	*	candidate	482	1e-15	T	9	Rickettsia_conorii_str._Malish_7_chromosome_<>Rickettsia_felis_URRWXCal2_chromosome_<>Rickettsia_rickettsii_str._'Sheila_Smith'_chromosome_<>Rickettsia_massiliae_MTU5_chromosome_<>Rickettsia_rickettsii_str._Iowa_chromosome_<>Rickettsia_africae_ESF-5_chromosome_<>Rickettsia_peacockii_str._Rustic_chromosome_<>Rickettsia_heilongjiangensis_054_chromosome_<>Rickettsia_japonica_YH_chromosome_	RNA	-	13		Candidate_89_NC_009881(para),Candidate_90_NC_009881(para),Candidate_91_NC_009881(para),Candidate_93_NC_009881(para),Candidate_79_NC_009881(para),Candidate_1_NC_009881(para),Candidate_22_NC_009881(para),Candidate_71_NC_009881(para),Candidate_78_NC_009881(para),Candidate_58_NC_009881(para),Candidate_74_NC_009881(para),Candidate_18_NC_009881(para),Candidate_36_NC_009881(para)	-	5	RS	-
Candidate_52_NC_009881	|	A1C_02555		ABC_transporter,_ATP-binding_protein	*	<<<	288	|	465579	465720	<<<	141	|	39	<<<	A1C_02560	30S_ribosomal_protein_S4	*	candidate	824	1.2e-31	T	7	Rickettsia_conorii_str._Malish_7_chromosome_<>Rickettsia_felis_URRWXCal2_chromosome_<>Rickettsia_rickettsii_str._'Sheila_Smith'_chromosome_<>Rickettsia_massiliae_MTU5_chromosome_<>Rickettsia_rickettsii_str._Iowa_chromosome_<>Rickettsia_africae_ESF-5_chromosome_<>Rickettsia_japonica_YH_chromosome_	-	-	0	-	-	-	-	-	-
Candidate_53_NC_009881	|	A1C_02595		hypothetical_protein	*	>>>	1	|	470159	470226	>>>	67	|	218	<<<	A1C_02600	outer_membrane_assembly_protein	*	candidate	126	2.2e-29	T	1	Rickettsia_felis_URRWXCal2_chromosome_	RNA	-	1		Candidate_18_NC_009881(para)	-	-	-	-
Candidate_54_NC_009881	|	A1C_02630		hypothetical_protein	*	>>>	125	|	477844	477994	>>>	150	|	119	<<<	A1C_02635	3-methyladenine_DNA_glycosylase	*	candidate	828	3.6e-31	T	6	Rickettsia_canadensis_str._McKiel_chromosome_<>Rickettsia_rickettsii_str._'Sheila_Smith'_chromosome_<>Rickettsia_rickettsii_str._Iowa_chromosome_<>Rickettsia_peacockii_str._Rustic_chromosome_<>Rickettsia_heilongjiangensis_054_chromosome_<>Rickettsia_japonica_YH_chromosome_	RNA	-	0	-	-	-	-	-	-E.coli_sig70_1(8.27|-62)E.coli_sig70_3(7.40|-62)
Candidate_55_NC_009881	|	A1C_02795		proline/betaine_transporter	*	>>>	3	|	508289	508450	>>>	161	|	333	<<<	A1C_02800	hypothetical_protein	*	candidate	487	5.8e-16	T	2	Rickettsia_typhi_str._Wilmington_chromosome_<>Rickettsia_japonica_YH_chromosome_	-	-	17		Candidate_20_NC_009881(para),Candidate_22_NC_009881(para),Candidate_23_NC_009881(para),Candidate_111_NC_009881(para),Candidate_76_NC_009881(para),Candidate_80_NC_009881(para),Candidate_28_NC_009881(para),Candidate_114_NC_009881(para),Candidate_65_NC_009881(para),Candidate_57_NC_009881(para),Candidate_110_NC_009881(para),Candidate_59_NC_009881(para),Candidate_72_NC_009881(para),Candidate_25_NC_009…	-	-	-	-E.coli_sig70_3(8.69|-213)
Candidate_56_NC_009881	|	A1C_02795		proline/betaine_transporter	*	>>>	3	|	508289	508420	>>>	131	|	363	<<<	A1C_02800	hypothetical_protein	*	candidate	487	5.8e-16	T	2	Rickettsia_typhi_str._Wilmington_chromosome_<>Rickettsia_japonica_YH_chromosome_	-	-	17		Candidate_20_NC_009881(para),Candidate_22_NC_009881(para),Candidate_23_NC_009881(para),Candidate_111_NC_009881(para),Candidate_76_NC_009881(para),Candidate_80_NC_009881(para),Candidate_28_NC_009881(para),Candidate_114_NC_009881(para),Candidate_65_NC_009881(para),Candidate_57_NC_009881(para),Candidate_110_NC_009881(para),Candidate_59_NC_009881(para),Candidate_72_NC_009881(para),Candidate_25_NC_009…	-	-	-	-E.coli_sig70_3(8.69|-183)
Candidate_57_NC_009881	|	A1C_02825		malate_dehydrogenase	*	<<<	1040	|	513630	513721	<<<	91	|	108	<<<	A1C_02830	ADP,ATP_carrier_protein	*	candidate	533	3.6e-17	T	9	Rickettsia_conorii_str._Malish_7_chromosome_<>Rickettsia_felis_URRWXCal2_chromosome_<>Rickettsia_rickettsii_str._'Sheila_Smith'_chromosome_<>Rickettsia_massiliae_MTU5_chromosome_<>Rickettsia_rickettsii_str._Iowa_chromosome_<>Rickettsia_africae_ESF-5_chromosome_<>Rickettsia_peacockii_str._Rustic_chromosome_<>Rickettsia_heilongjiangensis_054_chromosome_<>Rickettsia_japonica_YH_chromosome_	RNA	-	19		Candidate_20_NC_009881(para),Candidate_28_NC_009881(para),Candidate_22_NC_009881(para),Candidate_23_NC_009881(para),Candidate_80_NC_009881(para),Candidate_65_NC_009881(para),Candidate_111_NC_009881(para),Candidate_59_NC_009881(para),Candidate_76_NC_009881(para),Candidate_110_NC_009881(para),Candidate_25_NC_009881(para),Candidate_81_NC_009881(para),Candidate_55_NC_009881(para),Candidate_72_NC_0098…	-	-	-	-
Candidate_58_NC_009881	|	A1C_02935		hypothetical_protein	*	<<<	142	|	531589	531855	<<<	266	|	0	<<<	A1C_02940	intracellular_septation_protein_A	*	candidate	155	9.9e-18	T	2	Rickettsia_bellii_RML369-C_chromosome_<>Rickettsia_bellii_OSU_85-389_chromosome_	RNA	-	23		Candidate_9_NC_009881(para),Candidate_96_NC_009881(para),Candidate_26_NC_009881(para),Candidate_106_NC_009881(para),Candidate_116_NC_009881(para),Candidate_108_NC_009881(para),Candidate_87_NC_009881(para),Candidate_94_NC_009881(para),Candidate_64_NC_009881(para),Candidate_101_NC_009881(para),Candidate_70_NC_009881(para),Candidate_66_NC_009881(para),Candidate_74_NC_009881(para),Candidate_109_NC_00…	-	-	-	-E.coli_sig70_1(7.09|-117)
Candidate_59_NC_009881	|	A1C_03035		hypothetical_protein	*	>>>	95	|	552768	552890	>>>	122	|	96	>>>	A1C_03040	lipoprotein_signal_peptidase	*	candidate	534	1.2e-17	T	12	Rickettsia_conorii_str._Malish_7_chromosome_<>Rickettsia_felis_URRWXCal2_chromosome_<>Rickettsia_bellii_RML369-C_chromosome_<>Rickettsia_canadensis_str._McKiel_chromosome_<>Rickettsia_rickettsii_str._'Sheila_Smith'_chromosome_<>Rickettsia_bellii_OSU_85-389_chromosome_<>Rickettsia_massiliae_MTU5_chromosome_<>Rickettsia_rickettsii_str._Iowa_chromosome_<>Rickettsia_africae_ESF-5_chromosome_<>Rickett…	RNA	-	22		Candidate_28_NC_009881(para),Candidate_80_NC_009881(para),Candidate_57_NC_009881(para),Candidate_76_NC_009881(para),Candidate_110_NC_009881(para),Candidate_65_NC_009881(para),Candidate_22_NC_009881(para),Candidate_23_NC_009881(para),Candidate_111_NC_009881(para),Candidate_25_NC_009881(para),Candidate_72_NC_009881(para),Candidate_81_NC_009881(para),Candidate_62_NC_009881(para),Candidate_88_NC_0098…	-	-	RS	-
Candidate_60_NC_009881	|	A1C_03035		hypothetical_protein	*	>>>	95	|	552768	552872	>>>	104	|	114	>>>	A1C_03040	lipoprotein_signal_peptidase	*	candidate	534	1.2e-17	T	12	Rickettsia_conorii_str._Malish_7_chromosome_<>Rickettsia_felis_URRWXCal2_chromosome_<>Rickettsia_bellii_RML369-C_chromosome_<>Rickettsia_canadensis_str._McKiel_chromosome_<>Rickettsia_rickettsii_str._'Sheila_Smith'_chromosome_<>Rickettsia_bellii_OSU_85-389_chromosome_<>Rickettsia_massiliae_MTU5_chromosome_<>Rickettsia_rickettsii_str._Iowa_chromosome_<>Rickettsia_africae_ESF-5_chromosome_<>Rickett…	RNA	-	22		Candidate_28_NC_009881(para),Candidate_80_NC_009881(para),Candidate_57_NC_009881(para),Candidate_76_NC_009881(para),Candidate_110_NC_009881(para),Candidate_65_NC_009881(para),Candidate_22_NC_009881(para),Candidate_23_NC_009881(para),Candidate_111_NC_009881(para),Candidate_25_NC_009881(para),Candidate_72_NC_009881(para),Candidate_81_NC_009881(para),Candidate_62_NC_009881(para),Candidate_88_NC_0098…	-	-	-	-
Candidate_61_NC_009881	|	A1C_03065		hypothetical_protein	*	>>>	5	|	558790	558892	>>>	102	|	208	>>>	A1C_03070	hypothetical_protein	*	candidate	1132	2.9e-45	T	6	Rickettsia_conorii_str._Malish_7_chromosome_<>Rickettsia_felis_URRWXCal2_chromosome_<>Rickettsia_massiliae_MTU5_chromosome_<>Rickettsia_africae_ESF-5_chromosome_<>Rickettsia_peacockii_str._Rustic_chromosome_<>Rickettsia_japonica_YH_chromosome_	RNA	-	1		Candidate_37_NC_009881(para)	-	-	-	-
Candidate_62_NC_009881	|	A1C_03070		hypothetical_protein	*	>>>	16	|	559330	559405	>>>	75	|	2168	<<<	A1C_03095	RND_family_efflux_transporter	*	candidate	483	3.2e-24	T	5	Rickettsia_conorii_str._Malish_7_chromosome_<>Rickettsia_rickettsii_str._'Sheila_Smith'_chromosome_<>Rickettsia_massiliae_MTU5_chromosome_<>Rickettsia_rickettsii_str._Iowa_chromosome_<>Rickettsia_japonica_YH_chromosome_	-	NC_000913_C0067(+)_+_(hom|rev)	19		Candidate_63_NC_009881(opp),Candidate_22_NC_009881(para),Candidate_23_NC_009881(para),Candidate_88_NC_009881(para),Candidate_89_NC_009881(para),Candidate_93_NC_009881(para),Candidate_72_NC_009881(para),Candidate_111_NC_009881(para),Candidate_59_NC_009881(para),Candidate_28_NC_009881(para),Candidate_80_NC_009881(para),Candidate_81_NC_009881(para),Candidate_110_NC_009881(para),Candidate_57_NC_00988…	-	-	-	-
Candidate_63_NC_009881	|	A1C_03070		hypothetical_protein	*	>>>	1916	|	561230	561573	<<<	343	|	0	<<<	A1C_03095	RND_family_efflux_transporter	*	candidate	575	3.2e-215	T	2	Rickettsia_heilongjiangensis_054_chromosome_<>Rickettsia_japonica_YH_chromosome_	COD	NC_000913_C0067(+)_+_(hom)	2		Candidate_62_NC_009881(opp),Candidate_45_NC_009881(para)	-	-	-	-
Candidate_64_NC_009881	|	A1C_03180		undecaprenyl_pyrophosphate_synthetase	*	<<<	126	|	579805	579908	<<<	103	|	2	<<<	A1C_03185	osmolarity_sensor_protein_EnvZ	*	candidate	504	1.7e-16	T	8	Rickettsia_conorii_str._Malish_7_chromosome_<>Rickettsia_felis_URRWXCal2_chromosome_<>Rickettsia_massiliae_MTU5_chromosome_<>Rickettsia_rickettsii_str._Iowa_chromosome_<>Rickettsia_africae_ESF-5_chromosome_<>Rickettsia_peacockii_str._Rustic_chromosome_<>Rickettsia_heilongjiangensis_054_chromosome_<>Rickettsia_japonica_YH_chromosome_	RNA	-	29		Candidate_87_NC_009881(para),Candidate_26_NC_009881(para),Candidate_106_NC_009881(para),Candidate_116_NC_009881(para),Candidate_104_NC_009881(para),Candidate_47_NC_009881(para),Candidate_66_NC_009881(para),Candidate_94_NC_009881(para),Candidate_101_NC_009881(para),Candidate_109_NC_009881(para),Candidate_108_NC_009881(para),Candidate_70_NC_009881(para),Candidate_85_NC_009881(para),Candidate_86_NC_…	-	-	-	-
Candidate_65_NC_009881	|	A1C_03210		Thiol:disulfide_interchange_protein_DsbA	*	>>>	189	|	585613	585709	<<<	96	|	91	<<<	A1C_03215	succinyl-CoA_synthetase_subunit_alpha	*	candidate	491	5.4e-16	T	9	Rickettsia_conorii_str._Malish_7_chromosome_<>Rickettsia_felis_URRWXCal2_chromosome_<>Rickettsia_rickettsii_str._'Sheila_Smith'_chromosome_<>Rickettsia_massiliae_MTU5_chromosome_<>Rickettsia_rickettsii_str._Iowa_chromosome_<>Rickettsia_africae_ESF-5_chromosome_<>Rickettsia_peacockii_str._Rustic_chromosome_<>Rickettsia_heilongjiangensis_054_chromosome_<>Rickettsia_japonica_YH_chromosome_	RNA	-	21		Candidate_22_NC_009881(para),Candidate_23_NC_009881(para),Candidate_20_NC_009881(para),Candidate_80_NC_009881(para),Candidate_57_NC_009881(para),Candidate_28_NC_009881(para),Candidate_59_NC_009881(para),Candidate_111_NC_009881(para),Candidate_25_NC_009881(para),Candidate_76_NC_009881(para),Candidate_110_NC_009881(para),Candidate_88_NC_009881(para),Candidate_89_NC_009881(para),Candidate_93_NC_0098…	-	-	-	-
Candidate_66_NC_009881	|	A1C_03365		transposase_IS200-family_protein	*	>>>	78	|	606913	607053	>>>	140	|	78	>>>	A1C_03370	succinate_semialdehyde_dehydrogenase	*	candidate	511	2.6e-17	T	2	Rickettsia_felis_URRWXCal2_chromosome_<>Rickettsia_massiliae_MTU5_chromosome_	RNA	-	24		Candidate_70_NC_009881(para),Candidate_106_NC_009881(para),Candidate_116_NC_009881(para),Candidate_26_NC_009881(para),Candidate_64_NC_009881(para),Candidate_104_NC_009881(para),Candidate_47_NC_009881(para),Candidate_109_NC_009881(para),Candidate_87_NC_009881(para),Candidate_108_NC_009881(para),Candidate_101_NC_009881(para),Candidate_102_NC_009881(para),Candidate_94_NC_009881(para),Candidate_86_NC…	-	5	RS	-
Candidate_67_NC_009881	|	A1C_03365		transposase_IS200-family_protein	*	>>>	78	|	606913	607026	>>>	113	|	105	>>>	A1C_03370	succinate_semialdehyde_dehydrogenase	*	candidate	511	2.6e-17	T	2	Rickettsia_felis_URRWXCal2_chromosome_<>Rickettsia_massiliae_MTU5_chromosome_	RNA	-	24		Candidate_70_NC_009881(para),Candidate_106_NC_009881(para),Candidate_116_NC_009881(para),Candidate_26_NC_009881(para),Candidate_64_NC_009881(para),Candidate_104_NC_009881(para),Candidate_47_NC_009881(para),Candidate_109_NC_009881(para),Candidate_87_NC_009881(para),Candidate_108_NC_009881(para),Candidate_101_NC_009881(para),Candidate_102_NC_009881(para),Candidate_94_NC_009881(para),Candidate_86_NC…	-	-	-	-
Candidate_68_NC_009881	|	A1C_03420		hypothetical_protein	*	<<<	91	|	618989	619321	<<<	332	|	1071	<<<	A1C_03435	hypothetical_protein	*	candidate	882	7.6e-34	B	1	Rickettsia_felis_URRWXCal2_chromosome_	RNA	-	1		Candidate_18_NC_009881(para)	-	-	RS	-
Candidate_69_NC_009881	|	A1C_03440		hypothetical_protein	*	>>>	1	|	621612	621815	>>>	203	|	-7	>>>	A1C_03445	sigma(54)_modulation_protein	*	candidate	836	4.7e-32	T	1	Rickettsia_massiliae_MTU5_chromosome_	-	-	0	-	-	-	5	-	-E.coli_sig70_3(7.89|-222)
Candidate_70_NC_009881	|	A1C_03610		hypothetical_protein	*	>>>	42	|	654084	654206	>>>	122	|	254	>>>	A1C_03615	polypeptide_deformylase	*	candidate	130	7.6e-18	T	5	Rickettsia_conorii_str._Malish_7_chromosome_<>Rickettsia_felis_URRWXCal2_chromosome_<>Rickettsia_rickettsii_str._'Sheila_Smith'_chromosome_<>Rickettsia_rickettsii_str._Iowa_chromosome_<>Rickettsia_peacockii_str._Rustic_chromosome_	RNA	-	26		Candidate_66_NC_009881(para),Candidate_106_NC_009881(para),Candidate_116_NC_009881(para),Candidate_96_NC_009881(para),Candidate_64_NC_009881(para),Candidate_101_NC_009881(para),Candidate_89_NC_009881(para),Candidate_90_NC_009881(para),Candidate_91_NC_009881(para),Candidate_92_NC_009881(para),Candidate_93_NC_009881(para),Candidate_26_NC_009881(para),Candidate_109_NC_009881(para),Candidate_104_NC_0…	-	-	-	-E.coli_sig70_2(8.39|-186)
Candidate_71_NC_009881	|	A1C_03875		hypothetical_protein	*	>>>	127	|	696545	696597	<<<	52	|	99	<<<	A1C_03880	hypothetical_protein	*	candidate	619	7.8e-22	T	1	Rickettsia_felis_URRWXCal2_chromosome_	-	-	4		Candidate_51_NC_009881(para),Candidate_42_NC_009881(para),Candidate_18_NC_009881(para),Candidate_84_NC_009881(para)	-	-	-	-
Candidate_72_NC_009881	|	A1C_04005		aromatic_acid_decarboxylase	*	>>>	16	|	720009	720122	>>>	113	|	56	>>>	A1C_04010	replicative_DNA_helicase	*	candidate	487	6.3e-16	T	2	Rickettsia_bellii_RML369-C_chromosome_<>Rickettsia_bellii_OSU_85-389_chromosome_	RNA	-	25		Candidate_59_NC_009881(para),Candidate_62_NC_009881(para),Candidate_28_NC_009881(para),Candidate_25_NC_009881(para),Candidate_22_NC_009881(para),Candidate_23_NC_009881(para),Candidate_57_NC_009881(para),Candidate_20_NC_009881(para),Candidate_111_NC_009881(para),Candidate_88_NC_009881(para),Candidate_89_NC_009881(para),Candidate_93_NC_009881(para),Candidate_65_NC_009881(para),Candidate_55_NC_00988…	-	5	RS	-
Candidate_73_NC_009881	|	A1C_t06917		tRNA-Ser	*	>>>	116	|	754294	754349	>>>	55	|	133	>>>	A1C_04190	isopentenyl_pyrophosphate_isomerase	*	candidate	688	3.6e-25	T	7	Rickettsia_conorii_str._Malish_7_chromosome_<>Rickettsia_felis_URRWXCal2_chromosome_<>Rickettsia_rickettsii_str._'Sheila_Smith'_chromosome_<>Rickettsia_massiliae_MTU5_chromosome_<>Rickettsia_rickettsii_str._Iowa_chromosome_<>Rickettsia_africae_ESF-5_chromosome_<>Rickettsia_japonica_YH_chromosome_	RNA	-	0	-	-	-	-	-	-
Candidate_74_NC_009881	|	A1C_04240		30S_ribosomal_protein_S1	*	<<<	135	|	762017	762110	<<<	93	|	32	<<<	A1C_04245	cytidylate_kinase	*	candidate	486	3e-16	T	1	Rickettsia_japonica_YH_chromosome_	RNA	-	18		Candidate_100_NC_009881(para),Candidate_106_NC_009881(para),Candidate_115_NC_009881(para),Candidate_116_NC_009881(para),Candidate_26_NC_009881(para),Candidate_9_NC_009881(para),Candidate_113_NC_009881(para),Candidate_104_NC_009881(para),Candidate_44_NC_009881(para),Candidate_47_NC_009881(para),Candidate_64_NC_009881(para),Candidate_87_NC_009881(para),Candidate_108_NC_009881(para),Candidate_58_NC_…	-	-	-	-
Candidate_75_NC_009881	|	A1C_04270		hypothetical_protein	*	>>>	70	|	766086	766238	>>>	152	|	435	<<<	A1C_04275	hypothetical_protein	*	candidate	502	9.6e-17	B	2	Rickettsia_felis_URRWXCal2_chromosome_<>Rickettsia_japonica_YH_chromosome_	COD	-	0	-	-	-	-	-	-
Candidate_76_NC_009881	|	A1C_04365		hypothetical_protein	*	>>>	25	|	786350	786477	>>>	127	|	102	<<<	A1C_04370	hypothetical_protein	*	candidate	508	3.3e-17	T	4	Rickettsia_felis_URRWXCal2_chromosome_<>Rickettsia_rickettsii_str._'Sheila_Smith'_chromosome_<>Rickettsia_massiliae_MTU5_chromosome_<>Rickettsia_peacockii_str._Rustic_chromosome_	RNA	-	22		Candidate_20_NC_009881(para),Candidate_28_NC_009881(para),Candidate_22_NC_009881(para),Candidate_23_NC_009881(para),Candidate_57_NC_009881(para),Candidate_59_NC_009881(para),Candidate_80_NC_009881(para),Candidate_65_NC_009881(para),Candidate_111_NC_009881(para),Candidate_110_NC_009881(para),Candidate_25_NC_009881(para),Candidate_55_NC_009881(para),Candidate_81_NC_009881(para),Candidate_88_NC_0098…	-	-	-	-
Candidate_77_NC_009881	|	A1C_04365		hypothetical_protein	*	>>>	25	|	786350	786459	>>>	109	|	120	<<<	A1C_04370	hypothetical_protein	*	candidate	508	3.3e-17	T	4	Rickettsia_felis_URRWXCal2_chromosome_<>Rickettsia_rickettsii_str._'Sheila_Smith'_chromosome_<>Rickettsia_massiliae_MTU5_chromosome_<>Rickettsia_peacockii_str._Rustic_chromosome_	RNA	-	22		Candidate_20_NC_009881(para),Candidate_28_NC_009881(para),Candidate_22_NC_009881(para),Candidate_23_NC_009881(para),Candidate_57_NC_009881(para),Candidate_59_NC_009881(para),Candidate_80_NC_009881(para),Candidate_65_NC_009881(para),Candidate_111_NC_009881(para),Candidate_110_NC_009881(para),Candidate_25_NC_009881(para),Candidate_55_NC_009881(para),Candidate_81_NC_009881(para),Candidate_88_NC_0098…	-	-	-	-
Candidate_78_NC_009881	|	A1C_04490		protein_export_protein_prsA_precursor	*	>>>	9	|	809378	809538	>>>	160	|	86	<<<	A1C_04495	4_-phosphopantetheinyl_transferase	*	candidate	486	7.4e-16	T	1	Rickettsia_felis_URRWXCal2_chromosome_	RNA	-	12		Candidate_34_NC_009881(para),Candidate_89_NC_009881(para),Candidate_90_NC_009881(para),Candidate_91_NC_009881(para),Candidate_79_NC_009881(para),Candidate_51_NC_009881(para),Candidate_58_NC_009881(para),Candidate_22_NC_009881(para),Candidate_82_NC_009881(para),Candidate_31_NC_009881(para),Candidate_32_NC_009881(para),Candidate_37_NC_009881(para)	-	-	-	-
Candidate_79_NC_009881	|	A1C_04505		UDP-N-acetylglucosamine_1-carboxyvinyltransferase	*	<<<	102	|	811921	811988	<<<	67	|	169	<<<	A1C_04510	DNA_gyrase_subunit_B	*	candidate	509	8.3e-17	T	3	Rickettsia_massiliae_MTU5_chromosome_<>Rickettsia_heilongjiangensis_054_chromosome_<>Rickettsia_japonica_YH_chromosome_	RNA	-	11		Candidate_89_NC_009881(para),Candidate_90_NC_009881(para),Candidate_91_NC_009881(para),Candidate_93_NC_009881(para),Candidate_51_NC_009881(para),Candidate_1_NC_009881(para),Candidate_78_NC_009881(para),Candidate_82_NC_009881(para),Candidate_118_NC_009881(para),Candidate_22_NC_009881(para),Candidate_81_NC_009881(para)	-	-	-	-E.coli_sig70_1(7.58|-91)E.coli_sig70_2(7.27|-186)
Candidate_80_NC_009881	|	A1C_04520		magnesium_transporter	*	>>>	178	|	817885	817970	<<<	85	|	101	<<<	A1C_04525	hypothetical_protein	*	candidate	500	2.3e-16	T	7	Rickettsia_conorii_str._Malish_7_chromosome_<>Rickettsia_felis_URRWXCal2_chromosome_<>Rickettsia_rickettsii_str._'Sheila_Smith'_chromosome_<>Rickettsia_massiliae_MTU5_chromosome_<>Rickettsia_rickettsii_str._Iowa_chromosome_<>Rickettsia_africae_ESF-5_chromosome_<>Rickettsia_peacockii_str._Rustic_chromosome_	RNA	-	21		Candidate_111_NC_009881(para),Candidate_22_NC_009881(para),Candidate_23_NC_009881(para),Candidate_20_NC_009881(para),Candidate_57_NC_009881(para),Candidate_28_NC_009881(para),Candidate_59_NC_009881(para),Candidate_65_NC_009881(para),Candidate_76_NC_009881(para),Candidate_110_NC_009881(para),Candidate_25_NC_009881(para),Candidate_88_NC_009881(para),Candidate_89_NC_009881(para),Candidate_90_NC_0098…	-	-	-	-
Candidate_81_NC_009881	|	A1C_04575		cytochrome_c-type_biogenesis_protein_CcmE	*	>>>	1	|	824967	825071	>>>	104	|	21	>>>	A1C_04580	inorganic_pyrophosphatase	*	candidate	545	4.3e-18	T	1	Rickettsia_felis_URRWXCal2_chromosome_	RNA	-	21		Candidate_59_NC_009881(para),Candidate_62_NC_009881(para),Candidate_57_NC_009881(para),Candidate_22_NC_009881(para),Candidate_23_NC_009881(para),Candidate_28_NC_009881(para),Candidate_76_NC_009881(para),Candidate_88_NC_009881(para),Candidate_89_NC_009881(para),Candidate_93_NC_009881(para),Candidate_110_NC_009881(para),Candidate_80_NC_009881(para),Candidate_111_NC_009881(para),Candidate_65_NC_0098…	-	5	RS	-
Candidate_82_NC_009881	|	A1C_04580		inorganic_pyrophosphatase	*	>>>	15	|	825630	825717	>>>	87	|	129	>>>	A1C_04585	virulence_factor_mviN	*	candidate	507	1.1e-16	T	3	Rickettsia_conorii_str._Malish_7_chromosome_<>Rickettsia_heilongjiangensis_054_chromosome_<>Rickettsia_japonica_YH_chromosome_	RNA	-	12		Candidate_89_NC_009881(para),Candidate_90_NC_009881(para),Candidate_91_NC_009881(para),Candidate_93_NC_009881(para),Candidate_22_NC_009881(para),Candidate_23_NC_009881(para),Candidate_79_NC_009881(para),Candidate_80_NC_009881(para),Candidate_81_NC_009881(para),Candidate_78_NC_009881(para),Candidate_62_NC_009881(para),Candidate_12_NC_009881(para)	-	-	-	-
Candidate_83_NC_009881	|	A1C_04595		hypothetical_protein	*	>>>	695	|	829469	829546	<<<	77	|	80	<<<	A1C_04600	ATP-dependent_DNA_helicase_RecG	*	candidate	2247	4.7e-96	T	1	Rickettsia_felis_URRWXCal2_chromosome_	-	-	0	-	-	-	-	-	-
Candidate_84_NC_009881	|	A1C_04745		peptidyl-tRNA_hydrolase	*	<<<	127	|	856379	856483	<<<	104	|	0	<<<	A1C_04750	50S_ribosomal_protein_L25	*	candidate	311	9.6e-18	T	6	Rickettsia_conorii_str._Malish_7_chromosome_<>Rickettsia_rickettsii_str._'Sheila_Smith'_chromosome_<>Rickettsia_massiliae_MTU5_chromosome_<>Rickettsia_rickettsii_str._Iowa_chromosome_<>Rickettsia_heilongjiangensis_054_chromosome_<>Rickettsia_japonica_YH_chromosome_	-	-	4		Candidate_118_NC_009881(para),Candidate_34_NC_009881(para),Candidate_71_NC_009881(para),Candidate_58_NC_009881(para)	-	-	-	-
Candidate_85_NC_009881	|	A1C_04780		ribonuclease_P	*	>>>	48	|	860015	860105	>>>	90	|	308	<<<	A1C_04785	hypothetical_protein	*	candidate	506	3.6e-16	T	9	Rickettsia_conorii_str._Malish_7_chromosome_<>Rickettsia_felis_URRWXCal2_chromosome_<>Rickettsia_rickettsii_str._'Sheila_Smith'_chromosome_<>Rickettsia_massiliae_MTU5_chromosome_<>Rickettsia_rickettsii_str._Iowa_chromosome_<>Rickettsia_africae_ESF-5_chromosome_<>Rickettsia_peacockii_str._Rustic_chromosome_<>Rickettsia_heilongjiangensis_054_chromosome_<>Rickettsia_japonica_YH_chromosome_	RNA	-	21		Candidate_94_NC_009881(para),Candidate_106_NC_009881(para),Candidate_116_NC_009881(para),Candidate_86_NC_009881(para),Candidate_101_NC_009881(para),Candidate_87_NC_009881(para),Candidate_113_NC_009881(para),Candidate_108_NC_009881(para),Candidate_64_NC_009881(para),Candidate_104_NC_009881(para),Candidate_26_NC_009881(para),Candidate_44_NC_009881(para),Candidate_96_NC_009881(para),Candidate_47_NC_…	-	-	-	-
Candidate_86_NC_009881	|	A1C_04815		acetyltransferase	*	<<<	323	|	867017	867114	<<<	97	|	8	<<<	A1C_04820	nitrogen_regulation_protein_NtrY	*	candidate	526	1.6e-17	T	11	Rickettsia_conorii_str._Malish_7_chromosome_<>Rickettsia_felis_URRWXCal2_chromosome_<>Rickettsia_bellii_RML369-C_chromosome_<>Rickettsia_rickettsii_str._'Sheila_Smith'_chromosome_<>Rickettsia_bellii_OSU_85-389_chromosome_<>Rickettsia_massiliae_MTU5_chromosome_<>Rickettsia_rickettsii_str._Iowa_chromosome_<>Rickettsia_africae_ESF-5_chromosome_<>Rickettsia_peacockii_str._Rustic_chromosome_<>Ricketts…	RNA	-	20		Candidate_94_NC_009881(para),Candidate_106_NC_009881(para),Candidate_116_NC_009881(para),Candidate_87_NC_009881(para),Candidate_85_NC_009881(para),Candidate_104_NC_009881(para),Candidate_101_NC_009881(para),Candidate_108_NC_009881(para),Candidate_26_NC_009881(para),Candidate_99_NC_009881(para),Candidate_113_NC_009881(para),Candidate_64_NC_009881(para),Candidate_109_NC_009881(para),Candidate_47_NC…	-	-	-	-E.coli_sig70_3(8.53|-103)
Candidate_87_NC_009881	|	A1C_04900		hypothetical_protein	*	>>>	127	|	887289	887389	<<<	100	|	450	<<<	A1C_04905	hypothetical_protein	*	candidate	501	1.1e-16	T	11	Rickettsia_conorii_str._Malish_7_chromosome_<>Rickettsia_felis_URRWXCal2_chromosome_<>Rickettsia_bellii_RML369-C_chromosome_<>Rickettsia_rickettsii_str._'Sheila_Smith'_chromosome_<>Rickettsia_bellii_OSU_85-389_chromosome_<>Rickettsia_massiliae_MTU5_chromosome_<>Rickettsia_rickettsii_str._Iowa_chromosome_<>Rickettsia_africae_ESF-5_chromosome_<>Rickettsia_peacockii_str._Rustic_chromosome_<>Ricketts…	-	-	25		Candidate_64_NC_009881(para),Candidate_26_NC_009881(para),Candidate_86_NC_009881(para),Candidate_94_NC_009881(para),Candidate_106_NC_009881(para),Candidate_116_NC_009881(para),Candidate_104_NC_009881(para),Candidate_109_NC_009881(para),Candidate_108_NC_009881(para),Candidate_85_NC_009881(para),Candidate_66_NC_009881(para),Candidate_47_NC_009881(para),Candidate_101_NC_009881(para),Candidate_113_NC…	-	-	-	-
Candidate_88_NC_009881	|	A1C_05300		hypothetical_protein	*	>>>	97	|	944498	944586	>>>	88	|	397	<<<	A1C_05305	Poly-beta-hydroxyalkanoate_depolymerase	*	candidate	539	1e-17	T	8	Rickettsia_conorii_str._Malish_7_chromosome_<>Rickettsia_felis_URRWXCal2_chromosome_<>Rickettsia_rickettsii_str._'Sheila_Smith'_chromosome_<>Rickettsia_massiliae_MTU5_chromosome_<>Rickettsia_rickettsii_str._Iowa_chromosome_<>Rickettsia_africae_ESF-5_chromosome_<>Rickettsia_peacockii_str._Rustic_chromosome_<>Rickettsia_japonica_YH_chromosome_	RNA	-	19		Candidate_89_NC_009881(anti),Candidate_90_NC_009881(opp),Candidate_91_NC_009881(opp),Candidate_92_NC_009881(opp),Candidate_93_NC_009881(tandem),Candidate_22_NC_009881(para),Candidate_23_NC_009881(para),Candidate_62_NC_009881(para),Candidate_80_NC_009881(para),Candidate_28_NC_009881(para),Candidate_111_NC_009881(para),Candidate_59_NC_009881(para),Candidate_106_NC_009881(para),Candidate_116_NC_0098…	-	-	-	-
Candidate_89_NC_009881	|	A1C_05300		hypothetical_protein	*	>>>	174	|	944575	944791	<<<	216	|	192	<<<	A1C_05305	Poly-beta-hydroxyalkanoate_depolymerase	*	candidate	539	1e-17	T	8	Rickettsia_conorii_str._Malish_7_chromosome_<>Rickettsia_felis_URRWXCal2_chromosome_<>Rickettsia_rickettsii_str._'Sheila_Smith'_chromosome_<>Rickettsia_massiliae_MTU5_chromosome_<>Rickettsia_rickettsii_str._Iowa_chromosome_<>Rickettsia_africae_ESF-5_chromosome_<>Rickettsia_peacockii_str._Rustic_chromosome_<>Rickettsia_japonica_YH_chromosome_	RNA	-	26		Candidate_88_NC_009881(anti),Candidate_92_NC_009881(tandem),Candidate_93_NC_009881(anti),Candidate_79_NC_009881(para),Candidate_22_NC_009881(para),Candidate_23_NC_009881(para),Candidate_51_NC_009881(para),Candidate_62_NC_009881(para),Candidate_70_NC_009881(para),Candidate_80_NC_009881(para),Candidate_28_NC_009881(para),Candidate_111_NC_009881(para),Candidate_106_NC_009881(para),Candidate_116_NC_0…	-	-	-	-E.coli_sig70_3(9.86|-131)
Candidate_90_NC_009881	|	A1C_05300		hypothetical_protein	*	>>>	318	|	944719	944791	<<<	72	|	192	<<<	A1C_05305	Poly-beta-hydroxyalkanoate_depolymerase	*	candidate	539	1e-17	T	9	Rickettsia_conorii_str._Malish_7_chromosome_<>Rickettsia_felis_URRWXCal2_chromosome_<>Rickettsia_rickettsii_str._'Sheila_Smith'_chromosome_<>Rickettsia_massiliae_MTU5_chromosome_<>Rickettsia_rickettsii_str._Iowa_chromosome_<>Rickettsia_africae_ESF-5_chromosome_<>Rickettsia_peacockii_str._Rustic_chromosome_<>Rickettsia_heilongjiangensis_054_chromosome_<>Rickettsia_japonica_YH_chromosome_	RNA	-	16		Candidate_88_NC_009881(opp),Candidate_92_NC_009881(tandem),Candidate_93_NC_009881(anti),Candidate_79_NC_009881(para),Candidate_51_NC_009881(para),Candidate_70_NC_009881(para),Candidate_80_NC_009881(para),Candidate_28_NC_009881(para),Candidate_106_NC_009881(para),Candidate_116_NC_009881(para),Candidate_1_NC_009881(para),Candidate_82_NC_009881(para),Candidate_78_NC_009881(para),Candidate_64_NC_0098…	-	-	-	-
Candidate_91_NC_009881	|	A1C_05300		hypothetical_protein	*	>>>	356	|	944757	944791	<<<	34	|	192	<<<	A1C_05305	Poly-beta-hydroxyalkanoate_depolymerase	*	candidate	539	1e-17	T	9	Rickettsia_conorii_str._Malish_7_chromosome_<>Rickettsia_felis_URRWXCal2_chromosome_<>Rickettsia_rickettsii_str._'Sheila_Smith'_chromosome_<>Rickettsia_massiliae_MTU5_chromosome_<>Rickettsia_rickettsii_str._Iowa_chromosome_<>Rickettsia_africae_ESF-5_chromosome_<>Rickettsia_peacockii_str._Rustic_chromosome_<>Rickettsia_heilongjiangensis_054_chromosome_<>Rickettsia_japonica_YH_chromosome_	RNA	-	14		Candidate_88_NC_009881(opp),Candidate_92_NC_009881(tandem),Candidate_93_NC_009881(anti),Candidate_79_NC_009881(para),Candidate_51_NC_009881(para),Candidate_70_NC_009881(para),Candidate_106_NC_009881(para),Candidate_116_NC_009881(para),Candidate_1_NC_009881(para),Candidate_82_NC_009881(para),Candidate_78_NC_009881(para),Candidate_64_NC_009881(para),Candidate_42_NC_009881(para),Candidate_58_NC_0098…	-	-	-	-
Candidate_92_NC_009881	|	A1C_05300		hypothetical_protein	*	>>>	486	|	944887	944966	<<<	79	|	17	<<<	A1C_05305	Poly-beta-hydroxyalkanoate_depolymerase	*	candidate	359	1.9e-21	T	5	Rickettsia_conorii_str._Malish_7_chromosome_<>Rickettsia_felis_URRWXCal2_chromosome_<>Rickettsia_rickettsii_str._Iowa_chromosome_<>Rickettsia_africae_ESF-5_chromosome_<>Rickettsia_peacockii_str._Rustic_chromosome_	-	-	15		Candidate_88_NC_009881(opp),Candidate_89_NC_009881(tandem),Candidate_90_NC_009881(tandem),Candidate_91_NC_009881(tandem),Candidate_93_NC_009881(anti),Candidate_70_NC_009881(para),Candidate_96_NC_009881(para),Candidate_86_NC_009881(para),Candidate_64_NC_009881(para),Candidate_94_NC_009881(para),Candidate_47_NC_009881(para),Candidate_101_NC_009881(para),Candidate_85_NC_009881(para),Candidate_87_NC_…	-	-	-	-
Candidate_93_NC_009881	|	A1C_05300		hypothetical_protein	*	>>>	24	|	944425	944927	>>>	502	|	56	<<<	A1C_05305	Poly-beta-hydroxyalkanoate_depolymerase	*	candidate	142	6.2e-16	T	4	Rickettsia_conorii_str._Malish_7_chromosome_<>Rickettsia_felis_URRWXCal2_chromosome_<>Rickettsia_africae_ESF-5_chromosome_<>Rickettsia_peacockii_str._Rustic_chromosome_	RNA	-	30		Candidate_88_NC_009881(tandem),Candidate_89_NC_009881(anti),Candidate_90_NC_009881(anti),Candidate_91_NC_009881(anti),Candidate_92_NC_009881(anti),Candidate_79_NC_009881(para),Candidate_22_NC_009881(para),Candidate_23_NC_009881(para),Candidate_51_NC_009881(para),Candidate_62_NC_009881(para),Candidate_70_NC_009881(para),Candidate_80_NC_009881(para),Candidate_28_NC_009881(para),Candidate_111_NC_009…	-	-	-	-
Candidate_94_NC_009881	|	A1C_05475		multidrug_resistance_protein	*	>>>	9	|	969868	969979	>>>	111	|	207	>>>	A1C_05480	hypothetical_protein	*	candidate	529	2.9e-17	T	10	Rickettsia_conorii_str._Malish_7_chromosome_<>Rickettsia_felis_URRWXCal2_chromosome_<>Rickettsia_rickettsii_str._'Sheila_Smith'_chromosome_<>Rickettsia_bellii_OSU_85-389_chromosome_<>Rickettsia_massiliae_MTU5_chromosome_<>Rickettsia_rickettsii_str._Iowa_chromosome_<>Rickettsia_africae_ESF-5_chromosome_<>Rickettsia_peacockii_str._Rustic_chromosome_<>Rickettsia_heilongjiangensis_054_chromosome_<>Ri…	-	-	23		Candidate_86_NC_009881(para),Candidate_106_NC_009881(para),Candidate_115_NC_009881(para),Candidate_116_NC_009881(para),Candidate_85_NC_009881(para),Candidate_87_NC_009881(para),Candidate_104_NC_009881(para),Candidate_26_NC_009881(para),Candidate_101_NC_009881(para),Candidate_64_NC_009881(para),Candidate_113_NC_009881(para),Candidate_108_NC_009881(para),Candidate_109_NC_009881(para),Candidate_47_N…	-	-	-	-
Candidate_95_NC_009881	|	A1C_05620		hypothetical_protein	*	>>>	231	|	999679	999850	>>>	171	|	98	<<<	A1C_05625	hypothetical_protein	*	candidate	590	3e-20	T	10	Rickettsia_conorii_str._Malish_7_chromosome_<>Rickettsia_felis_URRWXCal2_chromosome_<>Rickettsia_canadensis_str._McKiel_chromosome_<>Rickettsia_rickettsii_str._'Sheila_Smith'_chromosome_<>Rickettsia_massiliae_MTU5_chromosome_<>Rickettsia_rickettsii_str._Iowa_chromosome_<>Rickettsia_africae_ESF-5_chromosome_<>Rickettsia_peacockii_str._Rustic_chromosome_<>Rickettsia_heilongjiangensis_054_chromosome…	RNA	-	2		Candidate_13_NC_009881(anti),Candidate_98_NC_009881(para),Candidate_33_NC_009881(para)	-	-	-	-
Candidate_96_NC_009881	|	A1C_05820		acetyl-CoA_acetyltransferase	*	>>>	124	|	1033065	1033142	<<<	77	|	64	<<<	A1C_05825	hypothetical_protein	*	candidate	484	7.4e-16	T	10	Rickettsia_conorii_str._Malish_7_chromosome_<>Rickettsia_felis_URRWXCal2_chromosome_<>Rickettsia_bellii_RML369-C_chromosome_<>Rickettsia_canadensis_str._McKiel_chromosome_<>Rickettsia_rickettsii_str._'Sheila_Smith'_chromosome_<>Rickettsia_bellii_OSU_85-389_chromosome_<>Rickettsia_massiliae_MTU5_chromosome_<>Rickettsia_africae_ESF-5_chromosome_<>Rickettsia_heilongjiangensis_054_chromosome_<>Ricket…	RNA	-	17		Candidate_58_NC_009881(para),Candidate_101_NC_009881(para),Candidate_70_NC_009881(para),Candidate_108_NC_009881(para),Candidate_94_NC_009881(para),Candidate_26_NC_009881(para),Candidate_85_NC_009881(para),Candidate_92_NC_009881(para),Candidate_93_NC_009881(para),Candidate_64_NC_009881(para),Candidate_9_NC_009881(para),Candidate_66_NC_009881(para),Candidate_109_NC_009881(para),Candidate_100_NC_009…	-	-	-	-
Candidate_97_NC_009881	|	A1C_05900		MFS_type_sugar_transporter	*	>>>	239	|	1048905	1049127	<<<	222	|	19	<<<	A1C_05905	hypothetical_protein	*	candidate	509	2.6e-16	T	2	Rickettsia_heilongjiangensis_054_chromosome_<>Rickettsia_japonica_YH_chromosome_	-	-	0	-	-	-	-	-	-E.coli_sig70_1(8.62|-308)E.coli_sig70_2(9.12|-163)E.coli_sig70_2(8.10|-321)
Candidate_98_NC_009881	|	A1C_05910		hypothetical_protein	*	<<<	1099	|	1050726	1050830	<<<	104	|	386	<<<	A1C_05915	hypothetical_protein	*	candidate	723	2.3e-26	T	12	Rickettsia_conorii_str._Malish_7_chromosome_<>Rickettsia_felis_URRWXCal2_chromosome_<>Rickettsia_bellii_RML369-C_chromosome_<>Rickettsia_canadensis_str._McKiel_chromosome_<>Rickettsia_rickettsii_str._'Sheila_Smith'_chromosome_<>Rickettsia_bellii_OSU_85-389_chromosome_<>Rickettsia_massiliae_MTU5_chromosome_<>Rickettsia_rickettsii_str._Iowa_chromosome_<>Rickettsia_africae_ESF-5_chromosome_<>Rickett…	RNA	-	3		Candidate_11_NC_009881(para),Candidate_13_NC_009881(para),Candidate_95_NC_009881(para)	-	-	-	-
Candidate_99_NC_009881	|	A1C_05945		3-oxoacyl-ACP_synthase	*	>>>	428	|	1056808	1057253	>>>	445	|	573	>>>	A1C_05960	hypothetical_protein	*	candidate	1827	3.7e-77	T	1	Rickettsia_canadensis_str._McKiel_chromosome_	RNA	-	5		Candidate_9_NC_009881(tandem),Candidate_113_NC_009881(opp),Candidate_100_NC_009881(para),Candidate_86_NC_009881(para),Candidate_37_NC_009881(para),Candidate_102_NC_009881(para)	-	-	-	-E.coli_sig70_3(7.32|-428)
Candidate_100_NC_009881	|	A1C_06035		DNA_polymerase_I	*	>>>	33	|	1072075	1072236	>>>	161	|	418	>>>	A1C_06040	S-adenosylmethionine_synthetase	*	candidate	557	1.8e-19	T	2	Rickettsia_heilongjiangensis_054_chromosome_<>Rickettsia_japonica_YH_chromosome_	RNA	-	23		Candidate_99_NC_009881(para),Candidate_113_NC_009881(para),Candidate_44_NC_009881(para),Candidate_74_NC_009881(para),Candidate_106_NC_009881(para),Candidate_116_NC_009881(para),Candidate_26_NC_009881(para),Candidate_94_NC_009881(para),Candidate_64_NC_009881(para),Candidate_86_NC_009881(para),Candidate_70_NC_009881(para),Candidate_40_NC_009881(para),Candidate_109_NC_009881(para),Candidate_85_NC_00…	-	-	-	-
Candidate_101_NC_009881	|	A1C_06185		F0F1_ATP_synthase_subunit_epsilon	*	<<<	70	|	1111199	1111315	<<<	116	|	1	<<<	A1C_06190	F0F1_ATP_synthase_subunit_beta	*	candidate	507	9.8e-17	T	6	Rickettsia_conorii_str._Malish_7_chromosome_<>Rickettsia_felis_URRWXCal2_chromosome_<>Rickettsia_rickettsii_str._'Sheila_Smith'_chromosome_<>Rickettsia_bellii_OSU_85-389_chromosome_<>Rickettsia_rickettsii_str._Iowa_chromosome_<>Rickettsia_peacockii_str._Rustic_chromosome_	RNA	-	28		Candidate_106_NC_009881(para),Candidate_116_NC_009881(para),Candidate_113_NC_009881(para),Candidate_85_NC_009881(para),Candidate_104_NC_009881(para),Candidate_94_NC_009881(para),Candidate_86_NC_009881(para),Candidate_96_NC_009881(para),Candidate_108_NC_009881(para),Candidate_64_NC_009881(para),Candidate_66_NC_009881(para),Candidate_70_NC_009881(para),Candidate_87_NC_009881(para),Candidate_26_NC_0…	-	-	RS	-E.coli_sig70_3(8.33|-193)
Candidate_102_NC_009881	|	A1C_06295		Phage-related_transcriptional_regulator	*	>>>	205	|	1130080	1130464	>>>	384	|	167	>>>	A1C_t06945	tRNA-Pro	*	candidate	543	1.2e-18	T	3	Rickettsia_felis_URRWXCal2_chromosome_<>Rickettsia_rickettsii_str._'Sheila_Smith'_chromosome_<>Rickettsia_massiliae_MTU5_chromosome_	RNA	-	17		Candidate_22_NC_009881(para),Candidate_23_NC_009881(para),Candidate_108_NC_009881(para),Candidate_64_NC_009881(para),Candidate_66_NC_009881(para),Candidate_87_NC_009881(para),Candidate_37_NC_009881(para),Candidate_70_NC_009881(para),Candidate_109_NC_009881(para),Candidate_104_NC_009881(para),Candidate_101_NC_009881(para),Candidate_106_NC_009881(para),Candidate_115_NC_009881(para),Candidate_116_NC…	-	-	-	-E.coli_sig70_1(10.27|-308)E.coli_sig70_1(7.19|-230)E.coli_sig70_3(8.03|-335)
Candidate_103_NC_009881	|	A1C_06340		parvulin-like_peptidyl-prolyl_isomerase	*	<<<	109	|	1140006	1140266	<<<	260	|	735	<<<	A1C_06355	hypothetical_protein	*	candidate	504	2.7e-16	T	3	Rickettsia_conorii_str._Malish_7_chromosome_<>Rickettsia_felis_URRWXCal2_chromosome_<>Rickettsia_africae_ESF-5_chromosome_	COD	-	6		Candidate_40_NC_009881(para),Candidate_85_NC_009881(para),Candidate_101_NC_009881(para),Candidate_96_NC_009881(para),Candidate_114_NC_009881(para),Candidate_86_NC_009881(para)	-	-	-	-
Candidate_104_NC_009881	|	A1C_06395		methionine_aminopeptidase	*	>>>	31	|	1147816	1147906	>>>	90	|	980	>>>	A1C_06410	undecaprenyl-phosphate_alpha-N-acetylglucosaminylt	*	candidate	502	7e-16	T	3	Rickettsia_conorii_str._Malish_7_chromosome_<>Rickettsia_felis_URRWXCal2_chromosome_<>Rickettsia_massiliae_MTU5_chromosome_	RNA	-	26		Candidate_105_NC_009881(tandem),Candidate_26_NC_009881(para),Candidate_106_NC_009881(para),Candidate_116_NC_009881(para),Candidate_64_NC_009881(para),Candidate_108_NC_009881(para),Candidate_87_NC_009881(para),Candidate_47_NC_009881(para),Candidate_109_NC_009881(para),Candidate_94_NC_009881(para),Candidate_86_NC_009881(para),Candidate_101_NC_009881(para),Candidate_66_NC_009881(para),Candidate_85_N…	-	-	-	-E.coli_sig70_3(7.49|-123)
Candidate_105_NC_009881	|	A1C_06395		methionine_aminopeptidase	*	>>>	394	|	1148179	1148336	>>>	157	|	550	>>>	A1C_06410	undecaprenyl-phosphate_alpha-N-acetylglucosaminylt	*	candidate	2711	2e-121	T	3	Rickettsia_canadensis_str._McKiel_chromosome_<>Rickettsia_peacockii_str._Rustic_chromosome_<>Rickettsia_japonica_YH_chromosome_	-	-	7		Candidate_104_NC_009881(tandem),Candidate_88_NC_009881(para),Candidate_89_NC_009881(para),Candidate_90_NC_009881(para),Candidate_91_NC_009881(para),Candidate_92_NC_009881(para),Candidate_93_NC_009881(para)	-	-	-	-
Candidate_106_NC_009881	|	A1C_06415		hypothetical_protein	*	>>>	168	|	1150362	1150490	>>>	128	|	138	<<<	A1C_06420	hypothetical_protein	*	candidate	500	2.5e-16	T	12	Rickettsia_conorii_str._Malish_7_chromosome_<>Rickettsia_felis_URRWXCal2_chromosome_<>Rickettsia_bellii_RML369-C_chromosome_<>Rickettsia_canadensis_str._McKiel_chromosome_<>Rickettsia_rickettsii_str._'Sheila_Smith'_chromosome_<>Rickettsia_bellii_OSU_85-389_chromosome_<>Rickettsia_massiliae_MTU5_chromosome_<>Rickettsia_rickettsii_str._Iowa_chromosome_<>Rickettsia_africae_ESF-5_chromosome_<>Rickett…	RNA	-	26		Candidate_115_NC_009881(opp),Candidate_94_NC_009881(para),Candidate_101_NC_009881(para),Candidate_26_NC_009881(para),Candidate_104_NC_009881(para),Candidate_64_NC_009881(para),Candidate_113_NC_009881(para),Candidate_86_NC_009881(para),Candidate_66_NC_009881(para),Candidate_87_NC_009881(para),Candidate_47_NC_009881(para),Candidate_44_NC_009881(para),Candidate_85_NC_009881(para),Candidate_109_NC_00…	-	-	-	-
Candidate_108_NC_009881	|	A1C_06605		proline/betaine_transporter	*	<<<	191	|	1186343	1186441	<<<	98	|	77	<<<	A1C_06610	hypothetical_protein	*	candidate	487	8e-16	T	9	Rickettsia_conorii_str._Malish_7_chromosome_<>Rickettsia_felis_URRWXCal2_chromosome_<>Rickettsia_rickettsii_str._'Sheila_Smith'_chromosome_<>Rickettsia_massiliae_MTU5_chromosome_<>Rickettsia_rickettsii_str._Iowa_chromosome_<>Rickettsia_africae_ESF-5_chromosome_<>Rickettsia_peacockii_str._Rustic_chromosome_<>Rickettsia_heilongjiangensis_054_chromosome_<>Rickettsia_japonica_YH_chromosome_	RNA	-	21		Candidate_104_NC_009881(para),Candidate_109_NC_009881(para),Candidate_87_NC_009881(para),Candidate_86_NC_009881(para),Candidate_101_NC_009881(para),Candidate_106_NC_009881(para),Candidate_116_NC_009881(para),Candidate_113_NC_009881(para),Candidate_94_NC_009881(para),Candidate_66_NC_009881(para),Candidate_64_NC_009881(para),Candidate_85_NC_009881(para),Candidate_96_NC_009881(para),Candidate_102_NC…	-	-	-	-
Candidate_109_NC_009881	|	A1C_06680		transcription_elongation_factor_GreA	*	>>>	7	|	1201461	1201550	>>>	89	|	69	<<<	A1C_06685	NAD(P)_transhydrogenase_subunit_alpha	*	candidate	495	5.8e-16	T	1	Rickettsia_felis_URRWXCal2_chromosome_	RNA	-	29		Candidate_104_NC_009881(para),Candidate_26_NC_009881(para),Candidate_108_NC_009881(para),Candidate_87_NC_009881(para),Candidate_106_NC_009881(para),Candidate_116_NC_009881(para),Candidate_64_NC_009881(para),Candidate_66_NC_009881(para),Candidate_94_NC_009881(para),Candidate_47_NC_009881(para),Candidate_70_NC_009881(para),Candidate_101_NC_009881(para),Candidate_86_NC_009881(para),Candidate_85_NC_0…	-	-	-	-
Candidate_110_NC_009881	|	A1C_06705		hypothetical_protein	*	>>>	92	|	1206251	1206311	<<<	60	|	101	<<<	A1C_06710	hypothetical_protein	*	candidate	426	2.7e-17	T	5	Rickettsia_felis_URRWXCal2_chromosome_<>Rickettsia_massiliae_MTU5_chromosome_<>Rickettsia_africae_ESF-5_chromosome_<>Rickettsia_peacockii_str._Rustic_chromosome_<>Rickettsia_heilongjiangensis_054_chromosome_	RNA	-	19		Candidate_28_NC_009881(para),Candidate_22_NC_009881(para),Candidate_23_NC_009881(para),Candidate_111_NC_009881(para),Candidate_57_NC_009881(para),Candidate_25_NC_009881(para),Candidate_59_NC_009881(para),Candidate_80_NC_009881(para),Candidate_65_NC_009881(para),Candidate_76_NC_009881(para),Candidate_114_NC_009881(para),Candidate_88_NC_009881(para),Candidate_89_NC_009881(para),Candidate_93_NC_0098…	-	-	-	-
Candidate_111_NC_009881	|	A1C_06860		coproporphyrinogen_III_oxidase	*	>>>	99	|	1226827	1226918	>>>	91	|	125	<<<	A1C_06865	hypothetical_protein	*	candidate	507	1.1e-16	T	11	Rickettsia_conorii_str._Malish_7_chromosome_<>Rickettsia_felis_URRWXCal2_chromosome_<>Rickettsia_bellii_RML369-C_chromosome_<>Rickettsia_rickettsii_str._'Sheila_Smith'_chromosome_<>Rickettsia_bellii_OSU_85-389_chromosome_<>Rickettsia_massiliae_MTU5_chromosome_<>Rickettsia_rickettsii_str._Iowa_chromosome_<>Rickettsia_africae_ESF-5_chromosome_<>Rickettsia_peacockii_str._Rustic_chromosome_<>Ricketts…	RNA	-	23		Candidate_80_NC_009881(para),Candidate_28_NC_009881(para),Candidate_22_NC_009881(para),Candidate_23_NC_009881(para),Candidate_57_NC_009881(para),Candidate_110_NC_009881(para),Candidate_65_NC_009881(para),Candidate_25_NC_009881(para),Candidate_59_NC_009881(para),Candidate_76_NC_009881(para),Candidate_114_NC_009881(para),Candidate_55_NC_009881(para),Candidate_88_NC_009881(para),Candidate_89_NC_0098…	-	-	-	-E.coli_sig70_1(7.02|-166)
Candidate_112_NC_009881	|	A1C_06860		coproporphyrinogen_III_oxidase	*	>>>	99	|	1226827	1227059	>>>	232	|	-16	<<<	A1C_06865	hypothetical_protein	*	candidate	499	9.5e-17	T	4	Rickettsia_felis_URRWXCal2_chromosome_<>Rickettsia_bellii_RML369-C_chromosome_<>Rickettsia_rickettsii_str._'Sheila_Smith'_chromosome_<>Rickettsia_bellii_OSU_85-389_chromosome_	-	-	0	-	-	-	-	-	-E.coli_sig70_1(7.02|-307)
Candidate_113_NC_009881	|	A1C_05945		3-oxoacyl-ACP_synthase	*	>>>	318	|	1056698	1056791	<<<	93	|	1035	>>>	A1C_05960	hypothetical_protein	*	candidate	497	8.4e-16	F	2	Rickettsia_felis_URRWXCal2_chromosome_<>Rickettsia_japonica_YH_chromosome_	-	-	13		Candidate_9_NC_009881(opp),Candidate_99_NC_009881(opp),Candidate_106_NC_009881(para),Candidate_116_NC_009881(para),Candidate_100_NC_009881(para),Candidate_101_NC_009881(para),Candidate_85_NC_009881(para),Candidate_94_NC_009881(para),Candidate_108_NC_009881(para),Candidate_44_NC_009881(para),Candidate_86_NC_009881(para),Candidate_87_NC_009881(para),Candidate_74_NC_009881(para),Candidate_102_NC_009…	-	-	-	-
Candidate_114_NC_009881	|	A1C_06080		Type_IV_secretion/conjugal_transfer_ATPase,_VirB4_	*	>>>	39	|	1089027	1089171	<<<	144	|	71	>>>	A1C_06085	hypothetical_protein	*	candidate	490	5.1e-16	F	4	Rickettsia_felis_URRWXCal2_chromosome_<>Rickettsia_bellii_RML369-C_chromosome_<>Rickettsia_bellii_OSU_85-389_chromosome_<>Rickettsia_massiliae_MTU5_chromosome_	RNA	-	20		Candidate_22_NC_009881(para),Candidate_23_NC_009881(para),Candidate_28_NC_009881(para),Candidate_20_NC_009881(para),Candidate_111_NC_009881(para),Candidate_110_NC_009881(para),Candidate_80_NC_009881(para),Candidate_55_NC_009881(para),Candidate_65_NC_009881(para),Candidate_59_NC_009881(para),Candidate_57_NC_009881(para),Candidate_76_NC_009881(para),Candidate_89_NC_009881(para),Candidate_46_NC_0098…	-	-	-	-
Candidate_115_NC_009881	|	A1C_06415		hypothetical_protein	*	>>>	365	|	1150559	1150610	<<<	51	|	18	<<<	A1C_06420	hypothetical_protein	*	candidate	493	7.8e-16	Z	8	Rickettsia_conorii_str._Malish_7_chromosome_<>Rickettsia_felis_URRWXCal2_chromosome_<>Rickettsia_bellii_RML369-C_chromosome_<>Rickettsia_bellii_OSU_85-389_chromosome_<>Rickettsia_massiliae_MTU5_chromosome_<>Rickettsia_rickettsii_str._Iowa_chromosome_<>Rickettsia_africae_ESF-5_chromosome_<>Rickettsia_peacockii_str._Rustic_chromosome_	RNA	-	4		Candidate_106_NC_009881(opp),Candidate_116_NC_009881(anti),Candidate_94_NC_009881(para),Candidate_74_NC_009881(para),Candidate_102_NC_009881(para)	-	3	-	-
Candidate_116_NC_009881	|	A1C_06415		hypothetical_protein	*	>>>	168	|	1150362	1150594	>>>	232	|	34	<<<	A1C_06420	hypothetical_protein	*	candidate	500	2.5e-16	X	12	Rickettsia_conorii_str._Malish_7_chromosome_<>Rickettsia_felis_URRWXCal2_chromosome_<>Rickettsia_bellii_RML369-C_chromosome_<>Rickettsia_canadensis_str._McKiel_chromosome_<>Rickettsia_rickettsii_str._'Sheila_Smith'_chromosome_<>Rickettsia_bellii_OSU_85-389_chromosome_<>Rickettsia_massiliae_MTU5_chromosome_<>Rickettsia_rickettsii_str._Iowa_chromosome_<>Rickettsia_africae_ESF-5_chromosome_<>Rickett…	RNA	-	25	W	Candidate_115_NC_009881(anti),Candidate_94_NC_009881(para),Candidate_101_NC_009881(para),Candidate_26_NC_009881(para),Candidate_104_NC_009881(para),Candidate_64_NC_009881(para),Candidate_113_NC_009881(para),Candidate_86_NC_009881(para),Candidate_66_NC_009881(para),Candidate_87_NC_009881(para),Candidate_47_NC_009881(para),Candidate_44_NC_009881(para),Candidate_85_NC_009881(para),Candidate_109_NC_0…	-	-	-	-
Candidate_117_NC_009881	|	A1C_01495		glutaredoxin	*	>>>	-4	|	278105	278173	<<<	68	|	2377	>>>	A1C_01525	DNA_gyrase_subunit_A	*	candidate	139	9.9e-241	F	2	Rickettsia_bellii_RML369-C_chromosome_<>Rickettsia_bellii_OSU_85-389_chromosome_	-	-	0	-	-	-	-	-	-
Candidate_118_NC_009881	|	A1C_04075		hypothetical_protein	*	<<<	16	|	737330	737436	<<<	106	|	216	<<<	A1C_04080	Fic	*	candidate	565	3.9e-19	Z	8	Rickettsia_conorii_str._Malish_7_chromosome_<>Rickettsia_felis_URRWXCal2_chromosome_<>Rickettsia_rickettsii_str._'Sheila_Smith'_chromosome_<>Rickettsia_massiliae_MTU5_chromosome_<>Rickettsia_rickettsii_str._Iowa_chromosome_<>Rickettsia_africae_ESF-5_chromosome_<>Rickettsia_heilongjiangensis_054_chromosome_<>Rickettsia_japonica_YH_chromosome_	RNA	-	2		Candidate_79_NC_009881(para),Candidate_84_NC_009881(para)	-	5	RS	-E.coli_sig70_2(7.72|-56)E.coli_sig70_3(7.15|-206)
Candidate_119_NC_009881	|	A1C_05365		valyl-tRNA_synthetase	*	>>>	635	|	957860	958189	<<<	329	|	1306	>>>	A1C_05400	hypothetical_protein	*	candidate	1322	4e-60	F	1	Rickettsia_canadensis_str._McKiel_chromosome_	RNA	-	0	-	-	-	-	-	-
Candidate_120_NC_009881	|	A1C_05530		hypothetical_protein	*	<<<	775	|	981070	981136	<<<	66	|	0	<<<	A1C_05535	Outer_membrane_protein_B	*	candidate	565	1.7e-19	Z	5	Rickettsia_felis_URRWXCal2_chromosome_<>Rickettsia_rickettsii_str._'Sheila_Smith'_chromosome_<>Rickettsia_massiliae_MTU5_chromosome_<>Rickettsia_rickettsii_str._Iowa_chromosome_<>Rickettsia_africae_ESF-5_chromosome_	RNA	-	0		Candidate_8_NC_009881(anti)	-	3	-	-E.coli_sig70_2(8.56|-190)
~
************************************************************************************************
***************************************************************************************************
Search results
---------------------------------------------------------------------------------------------------
116 total sRNAs: 116 candidates for novel sRNAs, 0 known or putative sRNAs.
***************************************************************************************************
Accession number:			NC_009881
Genome file:			NC_009881.fna
FFN file:			NC_009881.ffn
BLAST:			BLAST_sorted.out
MinScore:			0
MaxE:			1e-15
MinPid:			0
Include Partners:			none
Exclude Partners:			none
QRNA:			NC_009881_QRNA.txt.all.CUTOFF0.ID[100:0].GC[100:0].gff
QRFs('.ptt'):			Out_ORF_NC_009881
QRFs(non-'.ptt'):			none
t/r sRNAs:			none
RNAMotif:			rnamotif.out
TransTerm:			transterm.out
TermFinder:			NC_009881_term_candidates_nonredund
TFBS matrix file:			none
known sRNAs:			All_known_sRNAs.txt
Output File Name:			NC_009881_sRNA.out
chromosome size:			1231060
Term. from ORF Stop (sense) (1a):			35
Term. from ORF Stop (antisense) (1b):			-50
Term. from ORF Start (sense):			-20
Term. from ORF Start (antisense):			-40
Prom./TF from QRF Start (2):			0
Terminator from Conservation End (3):			35
Prom./TFBS from Conservation Start (4):			0
sRNA from ORF Start (5):			-65
sRNA from ORF End (6):			-65
minimum length (7):			30
maximum length (7):			550
minimum TT confidence (8):			86
maximum RNAMotif score (9):			-6
maximum FindTerm score (10):			-10
max HSP length (11):			100000
minimum cons-term pcnt (12):			0
######################## SEARCH VARIABLES ############################
		SOInum:	NC_009881
		gen_file:	NC_009881.fna
		ffn_file:	NC_009881.ffn
		BLAST_file:	BLAST_sorted.out
		min_score:	0
		max_E:	1e-15
		min_PID:	0
		qrna_file:	NC_009881_QRNA.txt.all.CUTOFF0.ID[100
		ORF_file:	Out_ORF_NC_009881
		rnam_file:	rnamotif.out
		TT_file:	transterm.out
		FT_file:	NC_009881_term_candidates_nonredund
		known_file:	All_known_sRNAs.txt
		out_file:	NC_009881_sRNA.out
		rep_size:	1231060
		T_ORF_stop_sense:	35
		T_ORF_stop_AS:	-50
		T_ORF_start_sense:	-20
		T_ORF_start_AS:	-40
		T_CONS_end:	35
		CAN_ORF_start:	-65
		CAN_ORF_end:	-65
		min_len:	30
		max_len:	550
		min_TT:	86
		max_rnam:	-6
		max_FT:	-10
		max_HSP:	100000
		min_consTerm_pcnt:	0
		gen_db:	access_genomes2.txt
#######################################################################\n\n
************ running BLAST_out *******************
Parsing BLAST output file to creat BLAST_Out...
The following 0 replicons are missing from access_genomes2.txt ...
SUCCESS: ************ running BLAST_out *******************
************ running BLAST_parse *******************
158906 coordinate pairs have been read in from data file 'BLAST_Out'...
5525 of them above the min score and above the max HSP length and expect threshholds allowed.
The 158906 blast coordinate pairs have been parsed to the
coordinates of 2575 conserved segments which have been written to file 'OutBlastParsed'.
SUCCESS: ************ running BLAST_parse *******************
************ running Term_parse_SIPHT and Term_prune *******************
Parsing RNAMotif file...
224 terminators have been have been read in from file rnamotif.out.
Parsing Transterm file...
120 terminators have been have been read in from file transterm.out.
Parsing FindTerm file...
33 terminators have been have been read in from file NC_009881_term_candidates_nonredund.
SUCCESS: ************ running Term_parse_SIPHT and Term_prune *******************
************ running ORF_to_IG *******************
Size of the replicon is 1231060
1293 GENE coordinates have been read in from file 'Out_ORF_NC_009881'...
Sorting GENEs...
Done sorting GENEs.
The sorted GENE coordinates are being converted to IGR coordinates...
SUCCESS: ************ running ORF_to_IG *******************
************ running Term_IG_SIPHT and Term_prune *******************
The coordinates of 304 terminators have been read in from file 'OutTerms'.
The coordinate pairs of 1125 intergenic regions have been read in from file 'OutIG'.
The coordinates of 174 terminators have been written into data file 'OutTermsIG'.
SUCCESS: ************ running Term_IG_SIPHT and Term_prune *******************
************ running Cons_IG_SIPHT *******************
The coordinate pairs of 2575 conserved segments have been read in from file 'OutBlastParsed'.
The coordinate pairs of 1125 intergenic regions have been read in from file 'OutIG'.
The coordinates of 2575 conserved segments have successfully been written to file 'OutConsIG'.
SUCCESS: ************ running Cons_IG_SIPHT *******************
************ running ConsTerm_candidate_SIPHT *******************
2575 coordinate pairs have been read in from data file 'OutConsIG'.
The total amount of conserved intergenic sequence is 828488.
174 coordinate pairs have been read in from data file 'OutTermsIG'.
The coordinates of 663 sRNAs candidates have been written into file 'OutCandidates'.
SUCCESS: ************ running ConsTerm_candidate_SIPHT *******************
************ running Can_ann_SIPHT *******************
The coordinates of 662 sRNAs candidates have been read in from file 'OutCandidates'.
The coordinates of 1125 intergenic regions have been read in from file 'OutIG'.
The coordinates of 662 sRNAs candidates have been written into file 'OutCandidates2'.
The coordinates of 662 sRNA candidates have been read in from file 'OutCandidates2'.
The coordinates of 0 known sRNAs or riboswitches have been read in from file 'All_known_sRNAs.txt'.
*******************************************************************
sRNAPredict2 has predicted 644 sRNAs.
==> 0 correspond to known sRNAs or riboswitches.
==> 644 are candidates for unknown sRNAs.
The locations, orientations, etc. of these predicted sRNAs have been written into file 'OutCandidates3'.
SUCCESS: ************ running Can_ann_SIPHT *******************
************ running Venn_SIPHT *******************
Executing the SingleVenn diagram function...
The coordinates of 644 sRNAs have been read in from file 'OutCandidates3'.
*******************************************************************
sRNAPredict2 has predicted 120 sRNAs.
==> 0 correspond to known sRNAs or riboswitches.
==> 120 are candidates for unknown sRNAs.
The locations, orientations, etc. of these predicted sRNAs have been written into file 'NC_009881_sRNA.out'.
NumCandidatesZ=3
SUCCESS: ************ running Venn_SIPHT *******************
************ running Extract_SIPHT *******************
The coordinates of 120 sRNAs have been read in from file 'NC_009881_sRNA.out.'
The coordinate pairs of 1125 intergenic regions have been read in from file OutIG.
Extracting sequences from file NC_009881.fna.
120 extracted sequences have been written to file Seq_NC_009881.
SUCCESS: ************ running Extract_SIPHT *******************

## Sheet: R bellii OSU
Guide for interpreting SIPHT output
Locus Name	|	UpGENEnumber		UpGENEname		UpGENEdirection	distUpGENE	|	sRNAstart	end	dirsRNA	lensRNA	|	distDnGENE	DnGENEdir.	DnGENEnumber	DnGENEname		sRNAtype	BLASTscore	BLASTexpect	TermType	NumSearchesPredicted	BLASTpartner	QRNA?	homology to known sRNAs	Num paralogues	Weaker rev paralogue?	Paralogous candidates	Conserved synteny with knowns	Potential UTR?	Riboswitch?	Putative TFBSs
Names for loci followed by accession number of replicon. Loci that do not correspond to known ncRNAs will include the prefix 'Candidate'. Names for loci that do correspond to known ncRNAs will include the name of the known ncRNA.	|	NCBI assigned number for gene (from .gff annotation)		NCBI assigned name for gene (from .gff annotation). Longer gene names are truncated		Strand orientation of Upstream gene	# of bp between 3' boundary of Upstream gene and 5' boundary of predicted locus	|	Coordinate position of the beginning of the locus. For loci on the + strand, this corresponds to the 3' end of the putative terminator; for those on the - strand this is an estimation based on 5' end of conservation.	Coordinate position of the end of the locus. For loci on the + strand, this is an estimation based on 5' end of conservation; for those on the - strand this corresponds to the 3' end of the putative terminator.	Strand orientation of locus	Predicted length of sRNA based on the distance between 5' end of conservation and 3' end of puative terminator. NOTE: this prediction is often significantly different than the observed size as conservation may continue beyond the boundary or cover only a portion of the locus.	|	# of bp between 3' boundary of predicted locus and 5' boundary of downstream gene	Strand orientation of downstream gene	NCBI assigned name for gene (from .gff annotation). Longer gene names are truncated	NCBI assigned number for gene (from .gff annotation)		If not previously annotated=candidate. If previously annotated=name of known	BLAST score of intergenic conservation. If conservation was found in multiple replicons, this number corresponds to the highest score among these HSPs.	BLAST expect value of intergenic conservation. If conservation was found in multiple replicons, this number corresponds to the lowest E among these HSPs.	Program(s) that identified associated terminator. T=TransTerm, F=FindTerm, R=RNAMotif, B=T+R, X=F+R, Y=F+T, Z=all three programs.	The number of partner replicons in which intergenic sequence conservation was found.	The names of partner replicons in which intergenic sequence conservation was found.	QRNA designation. RNA=conserved secondary structure, COD=conserved coding sequence, -=neither.	Accession number_name of RNA_(strand orientation). If this is followed by (hom) the known locus is in a different replicon then the ROI. If followed by (hom|rev) the known locus is in a different replicon then the ROI and on the opposite strand. If followed by (tandem) it is in the same replicon and in the same IGR on the same strand but not in the same position as the candidate locus. If followe…	# predicted loci loci in the same replicon but in different IGR that share homology with candidate	WTA loci are denoted by W.	Accession number_name of paralogous candidate. If this is followed by (para) the paralogous locus is in a different IGR than the candidate. If this is followed by (tandem) the paralogous locus is in the same IGR as the candidate. If this is followed by (anti) the paralogous locus overlaps but is in the opposite orientation as the candidate. If this is followed by (opp) the paralogous locus is in …	Name_accession number of known RNA with which candidate shares synteny. If this is followed by 3'(0), only the genes directly 3' of the candidate and known loci share homology. If followed by UD, both upstream and downstream genes are homologous. UD is followed by 5'(x-y) where x is the relative position of the homologous gene upstream of the candidate and y is the relative poisiton of the homolo…	'5' dentoes 3' end of the predicted locus is < 30 bp upstream of annotated start of downstream gene on the same strand. '3' dentoes 3' end of the predicted locus is < 80 bp downstream of annotated end of upstream gene on the same strand.	Denoted by RS	Species from which consensus matrix was derived_transcription factor name_matrix number(patser score|distance between TFBS and putative terminator (in other words predicted length). If species=Multi, the consensus matrix was derived from experimentally determined regulons in multiple species (see Materials and Methods).
~
sRNAName	|	UpGENEnumber		UpGENEname		UpGENEdir.	distUpGENE	|	sRNAstart	end	dirsRNA	lensRNA	|	distDnGENE	DnGENEdir.	DnGENEnumber	DnGENEname		sRNAtype	BLASTscore	BLASTexpect	TermType	NumSearchesPredicted	BLASTpartner	QRNA?	homology to known sRNAs	Num paralogues	Weaker rev paralogue?	Paralogous candidates	Conserved synteny with knowns	Potential UTR?	Riboswitch?	Putative TFBSs
~
Candidate_1_NC_009883	|	A1I_01875		hypothetical_protein	*	>>>	206	|	364852	365124	>>>	272	|	11	>>>	A1I_01880	hypothetical_protein	*	candidate	542	1.6e-18	R	7	Rickettsia_felis_URRWXCal2_chromosome_<>Rickettsia_akari_str._Hartford_chromosome_<>Rickettsia_rickettsii_str._'Sheila_Smith'_chromosome_<>Rickettsia_rickettsii_str._Iowa_chromosome_<>Rickettsia_africae_ESF-5_chromosome_<>Rickettsia_peacockii_str._Rustic_chromosome_<>Rickettsia_heilongjiangensis_054_chromosome_	RNA	-	2		Candidate_83_NC_009883(para),Candidate_92_NC_009883(para)	-	5	RS	-E.coli_sig70_2(9.43|-231)
Candidate_2_NC_009883	|	A1I_02655		UDP-N-acetylmuramoylalanyl-D-glutamyl-_2,6-diamino	*	<<<	6	|	492718	492823	>>>	105	|	46	<<<	A1I_02660	UDP-N-acetylmuramoylalanyl-D-glutamate--2,6-diamin	*	candidate	491	7e-16	R	3	Rickettsia_peacockii_str._Rustic_chromosome_<>Rickettsia_heilongjiangensis_054_chromosome_<>Rickettsia_japonica_YH_chromosome_	RNA	-	7		Candidate_27_NC_009883(para),Candidate_47_NC_009883(para),Candidate_57_NC_009883(para),Candidate_5_NC_009883(para),Candidate_4_NC_009883(para),Candidate_24_NC_009883(para),Candidate_100_NC_009883(para)	-	-	-	-
Candidate_3_NC_009883	|	A1I_06135		Thiol:disulfide_interchange_protein_tlpA	*	<<<	64	|	1176398	1176541	>>>	143	|	119	<<<	A1I_06140	protocatechuate-3,4-dioxygenase,_beta_subunit	*	candidate	474	4.5e-23	R	1	Rickettsia_felis_URRWXCal2_chromosome_	RNA	-	5		Candidate_73_NC_009883(para),Candidate_4_NC_009883(para),Candidate_78_NC_009883(para),Candidate_64_NC_009883(para),Candidate_60_NC_009883(para)	-	-	-	-E.coli_sig70_2(7.77|-283)
Candidate_4_NC_009883	|	A1I_07920		phosphatidylethanolamine-binding_protein_PEBP	*	<<<	25	|	1523781	1523864	>>>	83	|	39	<<<	A1I_07925	17_kD_surface_antigen_precursor	*	candidate	501	1.8e-16	R	2	Rickettsia_felis_URRWXCal2_chromosome_<>Rickettsia_massiliae_MTU5_chromosome_	RNA	-	6		Candidate_3_NC_009883(para),Candidate_78_NC_009883(para),Candidate_73_NC_009883(para),Candidate_2_NC_009883(para),Candidate_60_NC_009883(para),Candidate_10_NC_009883(para)	-	-	-	-
Candidate_5_NC_009883	|	A1I_r08025		5S_ribosomal_RNA	*	<<<	86	|	1126283	1126472	<<<	189	|	0	<<<	A1I_r01	23S_ribosomal_RNA	*	candidate	316	7.2e-18	R	2	Rickettsia_rickettsii_str._'Sheila_Smith'_chromosome_<>Rickettsia_rickettsii_str._Iowa_chromosome_	-	-	2		Candidate_2_NC_009883(para),Candidate_64_NC_009883(para)	-	-	-	-E.coli_sig70_1(7.57|-186)E.coli_sig70_3(7.67|-172)
Candidate_6_NC_009883	|	A1I_01860		glutaredoxin_GrxC	*	>>>	882	|	362976	363109	<<<	133	|	1032	>>>	A1I_01875	hypothetical_protein	*	candidate	892	9.1e-34	R	2	Rickettsia_conorii_str._Malish_7_chromosome_<>Rickettsia_rickettsii_str._'Sheila_Smith'_chromosome_	COD	-	0	-	-	-	-	-	-E.coli_sig70_3(8.72|-133)
Candidate_7_NC_009883	|	A1I_01250		pyruvate_phosphate_dikinase	*	<<<	290	|	247963	248045	<<<	82	|	309	>>>	A1I_01255	glutathione_S-transferase	*	candidate	493	1.8e-16	R	63	Rickettsia_prowazekii_str._Madrid_E_chromosome_<>Buchnera_aphidicola_str._APS_(Acyrthosiphon_pisum)_chromosome_<>Methylococcus_capsulatus_str._Bath_chromosome_<>Rickettsia_conorii_str._Malish_7_chromosome_<>Xylella_fastidiosa_Temecula1_chromosome_<>Clostridium_tetani_E88_chromosome_<>Acinetobacter_sp._ADP1_chromosome_<>Rickettsia_typhi_str._Wilmington_chromosome_<>Legionella_pneumophila_str._Pari…	RNA	NC_002505_rnpB(-)_-_(hom|rev)|NC_003112_RNaseP_bact_a(-)_-_(hom|rev)|NC_005072_RNaseP_bact_a(+)_+_(hom|rev)|NC_003047_RNaseP_bact_a(-)_-_(hom|rev)|NC_000913_rnpB(-)_-_(hom|rev)|NC_002516_P28_yes(+)_+_(hom)|NC_000117_RNaseP_bact_a(+)_+_(hom|rev)	0	-	-	-	-	-	-E.coli_sig70_2(7.45|-55)
Candidate_8_NC_009883	|	A1I_00070		hypothetical_protein	*	>>>	78	|	15057	15160	<<<	103	|	63	<<<	A1I_00075	hypothetical_protein	*	candidate	499	8.3e-16	T	4	Rickettsia_conorii_str._Malish_7_chromosome_<>Rickettsia_felis_URRWXCal2_chromosome_<>Rickettsia_africae_ESF-5_chromosome_<>Rickettsia_peacockii_str._Rustic_chromosome_	RNA	-	51		Candidate_9_NC_009883(anti),Candidate_68_NC_009883(para),Candidate_69_NC_009883(para),Candidate_89_NC_009883(para),Candidate_94_NC_009883(para),Candidate_97_NC_009883(para),Candidate_56_NC_009883(para),Candidate_100_NC_009883(para),Candidate_39_NC_009883(para),Candidate_16_NC_009883(para),Candidate_17_NC_009883(para),Candidate_18_NC_009883(para),Candidate_64_NC_009883(para),Candidate_70_NC_009883…	-	-	-	-E.coli_sig70_1(8.20|-224)
Candidate_9_NC_009883	|	A1I_00070		hypothetical_protein	*	>>>	4	|	14983	15101	>>>	118	|	122	<<<	A1I_00075	hypothetical_protein	*	candidate	499	8.3e-16	T	4	Rickettsia_conorii_str._Malish_7_chromosome_<>Rickettsia_felis_URRWXCal2_chromosome_<>Rickettsia_africae_ESF-5_chromosome_<>Rickettsia_peacockii_str._Rustic_chromosome_	RNA	-	51		Candidate_8_NC_009883(anti),Candidate_68_NC_009883(para),Candidate_69_NC_009883(para),Candidate_89_NC_009883(para),Candidate_94_NC_009883(para),Candidate_97_NC_009883(para),Candidate_56_NC_009883(para),Candidate_100_NC_009883(para),Candidate_39_NC_009883(para),Candidate_16_NC_009883(para),Candidate_17_NC_009883(para),Candidate_18_NC_009883(para),Candidate_64_NC_009883(para),Candidate_70_NC_009883…	-	-	-	-
Candidate_10_NC_009883	|	A1I_00370		Iron-sulfur_cluster_assembly_accessory_protein	*	>>>	81	|	67246	67347	<<<	101	|	97	<<<	A1I_00375	hypothetical_protein	*	candidate	546	1.7e-18	T	8	Rickettsia_conorii_str._Malish_7_chromosome_<>Rickettsia_felis_URRWXCal2_chromosome_<>Rickettsia_rickettsii_str._'Sheila_Smith'_chromosome_<>Rickettsia_rickettsii_str._Iowa_chromosome_<>Rickettsia_africae_ESF-5_chromosome_<>Rickettsia_peacockii_str._Rustic_chromosome_<>Rickettsia_heilongjiangensis_054_chromosome_<>Rickettsia_japonica_YH_chromosome_	RNA	-	44		Candidate_54_NC_009883(para),Candidate_61_NC_009883(para),Candidate_12_NC_009883(para),Candidate_23_NC_009883(para),Candidate_81_NC_009883(para),Candidate_67_NC_009883(para),Candidate_86_NC_009883(para),Candidate_63_NC_009883(para),Candidate_15_NC_009883(para),Candidate_32_NC_009883(para),Candidate_33_NC_009883(para),Candidate_34_NC_009883(para),Candidate_37_NC_009883(para),Candidate_38_NC_009883…	-	-	-	-
Candidate_11_NC_009883	|	A1I_00395		7-cyano-7-deazaguanine_reductase	*	>>>	345	|	72492	72553	<<<	61	|	114	<<<	A1I_00400	F0F1_ATP_synthase_subunit_B	*	candidate	564	2.6e-19	T	9	Rickettsia_conorii_str._Malish_7_chromosome_<>Rickettsia_felis_URRWXCal2_chromosome_<>Rickettsia_akari_str._Hartford_chromosome_<>Rickettsia_rickettsii_str._'Sheila_Smith'_chromosome_<>Rickettsia_rickettsii_str._Iowa_chromosome_<>Rickettsia_africae_ESF-5_chromosome_<>Rickettsia_peacockii_str._Rustic_chromosome_<>Rickettsia_heilongjiangensis_054_chromosome_<>Rickettsia_japonica_YH_chromosome_	-	-	47		Candidate_39_NC_009883(para),Candidate_54_NC_009883(para),Candidate_32_NC_009883(para),Candidate_33_NC_009883(para),Candidate_34_NC_009883(para),Candidate_53_NC_009883(para),Candidate_84_NC_009883(para),Candidate_61_NC_009883(para),Candidate_65_NC_009883(para),Candidate_16_NC_009883(para),Candidate_17_NC_009883(para),Candidate_18_NC_009883(para),Candidate_12_NC_009883(para),Candidate_80_NC_009883…	-	-	-	-
Candidate_12_NC_009883	|	A1I_t07959		tRNA-Met	*	>>>	64	|	87346	87454	>>>	108	|	84	>>>	A1I_00480	ribosome_biogenesis_GTP-binding_protein_YsxC	*	candidate	493	6.5e-16	T	8	Rickettsia_conorii_str._Malish_7_chromosome_<>Rickettsia_felis_URRWXCal2_chromosome_<>Rickettsia_akari_str._Hartford_chromosome_<>Rickettsia_rickettsii_str._'Sheila_Smith'_chromosome_<>Rickettsia_rickettsii_str._Iowa_chromosome_<>Rickettsia_africae_ESF-5_chromosome_<>Rickettsia_peacockii_str._Rustic_chromosome_<>Rickettsia_japonica_YH_chromosome_	RNA	-	35		Candidate_22_NC_009883(para),Candidate_23_NC_009883(para),Candidate_61_NC_009883(para),Candidate_81_NC_009883(para),Candidate_10_NC_009883(para),Candidate_86_NC_009883(para),Candidate_32_NC_009883(para),Candidate_33_NC_009883(para),Candidate_34_NC_009883(para),Candidate_54_NC_009883(para),Candidate_11_NC_009883(para),Candidate_67_NC_009883(para),Candidate_63_NC_009883(para),Candidate_15_NC_009883…	-	-	RS	-E.coli_sig70_2(7.23|-166)
Candidate_13_NC_009883	|	A1I_t07959		tRNA-Met	*	>>>	64	|	87346	87433	>>>	87	|	105	>>>	A1I_00480	ribosome_biogenesis_GTP-binding_protein_YsxC	*	candidate	493	6.5e-16	T	8	Rickettsia_conorii_str._Malish_7_chromosome_<>Rickettsia_felis_URRWXCal2_chromosome_<>Rickettsia_akari_str._Hartford_chromosome_<>Rickettsia_rickettsii_str._'Sheila_Smith'_chromosome_<>Rickettsia_rickettsii_str._Iowa_chromosome_<>Rickettsia_africae_ESF-5_chromosome_<>Rickettsia_peacockii_str._Rustic_chromosome_<>Rickettsia_japonica_YH_chromosome_	RNA	-	35		Candidate_22_NC_009883(para),Candidate_23_NC_009883(para),Candidate_61_NC_009883(para),Candidate_81_NC_009883(para),Candidate_10_NC_009883(para),Candidate_86_NC_009883(para),Candidate_32_NC_009883(para),Candidate_33_NC_009883(para),Candidate_34_NC_009883(para),Candidate_54_NC_009883(para),Candidate_11_NC_009883(para),Candidate_67_NC_009883(para),Candidate_63_NC_009883(para),Candidate_15_NC_009883…	-	-	-	-E.coli_sig70_2(7.23|-145)
Candidate_14_NC_009883	|	A1I_00910		transposase	*	<<<	274	|	167396	167459	<<<	63	|	36	<<<	A1I_00915	bifunctional_N5-glutamine_S-adenosyl-L-methionine-	*	candidate	501	2.5e-16	T	1	Wolbachia_endosymbiont_of_Culex_quinquefasciatus_Pel_chromosome_	RNA	-	41		Candidate_30_NC_009883(para),Candidate_80_NC_009883(para),Candidate_57_NC_009883(para),Candidate_41_NC_009883(para),Candidate_42_NC_009883(para),Candidate_84_NC_009883(para),Candidate_48_NC_009883(para),Candidate_16_NC_009883(para),Candidate_17_NC_009883(para),Candidate_18_NC_009883(para),Candidate_93_NC_009883(para),Candidate_56_NC_009883(para),Candidate_100_NC_009883(para),Candidate_64_NC_00988…	-	-	-	-E.coli_sig70_2(7.40|-128)
Candidate_15_NC_009883	|	A1I_00950		type_IV_secretion_system_ATPase_VirB4	*	>>>	41	|	175620	175709	>>>	89	|	62	>>>	A1I_00955	VirB6	*	candidate	509	1.3e-16	T	7	Rickettsia_conorii_str._Malish_7_chromosome_<>Rickettsia_felis_URRWXCal2_chromosome_<>Rickettsia_akari_str._Hartford_chromosome_<>Rickettsia_rickettsii_str._'Sheila_Smith'_chromosome_<>Rickettsia_rickettsii_str._Iowa_chromosome_<>Rickettsia_africae_ESF-5_chromosome_<>Rickettsia_peacockii_str._Rustic_chromosome_	RNA	-	15		Candidate_63_NC_009883(para),Candidate_10_NC_009883(para),Candidate_61_NC_009883(para),Candidate_81_NC_009883(para),Candidate_12_NC_009883(para),Candidate_54_NC_009883(para),Candidate_37_NC_009883(para),Candidate_38_NC_009883(para),Candidate_86_NC_009883(para),Candidate_67_NC_009883(para),Candidate_32_NC_009883(para),Candidate_33_NC_009883(para),Candidate_34_NC_009883(para),Candidate_65_NC_009883…	-	5	RS	-
Candidate_16_NC_009883	|	A1I_01030		inorganic_polyphosphate/ATP-NAD_kinase	*	>>>	236	|	203048	203167	>>>	119	|	1218	<<<	A1I_01045	hypothetical_protein	*	candidate	503	5.7e-16	T	6	Rickettsia_conorii_str._Malish_7_chromosome_<>Rickettsia_felis_URRWXCal2_chromosome_<>Rickettsia_akari_str._Hartford_chromosome_<>Rickettsia_rickettsii_str._'Sheila_Smith'_chromosome_<>Rickettsia_massiliae_MTU5_chromosome_<>Rickettsia_rickettsii_str._Iowa_chromosome_	RNA	-	46		Candidate_17_NC_009883(anti),Candidate_93_NC_009883(para),Candidate_68_NC_009883(para),Candidate_69_NC_009883(para),Candidate_72_NC_009883(para),Candidate_73_NC_009883(para),Candidate_74_NC_009883(para),Candidate_53_NC_009883(para),Candidate_56_NC_009883(para),Candidate_100_NC_009883(para),Candidate_24_NC_009883(para),Candidate_39_NC_009883(para),Candidate_80_NC_009883(para),Candidate_75_NC_00988…	-	-	-	-E.coli_sig70_1(7.34|-190)
Candidate_17_NC_009883	|	A1I_01030		inorganic_polyphosphate/ATP-NAD_kinase	*	>>>	290	|	203102	203205	<<<	103	|	1180	<<<	A1I_01045	hypothetical_protein	*	candidate	366	5.9e-25	T	5	Rickettsia_felis_URRWXCal2_chromosome_<>Rickettsia_akari_str._Hartford_chromosome_<>Rickettsia_rickettsii_str._'Sheila_Smith'_chromosome_<>Rickettsia_massiliae_MTU5_chromosome_<>Rickettsia_rickettsii_str._Iowa_chromosome_	RNA	-	46		Candidate_16_NC_009883(anti),Candidate_18_NC_009883(anti),Candidate_93_NC_009883(para),Candidate_68_NC_009883(para),Candidate_69_NC_009883(para),Candidate_72_NC_009883(para),Candidate_73_NC_009883(para),Candidate_74_NC_009883(para),Candidate_53_NC_009883(para),Candidate_56_NC_009883(para),Candidate_100_NC_009883(para),Candidate_24_NC_009883(para),Candidate_39_NC_009883(para),Candidate_80_NC_00988…	-	-	-	-E.coli_sig70_1(8.70|-139)
Candidate_18_NC_009883	|	A1I_01030		inorganic_polyphosphate/ATP-NAD_kinase	*	>>>	236	|	203048	203146	>>>	98	|	1239	<<<	A1I_01045	hypothetical_protein	*	candidate	503	5.7e-16	T	6	Rickettsia_conorii_str._Malish_7_chromosome_<>Rickettsia_felis_URRWXCal2_chromosome_<>Rickettsia_akari_str._Hartford_chromosome_<>Rickettsia_rickettsii_str._'Sheila_Smith'_chromosome_<>Rickettsia_massiliae_MTU5_chromosome_<>Rickettsia_rickettsii_str._Iowa_chromosome_	RNA	-	46		Candidate_17_NC_009883(anti),Candidate_93_NC_009883(para),Candidate_68_NC_009883(para),Candidate_69_NC_009883(para),Candidate_72_NC_009883(para),Candidate_73_NC_009883(para),Candidate_74_NC_009883(para),Candidate_53_NC_009883(para),Candidate_56_NC_009883(para),Candidate_100_NC_009883(para),Candidate_24_NC_009883(para),Candidate_39_NC_009883(para),Candidate_80_NC_009883(para),Candidate_75_NC_00988…	-	-	-	-E.coli_sig70_1(7.34|-169)
Candidate_19_NC_009883	|	A1I_01185		hypothetical_protein	*	<<<	235	|	229219	229292	<<<	73	|	60	<<<	A1I_01190	NAD(P)H-dependent_glycerol-3-phosphate_dehydrogena	*	candidate	275	7.7e-16	T	2	Rickettsia_felis_URRWXCal2_chromosome_<>Rickettsia_japonica_YH_chromosome_	RNA	-	34		Candidate_94_NC_009883(para),Candidate_97_NC_009883(para),Candidate_89_NC_009883(para),Candidate_96_NC_009883(para),Candidate_56_NC_009883(para),Candidate_100_NC_009883(para),Candidate_68_NC_009883(para),Candidate_69_NC_009883(para),Candidate_8_NC_009883(para),Candidate_9_NC_009883(para),Candidate_70_NC_009883(para),Candidate_64_NC_009883(para),Candidate_80_NC_009883(para),Candidate_27_NC_009883(…	-	-	-	-
Candidate_20_NC_009883	|	A1I_01235		DNA_polymerase_I	*	>>>	3167	|	244384	244519	>>>	135	|	516	<<<	A1I_01250	pyruvate_phosphate_dikinase	*	candidate	546	3.2e-17	T	2	Rickettsia_akari_str._Hartford_chromosome_<>Rickettsia_peacockii_str._Rustic_chromosome_	-	-	2		Candidate_86_NC_009883(para),Candidate_31_NC_009883(para)	-	-	-	-E.coli_sig70_2(7.46|-99)E.coli_sig70_3(8.50|-102)
Candidate_21_NC_009883	|	A1I_01290		hypothetical_protein	*	>>>	3	|	255135	255208	>>>	73	|	349	<<<	A1I_01295	hypothetical_protein	*	candidate	115	5.7e-16	T	1	Rickettsia_felis_URRWXCal2_chromosome_	-	-	30		Candidate_22_NC_009883(tandem),Candidate_23_NC_009883(tandem),Candidate_54_NC_009883(para),Candidate_93_NC_009883(para),Candidate_35_NC_009883(para),Candidate_37_NC_009883(para),Candidate_38_NC_009883(para),Candidate_56_NC_009883(para),Candidate_100_NC_009883(para),Candidate_53_NC_009883(para),Candidate_8_NC_009883(para),Candidate_9_NC_009883(para),Candidate_51_NC_009883(para),Candidate_94_NC_009…	-	-	-	-
Candidate_22_NC_009883	|	A1I_01290		hypothetical_protein	*	>>>	127	|	255259	255319	>>>	60	|	238	<<<	A1I_01295	hypothetical_protein	*	candidate	481	1e-15	T	9	Rickettsia_conorii_str._Malish_7_chromosome_<>Rickettsia_felis_URRWXCal2_chromosome_<>Rickettsia_akari_str._Hartford_chromosome_<>Rickettsia_rickettsii_str._'Sheila_Smith'_chromosome_<>Rickettsia_rickettsii_str._Iowa_chromosome_<>Rickettsia_africae_ESF-5_chromosome_<>Rickettsia_peacockii_str._Rustic_chromosome_<>Rickettsia_heilongjiangensis_054_chromosome_<>Rickettsia_japonica_YH_chromosome_	RNA	-	44		Candidate_21_NC_009883(tandem),Candidate_23_NC_009883(tandem),Candidate_12_NC_009883(para),Candidate_54_NC_009883(para),Candidate_86_NC_009883(para),Candidate_63_NC_009883(para),Candidate_49_NC_009883(para),Candidate_93_NC_009883(para),Candidate_35_NC_009883(para),Candidate_37_NC_009883(para),Candidate_38_NC_009883(para),Candidate_24_NC_009883(para),Candidate_56_NC_009883(para),Candidate_100_NC_0…	-	-	-	-
Candidate_23_NC_009883	|	A1I_01290		hypothetical_protein	*	>>>	187	|	255319	255351	>>>	32	|	206	<<<	A1I_01295	hypothetical_protein	*	candidate	483	9.2e-16	T	10	Rickettsia_conorii_str._Malish_7_chromosome_<>Rickettsia_felis_URRWXCal2_chromosome_<>Rickettsia_akari_str._Hartford_chromosome_<>Rickettsia_rickettsii_str._'Sheila_Smith'_chromosome_<>Rickettsia_massiliae_MTU5_chromosome_<>Rickettsia_rickettsii_str._Iowa_chromosome_<>Rickettsia_africae_ESF-5_chromosome_<>Rickettsia_peacockii_str._Rustic_chromosome_<>Rickettsia_heilongjiangensis_054_chromosome_<>…	RNA	-	21		Candidate_21_NC_009883(tandem),Candidate_22_NC_009883(tandem),Candidate_12_NC_009883(para),Candidate_81_NC_009883(para),Candidate_54_NC_009883(para),Candidate_61_NC_009883(para),Candidate_10_NC_009883(para),Candidate_86_NC_009883(para),Candidate_67_NC_009883(para),Candidate_32_NC_009883(para),Candidate_33_NC_009883(para),Candidate_34_NC_009883(para),Candidate_63_NC_009883(para),Candidate_49_NC_00…	-	-	-	-
Candidate_24_NC_009883	|	A1I_01730		Outer_membrane_protein_omp1	*	>>>	67	|	335395	335565	>>>	170	|	418	>>>	A1I_t07965	tRNA-Thr	*	candidate	531	4.6e-18	T	1	Rickettsia_felis_URRWXCal2_chromosome_	RNA	-	44		Candidate_93_NC_009883(para),Candidate_53_NC_009883(para),Candidate_94_NC_009883(para),Candidate_97_NC_009883(para),Candidate_56_NC_009883(para),Candidate_100_NC_009883(para),Candidate_16_NC_009883(para),Candidate_17_NC_009883(para),Candidate_18_NC_009883(para),Candidate_49_NC_009883(para),Candidate_68_NC_009883(para),Candidate_69_NC_009883(para),Candidate_39_NC_009883(para),Candidate_35_NC_00988…	-	-	-	-E.coli_sig70_2(9.08|-225)E.coli_sig70_3(8.64|-225)
Candidate_25_NC_009883	|	A1I_01815		DNA_uptake_lipoprotein	*	>>>	3	|	350140	350306	>>>	166	|	-35	>>>	A1I_01820	DNA_repair_protein_RecN	*	candidate	482	5.9e-16	T	10	Rickettsia_conorii_str._Malish_7_chromosome_<>Rickettsia_felis_URRWXCal2_chromosome_<>Rickettsia_akari_str._Hartford_chromosome_<>Rickettsia_rickettsii_str._'Sheila_Smith'_chromosome_<>Rickettsia_massiliae_MTU5_chromosome_<>Rickettsia_rickettsii_str._Iowa_chromosome_<>Rickettsia_africae_ESF-5_chromosome_<>Rickettsia_peacockii_str._Rustic_chromosome_<>Rickettsia_heilongjiangensis_054_chromosome_<>…	-	-	0	-	-	-	5	-	-
Candidate_26_NC_009883	|	A1I_01875		hypothetical_protein	*	>>>	206	|	364852	365141	>>>	289	|	-6	>>>	A1I_01880	hypothetical_protein	*	candidate	542	1.6e-18	T	7	Rickettsia_felis_URRWXCal2_chromosome_<>Rickettsia_akari_str._Hartford_chromosome_<>Rickettsia_rickettsii_str._'Sheila_Smith'_chromosome_<>Rickettsia_rickettsii_str._Iowa_chromosome_<>Rickettsia_africae_ESF-5_chromosome_<>Rickettsia_peacockii_str._Rustic_chromosome_<>Rickettsia_heilongjiangensis_054_chromosome_	-	-	0	-	-	-	5	-	-E.coli_sig70_2(9.43|-248)
Candidate_27_NC_009883	|	A1I_01880		hypothetical_protein	*	>>>	37	|	365353	365484	>>>	131	|	103	>>>	A1I_01885	bifunctional_penicillin-binding_protein_1C	*	candidate	551	1.2e-18	T	9	Rickettsia_conorii_str._Malish_7_chromosome_<>Rickettsia_felis_URRWXCal2_chromosome_<>Rickettsia_rickettsii_str._'Sheila_Smith'_chromosome_<>Rickettsia_massiliae_MTU5_chromosome_<>Rickettsia_rickettsii_str._Iowa_chromosome_<>Rickettsia_africae_ESF-5_chromosome_<>Rickettsia_peacockii_str._Rustic_chromosome_<>Rickettsia_heilongjiangensis_054_chromosome_<>Rickettsia_japonica_YH_chromosome_	RNA	-	46		Candidate_51_NC_009883(para),Candidate_64_NC_009883(para),Candidate_98_NC_009883(para),Candidate_94_NC_009883(para),Candidate_97_NC_009883(para),Candidate_68_NC_009883(para),Candidate_69_NC_009883(para),Candidate_8_NC_009883(para),Candidate_9_NC_009883(para),Candidate_70_NC_009883(para),Candidate_89_NC_009883(para),Candidate_56_NC_009883(para),Candidate_100_NC_009883(para),Candidate_87_NC_009883(…	-	-	-	-E.coli_sig70_3(9.85|-167)
Candidate_28_NC_009883	|	A1I_01955		ATP-dependent_RNA_helicase_RhlE	*	>>>	172	|	376512	376813	<<<	301	|	11	<<<	A1I_01960	hypothetical_protein	*	candidate	742	2e-27	T	4	Rickettsia_conorii_str._Malish_7_chromosome_<>Rickettsia_africae_ESF-5_chromosome_<>Rickettsia_peacockii_str._Rustic_chromosome_<>Rickettsia_heilongjiangensis_054_chromosome_	COD	-	5		Candidate_29_NC_009883(anti),Candidate_19_NC_009883(para),Candidate_57_NC_009883(para),Candidate_16_NC_009883(para),Candidate_17_NC_009883(para),Candidate_18_NC_009883(para)	-	-	-	-
Candidate_29_NC_009883	|	A1I_01955		ATP-dependent_RNA_helicase_RhlE	*	>>>	201	|	376541	376583	>>>	42	|	241	<<<	A1I_01960	hypothetical_protein	*	candidate	736	3.7e-27	T	4	Rickettsia_conorii_str._Malish_7_chromosome_<>Rickettsia_africae_ESF-5_chromosome_<>Rickettsia_peacockii_str._Rustic_chromosome_<>Rickettsia_heilongjiangensis_054_chromosome_	-	-	9		Candidate_28_NC_009883(anti),Candidate_98_NC_009883(para),Candidate_19_NC_009883(para),Candidate_57_NC_009883(para),Candidate_80_NC_009883(para),Candidate_68_NC_009883(para),Candidate_69_NC_009883(para),Candidate_16_NC_009883(para),Candidate_17_NC_009883(para),Candidate_18_NC_009883(para)	-	-	-	-
Candidate_30_NC_009883	|	A1I_02000		transposase	*	<<<	281	|	383406	383457	<<<	51	|	78	<<<	A1I_02005	antitoxin_of_toxin-antitoxin_(TA)_system_Phd	*	candidate	507	1.3e-16	T	1	Wolbachia_endosymbiont_of_Culex_quinquefasciatus_Pel_chromosome_	RNA	-	49		Candidate_80_NC_009883(para),Candidate_57_NC_009883(para),Candidate_14_NC_009883(para),Candidate_41_NC_009883(para),Candidate_42_NC_009883(para),Candidate_84_NC_009883(para),Candidate_72_NC_009883(para),Candidate_73_NC_009883(para),Candidate_74_NC_009883(para),Candidate_16_NC_009883(para),Candidate_17_NC_009883(para),Candidate_18_NC_009883(para),Candidate_11_NC_009883(para),Candidate_39_NC_009883…	-	-	-	-
Candidate_31_NC_009883	|	A1I_02200		hypothetical_protein	*	<<<	2654	|	410855	411210	<<<	355	|	979	<<<	A1I_02215	hypothetical_protein	*	candidate	713	4.5e-22	T	1	Trichodesmium_erythraeum_IMS101_chromosome_	-	NC_002745_sprC(-)_-_(hom)	2		Candidate_85_NC_009883(para),Candidate_20_NC_009883(para)	-	-	-	-E.coli_sig70_2(7.16|-277)E.coli_sig70_3(7.15|-238)
Candidate_32_NC_009883	|	A1I_02560		Sec7_domain-containing_protein	*	>>>	490	|	477974	478114	>>>	140	|	116	<<<	A1I_02565	ribonuclease_P	*	candidate	502	1.9e-16	T	4	Rickettsia_conorii_str._Malish_7_chromosome_<>Rickettsia_akari_str._Hartford_chromosome_<>Rickettsia_rickettsii_str._Iowa_chromosome_<>Rickettsia_africae_ESF-5_chromosome_	RNA	-	16		Candidate_33_NC_009883(anti),Candidate_81_NC_009883(para),Candidate_61_NC_009883(para),Candidate_11_NC_009883(para),Candidate_67_NC_009883(para),Candidate_12_NC_009883(para),Candidate_54_NC_009883(para),Candidate_23_NC_009883(para),Candidate_86_NC_009883(para),Candidate_10_NC_009883(para),Candidate_37_NC_009883(para),Candidate_38_NC_009883(para),Candidate_63_NC_009883(para),Candidate_15_NC_009883…	-	-	-	-E.coli_sig70_3(8.72|-271)
Candidate_33_NC_009883	|	A1I_02560		Sec7_domain-containing_protein	*	>>>	566	|	478050	478148	<<<	98	|	82	<<<	A1I_02565	ribonuclease_P	*	candidate	500	2e-16	T	5	Rickettsia_conorii_str._Malish_7_chromosome_<>Rickettsia_felis_URRWXCal2_chromosome_<>Rickettsia_akari_str._Hartford_chromosome_<>Rickettsia_rickettsii_str._Iowa_chromosome_<>Rickettsia_africae_ESF-5_chromosome_	RNA	-	16		Candidate_32_NC_009883(anti),Candidate_34_NC_009883(anti),Candidate_81_NC_009883(para),Candidate_61_NC_009883(para),Candidate_11_NC_009883(para),Candidate_67_NC_009883(para),Candidate_12_NC_009883(para),Candidate_54_NC_009883(para),Candidate_23_NC_009883(para),Candidate_86_NC_009883(para),Candidate_10_NC_009883(para),Candidate_37_NC_009883(para),Candidate_38_NC_009883(para),Candidate_63_NC_009883…	-	-	-	-E.coli_sig70_2(7.97|-229)
Candidate_34_NC_009883	|	A1I_02560		Sec7_domain-containing_protein	*	>>>	490	|	477974	478090	>>>	116	|	140	<<<	A1I_02565	ribonuclease_P	*	candidate	502	1.9e-16	T	4	Rickettsia_conorii_str._Malish_7_chromosome_<>Rickettsia_akari_str._Hartford_chromosome_<>Rickettsia_rickettsii_str._Iowa_chromosome_<>Rickettsia_africae_ESF-5_chromosome_	RNA	-	16		Candidate_33_NC_009883(anti),Candidate_81_NC_009883(para),Candidate_61_NC_009883(para),Candidate_11_NC_009883(para),Candidate_67_NC_009883(para),Candidate_12_NC_009883(para),Candidate_54_NC_009883(para),Candidate_23_NC_009883(para),Candidate_86_NC_009883(para),Candidate_10_NC_009883(para),Candidate_37_NC_009883(para),Candidate_38_NC_009883(para),Candidate_63_NC_009883(para),Candidate_15_NC_009883…	-	-	-	-E.coli_sig70_3(8.72|-247)
Candidate_35_NC_009883	|	A1I_02630		hypothetical_protein	*	>>>	50	|	488183	488348	>>>	165	|	478	<<<	A1I_02635	Actin_polymerization_protein_RickA	*	candidate	131	8.5e-17	T	5	Rickettsia_conorii_str._Malish_7_chromosome_<>Rickettsia_felis_URRWXCal2_chromosome_<>Rickettsia_akari_str._Hartford_chromosome_<>Rickettsia_massiliae_MTU5_chromosome_<>Rickettsia_peacockii_str._Rustic_chromosome_	RNA	-	40		Candidate_37_NC_009883(anti),Candidate_38_NC_009883(opp),Candidate_84_NC_009883(para),Candidate_75_NC_009883(para),Candidate_77_NC_009883(para),Candidate_78_NC_009883(para),Candidate_79_NC_009883(para),Candidate_56_NC_009883(para),Candidate_100_NC_009883(para),Candidate_93_NC_009883(para),Candidate_24_NC_009883(para),Candidate_16_NC_009883(para),Candidate_17_NC_009883(para),Candidate_18_NC_009883…	-	-	-	-E.coli_sig70_1(7.15|-296)
Candidate_36_NC_009883	|	A1I_02630		hypothetical_protein	*	>>>	50	|	488183	488318	>>>	135	|	508	<<<	A1I_02635	Actin_polymerization_protein_RickA	*	candidate	131	8.5e-17	T	5	Rickettsia_conorii_str._Malish_7_chromosome_<>Rickettsia_felis_URRWXCal2_chromosome_<>Rickettsia_akari_str._Hartford_chromosome_<>Rickettsia_massiliae_MTU5_chromosome_<>Rickettsia_peacockii_str._Rustic_chromosome_	RNA	-	40		Candidate_37_NC_009883(anti),Candidate_38_NC_009883(opp),Candidate_84_NC_009883(para),Candidate_75_NC_009883(para),Candidate_77_NC_009883(para),Candidate_78_NC_009883(para),Candidate_79_NC_009883(para),Candidate_56_NC_009883(para),Candidate_100_NC_009883(para),Candidate_93_NC_009883(para),Candidate_24_NC_009883(para),Candidate_16_NC_009883(para),Candidate_17_NC_009883(para),Candidate_18_NC_009883…	-	-	-	-E.coli_sig70_1(7.15|-266)
Candidate_37_NC_009883	|	A1I_02630		hypothetical_protein	*	>>>	141	|	488274	488462	<<<	188	|	364	<<<	A1I_02635	Actin_polymerization_protein_RickA	*	candidate	129	2.2e-18	T	5	Rickettsia_conorii_str._Malish_7_chromosome_<>Rickettsia_felis_URRWXCal2_chromosome_<>Rickettsia_akari_str._Hartford_chromosome_<>Rickettsia_massiliae_MTU5_chromosome_<>Rickettsia_peacockii_str._Rustic_chromosome_	RNA	-	54		Candidate_35_NC_009883(anti),Candidate_84_NC_009883(para),Candidate_75_NC_009883(para),Candidate_77_NC_009883(para),Candidate_78_NC_009883(para),Candidate_79_NC_009883(para),Candidate_56_NC_009883(para),Candidate_100_NC_009883(para),Candidate_93_NC_009883(para),Candidate_24_NC_009883(para),Candidate_16_NC_009883(para),Candidate_17_NC_009883(para),Candidate_18_NC_009883(para),Candidate_64_NC_00988…	-	-	-	-
Candidate_38_NC_009883	|	A1I_02630		hypothetical_protein	*	>>>	283	|	488416	488462	<<<	46	|	364	<<<	A1I_02635	Actin_polymerization_protein_RickA	*	candidate	129	2.2e-18	T	5	Rickettsia_conorii_str._Malish_7_chromosome_<>Rickettsia_felis_URRWXCal2_chromosome_<>Rickettsia_akari_str._Hartford_chromosome_<>Rickettsia_massiliae_MTU5_chromosome_<>Rickettsia_peacockii_str._Rustic_chromosome_	RNA	-	31		Candidate_35_NC_009883(opp),Candidate_84_NC_009883(para),Candidate_75_NC_009883(para),Candidate_77_NC_009883(para),Candidate_78_NC_009883(para),Candidate_79_NC_009883(para),Candidate_93_NC_009883(para),Candidate_64_NC_009883(para),Candidate_89_NC_009883(para),Candidate_97_NC_009883(para),Candidate_72_NC_009883(para),Candidate_73_NC_009883(para),Candidate_74_NC_009883(para),Candidate_61_NC_009883(…	-	-	-	-
Candidate_39_NC_009883	|	A1I_02710		patatin-like_phospholipase	*	>>>	282	|	504967	505101	<<<	134	|	290	<<<	A1I_02715	30S_ribosomal_protein_S4	*	candidate	409	9.9e-21	T	1	Rickettsia_felis_URRWXCal2_chromosome_	RNA	-	46		Candidate_11_NC_009883(para),Candidate_94_NC_009883(para),Candidate_97_NC_009883(para),Candidate_72_NC_009883(para),Candidate_73_NC_009883(para),Candidate_74_NC_009883(para),Candidate_93_NC_009883(para),Candidate_53_NC_009883(para),Candidate_56_NC_009883(para),Candidate_100_NC_009883(para),Candidate_65_NC_009883(para),Candidate_16_NC_009883(para),Candidate_17_NC_009883(para),Candidate_18_NC_00988…	-	-	-	-E.coli_sig70_2(7.03|-133)
Candidate_40_NC_009883	|	A1I_02970		universal_stress_protein_UspA-like_nucleotide-bind	*	>>>	51	|	552730	552771	>>>	41	|	793	>>>	A1I_02975	hypothetical_protein	*	candidate	345	6.6e-21	T	3	Rickettsia_felis_URRWXCal2_chromosome_<>Rickettsia_akari_str._Hartford_chromosome_<>Rickettsia_rickettsii_str._'Sheila_Smith'_chromosome_	RNA	-	0	-	-	-	-	-	-
Candidate_41_NC_009883	|	A1I_03130		hypothetical_protein	*	>>>	174	|	581506	581539	>>>	33	|	1607	<<<	A1I_03145	guanosine_polyphosphate_pyrophosphohydrolase/synth	*	candidate	1096	2e-43	T	2	Rickettsia_akari_str._Hartford_chromosome_<>Rickettsia_heilongjiangensis_054_chromosome_	-	-	5		Candidate_42_NC_009883(tandem),Candidate_43_NC_009883(opp),Candidate_44_NC_009883(opp),Candidate_80_NC_009883(para),Candidate_30_NC_009883(para),Candidate_14_NC_009883(para),Candidate_27_NC_009883(para)	-	-	-	-E.coli_sig70_2(7.91|-105)
Candidate_42_NC_009883	|	A1I_03130		hypothetical_protein	*	>>>	197	|	581529	581672	>>>	143	|	1474	<<<	A1I_03145	guanosine_polyphosphate_pyrophosphohydrolase/synth	*	candidate	556	5.6e-18	T	5	Rickettsia_akari_str._Hartford_chromosome_<>Rickettsia_africae_ESF-5_chromosome_<>Rickettsia_peacockii_str._Rustic_chromosome_<>Rickettsia_heilongjiangensis_054_chromosome_<>Rickettsia_japonica_YH_chromosome_	-	-	36		Candidate_41_NC_009883(tandem),Candidate_43_NC_009883(anti),Candidate_44_NC_009883(opp),Candidate_80_NC_009883(para),Candidate_30_NC_009883(para),Candidate_14_NC_009883(para),Candidate_57_NC_009883(para),Candidate_56_NC_009883(para),Candidate_100_NC_009883(para),Candidate_48_NC_009883(para),Candidate_84_NC_009883(para),Candidate_72_NC_009883(para),Candidate_73_NC_009883(para),Candidate_74_NC_0098…	-	-	-	-E.coli_sig70_1(8.32|-107)E.coli_sig70_2(7.91|-238)
Candidate_43_NC_009883	|	A1I_03130		hypothetical_protein	*	>>>	284	|	581616	582058	<<<	442	|	1088	<<<	A1I_03145	guanosine_polyphosphate_pyrophosphohydrolase/synth	*	candidate	556	5.6e-18	T	1	Rickettsia_africae_ESF-5_chromosome_	-	-	7		Candidate_41_NC_009883(opp),Candidate_42_NC_009883(anti),Candidate_57_NC_009883(para),Candidate_75_NC_009883(para),Candidate_76_NC_009883(para),Candidate_77_NC_009883(para),Candidate_78_NC_009883(para),Candidate_79_NC_009883(para)	-	-	-	-
Candidate_44_NC_009883	|	A1I_03130		hypothetical_protein	*	>>>	536	|	581868	582058	<<<	190	|	1088	<<<	A1I_03145	guanosine_polyphosphate_pyrophosphohydrolase/synth	*	candidate	556	5.6e-18	B	2	Rickettsia_rickettsii_str._Iowa_chromosome_<>Rickettsia_africae_ESF-5_chromosome_	-	-	1		Candidate_41_NC_009883(opp),Candidate_42_NC_009883(opp)	-	-	-	-
Candidate_45_NC_009883	|	A1I_03225		guanosine_polyphosphate_pyrophosphohydrolase/synth	*	>>>	127	|	597240	597632	<<<	392	|	66	<<<	A1I_03230	MFS-type_transporter	*	candidate	579	1.1e-19	T	5	Rickettsia_akari_str._Hartford_chromosome_<>Rickettsia_rickettsii_str._'Sheila_Smith'_chromosome_<>Rickettsia_peacockii_str._Rustic_chromosome_<>Rickettsia_heilongjiangensis_054_chromosome_<>Rickettsia_japonica_YH_chromosome_	COD	NC_003210_PrfA(-)_-_(hom)	0	-	-	-	-	-	-
Candidate_46_NC_009883	|	A1I_03360		ankyrin_repeat-containing_protein	*	>>>	45	|	623652	623785	>>>	133	|	90	<<<	A1I_03365	chaperonin_GroEL	*	candidate	509	7.4e-17	T	3	Rickettsia_felis_URRWXCal2_chromosome_<>Rickettsia_akari_str._Hartford_chromosome_<>Rickettsia_heilongjiangensis_054_chromosome_	RNA	-	42		Candidate_47_NC_009883(anti),Candidate_35_NC_009883(para),Candidate_37_NC_009883(para),Candidate_24_NC_009883(para),Candidate_49_NC_009883(para),Candidate_94_NC_009883(para),Candidate_97_NC_009883(para),Candidate_75_NC_009883(para),Candidate_77_NC_009883(para),Candidate_78_NC_009883(para),Candidate_79_NC_009883(para),Candidate_51_NC_009883(para),Candidate_89_NC_009883(para),Candidate_64_NC_009883…	-	-	-	-E.coli_sig70_2(7.45|-250)
Candidate_47_NC_009883	|	A1I_03360		ankyrin_repeat-containing_protein	*	>>>	134	|	623741	623827	<<<	86	|	48	<<<	A1I_03365	chaperonin_GroEL	*	candidate	498	1.2e-16	T	3	Rickettsia_felis_URRWXCal2_chromosome_<>Rickettsia_akari_str._Hartford_chromosome_<>Rickettsia_heilongjiangensis_054_chromosome_	RNA	-	43		Candidate_46_NC_009883(anti),Candidate_35_NC_009883(para),Candidate_37_NC_009883(para),Candidate_24_NC_009883(para),Candidate_49_NC_009883(para),Candidate_94_NC_009883(para),Candidate_97_NC_009883(para),Candidate_75_NC_009883(para),Candidate_77_NC_009883(para),Candidate_78_NC_009883(para),Candidate_79_NC_009883(para),Candidate_51_NC_009883(para),Candidate_89_NC_009883(para),Candidate_64_NC_009883…	-	-	-	-
Candidate_48_NC_009883	|	A1I_03490		transcription_elongation_factor_NusA	*	>>>	1	|	648760	648880	>>>	120	|	106	>>>	A1I_03495	translation_initiation_factor_IF-2	*	candidate	479	9.7e-16	T	1	Rickettsia_conorii_str._Malish_7_chromosome_	RNA	-	50		Candidate_8_NC_009883(para),Candidate_9_NC_009883(para),Candidate_56_NC_009883(para),Candidate_100_NC_009883(para),Candidate_75_NC_009883(para),Candidate_77_NC_009883(para),Candidate_78_NC_009883(para),Candidate_79_NC_009883(para),Candidate_93_NC_009883(para),Candidate_68_NC_009883(para),Candidate_69_NC_009883(para),Candidate_24_NC_009883(para),Candidate_72_NC_009883(para),Candidate_73_NC_009883(…	-	-	-	-E.coli_sig70_2(7.48|-188)
Candidate_49_NC_009883	|	A1I_03495		translation_initiation_factor_IF-2	*	>>>	117	|	651591	651696	>>>	105	|	134	>>>	A1I_03500	excinuclease_ABC_subunit_C	*	candidate	516	1.4e-17	T	9	Rickettsia_conorii_str._Malish_7_chromosome_<>Rickettsia_felis_URRWXCal2_chromosome_<>Rickettsia_rickettsii_str._'Sheila_Smith'_chromosome_<>Rickettsia_massiliae_MTU5_chromosome_<>Rickettsia_rickettsii_str._Iowa_chromosome_<>Rickettsia_africae_ESF-5_chromosome_<>Rickettsia_peacockii_str._Rustic_chromosome_<>Rickettsia_heilongjiangensis_054_chromosome_<>Rickettsia_japonica_YH_chromosome_	RNA	-	50		Candidate_64_NC_009883(para),Candidate_94_NC_009883(para),Candidate_97_NC_009883(para),Candidate_93_NC_009883(para),Candidate_56_NC_009883(para),Candidate_100_NC_009883(para),Candidate_68_NC_009883(para),Candidate_69_NC_009883(para),Candidate_75_NC_009883(para),Candidate_77_NC_009883(para),Candidate_78_NC_009883(para),Candidate_79_NC_009883(para),Candidate_89_NC_009883(para),Candidate_51_NC_00988…	-	-	-	-
Candidate_50_NC_009883	|	A1I_03620		hypothetical_protein	*	>>>	1	|	675774	676075	>>>	301	|	2349	>>>	A1I_t07981	tRNA-Cys	*	candidate	563	2.8e-18	T	1	Rickettsia_massiliae_MTU5_chromosome_	COD	-	6		Candidate_99_NC_009883(opp),Candidate_63_NC_009883(para),Candidate_12_NC_009883(para),Candidate_10_NC_009883(para),Candidate_23_NC_009883(para),Candidate_15_NC_009883(para)	-	-	-	-
Candidate_51_NC_009883	|	A1I_03685		UDP-N-acetylglucosamine_1-carboxyvinyltransferase	*	>>>	53	|	691881	692051	>>>	170	|	147	>>>	A1I_03690	DNA-directed_RNA_polymerase_subunit_omega	*	candidate	504	2.5e-16	T	4	Rickettsia_conorii_str._Malish_7_chromosome_<>Rickettsia_felis_URRWXCal2_chromosome_<>Rickettsia_massiliae_MTU5_chromosome_<>Rickettsia_africae_ESF-5_chromosome_	RNA	-	50		Candidate_94_NC_009883(para),Candidate_97_NC_009883(para),Candidate_68_NC_009883(para),Candidate_69_NC_009883(para),Candidate_72_NC_009883(para),Candidate_73_NC_009883(para),Candidate_74_NC_009883(para),Candidate_64_NC_009883(para),Candidate_93_NC_009883(para),Candidate_49_NC_009883(para),Candidate_39_NC_009883(para),Candidate_75_NC_009883(para),Candidate_77_NC_009883(para),Candidate_78_NC_009883…	-	-	-	-E.coli_sig70_2(8.18|-222)
Candidate_52_NC_009883	|	A1I_03685		UDP-N-acetylglucosamine_1-carboxyvinyltransferase	*	>>>	53	|	691881	692030	>>>	149	|	168	>>>	A1I_03690	DNA-directed_RNA_polymerase_subunit_omega	*	candidate	504	2.5e-16	T	4	Rickettsia_conorii_str._Malish_7_chromosome_<>Rickettsia_felis_URRWXCal2_chromosome_<>Rickettsia_massiliae_MTU5_chromosome_<>Rickettsia_africae_ESF-5_chromosome_	RNA	-	50		Candidate_94_NC_009883(para),Candidate_97_NC_009883(para),Candidate_68_NC_009883(para),Candidate_69_NC_009883(para),Candidate_72_NC_009883(para),Candidate_73_NC_009883(para),Candidate_74_NC_009883(para),Candidate_64_NC_009883(para),Candidate_93_NC_009883(para),Candidate_49_NC_009883(para),Candidate_39_NC_009883(para),Candidate_75_NC_009883(para),Candidate_77_NC_009883(para),Candidate_78_NC_009883…	-	-	-	-E.coli_sig70_2(8.18|-201)
Candidate_53_NC_009883	|	A1I_03700		hypothetical_protein	*	<<<	254	|	693728	693782	<<<	54	|	55	<<<	A1I_03705	ATP/ADP_translocase	*	candidate	580	3.5e-20	T	2	Rickettsia_conorii_str._Malish_7_chromosome_<>Rickettsia_felis_URRWXCal2_chromosome_	RNA	-	48		Candidate_72_NC_009883(para),Candidate_73_NC_009883(para),Candidate_74_NC_009883(para),Candidate_75_NC_009883(para),Candidate_77_NC_009883(para),Candidate_78_NC_009883(para),Candidate_79_NC_009883(para),Candidate_24_NC_009883(para),Candidate_96_NC_009883(para),Candidate_65_NC_009883(para),Candidate_93_NC_009883(para),Candidate_39_NC_009883(para),Candidate_94_NC_009883(para),Candidate_97_NC_009883…	-	-	-	-
Candidate_54_NC_009883	|	A1I_03780		prophage_antirepressor	*	>>>	181	|	711112	711214	>>>	102	|	101	<<<	A1I_03785	dinucleoside_polyphosphate_hydrolase	*	candidate	489	3.5e-16	T	11	Rickettsia_conorii_str._Malish_7_chromosome_<>Rickettsia_felis_URRWXCal2_chromosome_<>Rickettsia_canadensis_str._McKiel_chromosome_<>Rickettsia_akari_str._Hartford_chromosome_<>Rickettsia_rickettsii_str._'Sheila_Smith'_chromosome_<>Rickettsia_massiliae_MTU5_chromosome_<>Rickettsia_rickettsii_str._Iowa_chromosome_<>Rickettsia_africae_ESF-5_chromosome_<>Rickettsia_peacockii_str._Rustic_chromosome_<…	RNA	-	38		Candidate_11_NC_009883(para),Candidate_21_NC_009883(para),Candidate_22_NC_009883(para),Candidate_23_NC_009883(para),Candidate_10_NC_009883(para),Candidate_81_NC_009883(para),Candidate_61_NC_009883(para),Candidate_67_NC_009883(para),Candidate_12_NC_009883(para),Candidate_32_NC_009883(para),Candidate_33_NC_009883(para),Candidate_34_NC_009883(para),Candidate_63_NC_009883(para),Candidate_86_NC_009883…	-	-	-	-E.coli_sig70_2(7.17|-189)
Candidate_55_NC_009883	|	A1I_03780		prophage_antirepressor	*	>>>	181	|	711112	711193	>>>	81	|	122	<<<	A1I_03785	dinucleoside_polyphosphate_hydrolase	*	candidate	489	3.5e-16	T	11	Rickettsia_conorii_str._Malish_7_chromosome_<>Rickettsia_felis_URRWXCal2_chromosome_<>Rickettsia_canadensis_str._McKiel_chromosome_<>Rickettsia_akari_str._Hartford_chromosome_<>Rickettsia_rickettsii_str._'Sheila_Smith'_chromosome_<>Rickettsia_massiliae_MTU5_chromosome_<>Rickettsia_rickettsii_str._Iowa_chromosome_<>Rickettsia_africae_ESF-5_chromosome_<>Rickettsia_peacockii_str._Rustic_chromosome_<…	RNA	-	38		Candidate_11_NC_009883(para),Candidate_21_NC_009883(para),Candidate_22_NC_009883(para),Candidate_23_NC_009883(para),Candidate_10_NC_009883(para),Candidate_81_NC_009883(para),Candidate_61_NC_009883(para),Candidate_67_NC_009883(para),Candidate_12_NC_009883(para),Candidate_32_NC_009883(para),Candidate_33_NC_009883(para),Candidate_34_NC_009883(para),Candidate_63_NC_009883(para),Candidate_86_NC_009883…	-	-	-	-E.coli_sig70_2(7.17|-168)
Candidate_56_NC_009883	|	A1I_03925		NifS-like_protein	*	>>>	12	|	738224	738335	>>>	111	|	94	>>>	A1I_03930	cysteine_desulfurase	*	candidate	488	3.4e-16	T	9	Rickettsia_conorii_str._Malish_7_chromosome_<>Rickettsia_felis_URRWXCal2_chromosome_<>Rickettsia_akari_str._Hartford_chromosome_<>Rickettsia_rickettsii_str._'Sheila_Smith'_chromosome_<>Rickettsia_massiliae_MTU5_chromosome_<>Rickettsia_rickettsii_str._Iowa_chromosome_<>Rickettsia_africae_ESF-5_chromosome_<>Rickettsia_peacockii_str._Rustic_chromosome_<>Rickettsia_heilongjiangensis_054_chromosome_	RNA	-	47		Candidate_100_NC_009883(anti),Candidate_94_NC_009883(para),Candidate_97_NC_009883(para),Candidate_89_NC_009883(para),Candidate_68_NC_009883(para),Candidate_69_NC_009883(para),Candidate_84_NC_009883(para),Candidate_75_NC_009883(para),Candidate_77_NC_009883(para),Candidate_78_NC_009883(para),Candidate_79_NC_009883(para),Candidate_49_NC_009883(para),Candidate_72_NC_009883(para),Candidate_73_NC_00988…	-	-	RS	-E.coli_sig70_3(8.52|-138)
Candidate_57_NC_009883	|	A1I_04080		Outer_memberane_protein_Sca15	*	>>>	112	|	767777	767822	>>>	45	|	291	>>>	A1I_04085	transposase	*	candidate	512	7.7e-17	T	1	Wolbachia_endosymbiont_of_Culex_quinquefasciatus_Pel_chromosome_	-	-	47		Candidate_80_NC_009883(para),Candidate_30_NC_009883(para),Candidate_14_NC_009883(para),Candidate_42_NC_009883(para),Candidate_43_NC_009883(para),Candidate_68_NC_009883(para),Candidate_69_NC_009883(para),Candidate_56_NC_009883(para),Candidate_100_NC_009883(para),Candidate_89_NC_009883(para),Candidate_24_NC_009883(para),Candidate_64_NC_009883(para),Candidate_94_NC_009883(para),Candidate_97_NC_00988…	-	-	-	-
Candidate_58_NC_009883	|	A1I_04080		Outer_memberane_protein_Sca15	*	>>>	112	|	767777	767877	>>>	100	|	236	>>>	A1I_04085	transposase	*	candidate	512	7.7e-17	T	1	Wolbachia_endosymbiont_of_Culex_quinquefasciatus_Pel_chromosome_	RNA	-	47		Candidate_80_NC_009883(para),Candidate_30_NC_009883(para),Candidate_14_NC_009883(para),Candidate_42_NC_009883(para),Candidate_43_NC_009883(para),Candidate_68_NC_009883(para),Candidate_69_NC_009883(para),Candidate_56_NC_009883(para),Candidate_100_NC_009883(para),Candidate_89_NC_009883(para),Candidate_24_NC_009883(para),Candidate_64_NC_009883(para),Candidate_94_NC_009883(para),Candidate_97_NC_00988…	-	-	-	-
Candidate_59_NC_009883	|	A1I_04080		Outer_memberane_protein_Sca15	*	>>>	112	|	767777	767847	>>>	70	|	266	>>>	A1I_04085	transposase	*	candidate	512	7.7e-17	T	1	Wolbachia_endosymbiont_of_Culex_quinquefasciatus_Pel_chromosome_	RNA	-	47		Candidate_80_NC_009883(para),Candidate_30_NC_009883(para),Candidate_14_NC_009883(para),Candidate_42_NC_009883(para),Candidate_43_NC_009883(para),Candidate_68_NC_009883(para),Candidate_69_NC_009883(para),Candidate_56_NC_009883(para),Candidate_100_NC_009883(para),Candidate_89_NC_009883(para),Candidate_24_NC_009883(para),Candidate_64_NC_009883(para),Candidate_94_NC_009883(para),Candidate_97_NC_00988…	-	-	-	-
Candidate_60_NC_009883	|	A1I_04270		phenylalanyl-tRNA_synthetase_subunit_alpha	*	<<<	18	|	805795	805905	<<<	110	|	48	<<<	A1I_04275	MiaB-like_tRNA_modifying_enzyme	*	candidate	499	2.9e-16	T	1	Rickettsia_felis_URRWXCal2_chromosome_	RNA	-	45		Candidate_27_NC_009883(para),Candidate_89_NC_009883(para),Candidate_68_NC_009883(para),Candidate_69_NC_009883(para),Candidate_94_NC_009883(para),Candidate_97_NC_009883(para),Candidate_8_NC_009883(para),Candidate_9_NC_009883(para),Candidate_64_NC_009883(para),Candidate_70_NC_009883(para),Candidate_87_NC_009883(para),Candidate_51_NC_009883(para),Candidate_3_NC_009883(para),Candidate_56_NC_009883(pa…	-	5	RS	-
Candidate_61_NC_009883	|	A1I_04395		5-aminolevulinate_synthase	*	>>>	38	|	833938	834091	>>>	153	|	103	>>>	A1I_04400	hypothetical_protein	*	candidate	536	4.8e-18	T	10	Rickettsia_conorii_str._Malish_7_chromosome_<>Rickettsia_felis_URRWXCal2_chromosome_<>Rickettsia_akari_str._Hartford_chromosome_<>Rickettsia_rickettsii_str._'Sheila_Smith'_chromosome_<>Rickettsia_massiliae_MTU5_chromosome_<>Rickettsia_rickettsii_str._Iowa_chromosome_<>Rickettsia_africae_ESF-5_chromosome_<>Rickettsia_peacockii_str._Rustic_chromosome_<>Rickettsia_heilongjiangensis_054_chromosome_<>…	RNA	-	40		Candidate_81_NC_009883(para),Candidate_12_NC_009883(para),Candidate_23_NC_009883(para),Candidate_32_NC_009883(para),Candidate_33_NC_009883(para),Candidate_34_NC_009883(para),Candidate_86_NC_009883(para),Candidate_10_NC_009883(para),Candidate_54_NC_009883(para),Candidate_67_NC_009883(para),Candidate_11_NC_009883(para),Candidate_37_NC_009883(para),Candidate_38_NC_009883(para),Candidate_15_NC_009883…	-	-	-	-
Candidate_62_NC_009883	|	A1I_04395		5-aminolevulinate_synthase	*	>>>	38	|	833938	834070	>>>	132	|	124	>>>	A1I_04400	hypothetical_protein	*	candidate	536	4.8e-18	T	10	Rickettsia_conorii_str._Malish_7_chromosome_<>Rickettsia_felis_URRWXCal2_chromosome_<>Rickettsia_akari_str._Hartford_chromosome_<>Rickettsia_rickettsii_str._'Sheila_Smith'_chromosome_<>Rickettsia_massiliae_MTU5_chromosome_<>Rickettsia_rickettsii_str._Iowa_chromosome_<>Rickettsia_africae_ESF-5_chromosome_<>Rickettsia_peacockii_str._Rustic_chromosome_<>Rickettsia_heilongjiangensis_054_chromosome_<>…	RNA	-	40		Candidate_81_NC_009883(para),Candidate_12_NC_009883(para),Candidate_23_NC_009883(para),Candidate_32_NC_009883(para),Candidate_33_NC_009883(para),Candidate_34_NC_009883(para),Candidate_86_NC_009883(para),Candidate_10_NC_009883(para),Candidate_54_NC_009883(para),Candidate_67_NC_009883(para),Candidate_11_NC_009883(para),Candidate_37_NC_009883(para),Candidate_38_NC_009883(para),Candidate_15_NC_009883…	-	-	-	-
Candidate_63_NC_009883	|	A1I_04550		methylated-DNA--protein-cysteine_methyltransferase	*	<<<	223	|	860329	860437	<<<	108	|	20	<<<	A1I_04555	hypothetical_protein	*	candidate	537	7.7e-18	T	2	Rickettsia_felis_URRWXCal2_chromosome_<>Rickettsia_heilongjiangensis_054_chromosome_	RNA	-	25		Candidate_15_NC_009883(para),Candidate_22_NC_009883(para),Candidate_23_NC_009883(para),Candidate_54_NC_009883(para),Candidate_10_NC_009883(para),Candidate_12_NC_009883(para),Candidate_81_NC_009883(para),Candidate_61_NC_009883(para),Candidate_35_NC_009883(para),Candidate_37_NC_009883(para),Candidate_38_NC_009883(para),Candidate_86_NC_009883(para),Candidate_67_NC_009883(para),Candidate_32_NC_009883…	-	-	-	-
Candidate_64_NC_009883	|	A1I_04980		polynucleotide_phosphorylase/polyadenylase	*	>>>	30	|	943952	944059	>>>	107	|	112	>>>	A1I_04985	KpsF	*	candidate	498	3e-16	T	10	Rickettsia_conorii_str._Malish_7_chromosome_<>Rickettsia_felis_URRWXCal2_chromosome_<>Rickettsia_akari_str._Hartford_chromosome_<>Rickettsia_rickettsii_str._'Sheila_Smith'_chromosome_<>Rickettsia_massiliae_MTU5_chromosome_<>Rickettsia_rickettsii_str._Iowa_chromosome_<>Rickettsia_africae_ESF-5_chromosome_<>Rickettsia_peacockii_str._Rustic_chromosome_<>Rickettsia_heilongjiangensis_054_chromosome_<>…	RNA	-	60		Candidate_49_NC_009883(para),Candidate_89_NC_009883(para),Candidate_51_NC_009883(para),Candidate_94_NC_009883(para),Candidate_97_NC_009883(para),Candidate_72_NC_009883(para),Candidate_73_NC_009883(para),Candidate_74_NC_009883(para),Candidate_68_NC_009883(para),Candidate_69_NC_009883(para),Candidate_75_NC_009883(para),Candidate_77_NC_009883(para),Candidate_78_NC_009883(para),Candidate_79_NC_009883…	-	-	-	-
Candidate_65_NC_009883	|	A1I_05425		Zinc/manganese_ABC_transporter_permease_protein	*	>>>	24	|	1034748	1034857	>>>	109	|	277	<<<	A1I_05430	30S_ribosomal_protein_S21	*	candidate	194	9.2e-16	T	2	Rickettsia_felis_URRWXCal2_chromosome_<>Rickettsia_heilongjiangensis_054_chromosome_	RNA	-	51		Candidate_72_NC_009883(para),Candidate_73_NC_009883(para),Candidate_74_NC_009883(para),Candidate_75_NC_009883(para),Candidate_77_NC_009883(para),Candidate_78_NC_009883(para),Candidate_79_NC_009883(para),Candidate_53_NC_009883(para),Candidate_39_NC_009883(para),Candidate_11_NC_009883(para),Candidate_94_NC_009883(para),Candidate_97_NC_009883(para),Candidate_51_NC_009883(para),Candidate_49_NC_009883…	-	-	-	-
Candidate_66_NC_009883	|	A1I_05425		Zinc/manganese_ABC_transporter_permease_protein	*	>>>	277	|	1035001	1035135	>>>	134	|	-1	<<<	A1I_05430	30S_ribosomal_protein_S21	*	candidate	138	1.7e-17	T	1	Rickettsia_heilongjiangensis_054_chromosome_	-	-	0	-	-	-	-	-	-E.coli_sig70_3(7.52|-158)
Candidate_67_NC_009883	|	A1I_05435		hypothetical_protein	*	>>>	241	|	1036273	1036377	<<<	104	|	54	<<<	A1I_05440	hypothetical_protein	*	candidate	495	3.9e-16	T	4	Rickettsia_conorii_str._Malish_7_chromosome_<>Rickettsia_felis_URRWXCal2_chromosome_<>Rickettsia_rickettsii_str._'Sheila_Smith'_chromosome_<>Rickettsia_rickettsii_str._Iowa_chromosome_	RNA	-	21		Candidate_32_NC_009883(para),Candidate_33_NC_009883(para),Candidate_34_NC_009883(para),Candidate_54_NC_009883(para),Candidate_81_NC_009883(para),Candidate_61_NC_009883(para),Candidate_23_NC_009883(para),Candidate_12_NC_009883(para),Candidate_10_NC_009883(para),Candidate_86_NC_009883(para),Candidate_11_NC_009883(para),Candidate_63_NC_009883(para),Candidate_15_NC_009883(para),Candidate_37_NC_009883…	-	-	-	-E.coli_sig70_3(8.49|-171)
Candidate_68_NC_009883	|	A1I_05675		cytidylate_kinase	*	>>>	99	|	1089416	1089527	>>>	111	|	142	>>>	A1I_05680	30S_ribosomal_protein_S1	*	candidate	489	1e-15	T	7	Rickettsia_conorii_str._Malish_7_chromosome_<>Rickettsia_felis_URRWXCal2_chromosome_<>Rickettsia_akari_str._Hartford_chromosome_<>Rickettsia_massiliae_MTU5_chromosome_<>Rickettsia_africae_ESF-5_chromosome_<>Rickettsia_peacockii_str._Rustic_chromosome_<>Rickettsia_heilongjiangensis_054_chromosome_	RNA	-	53		Candidate_69_NC_009883(tandem),Candidate_94_NC_009883(para),Candidate_97_NC_009883(para),Candidate_51_NC_009883(para),Candidate_56_NC_009883(para),Candidate_100_NC_009883(para),Candidate_16_NC_009883(para),Candidate_17_NC_009883(para),Candidate_18_NC_009883(para),Candidate_89_NC_009883(para),Candidate_93_NC_009883(para),Candidate_49_NC_009883(para),Candidate_8_NC_009883(para),Candidate_9_NC_00988…	-	-	-	-
Candidate_69_NC_009883	|	A1I_05675		cytidylate_kinase	*	>>>	92	|	1089409	1089626	>>>	217	|	43	>>>	A1I_05680	30S_ribosomal_protein_S1	*	candidate	476	9.4e-16	T	6	Rickettsia_conorii_str._Malish_7_chromosome_<>Rickettsia_felis_URRWXCal2_chromosome_<>Rickettsia_massiliae_MTU5_chromosome_<>Rickettsia_africae_ESF-5_chromosome_<>Rickettsia_peacockii_str._Rustic_chromosome_<>Rickettsia_heilongjiangensis_054_chromosome_	RNA	-	53		Candidate_68_NC_009883(tandem),Candidate_94_NC_009883(para),Candidate_97_NC_009883(para),Candidate_51_NC_009883(para),Candidate_56_NC_009883(para),Candidate_100_NC_009883(para),Candidate_16_NC_009883(para),Candidate_17_NC_009883(para),Candidate_18_NC_009883(para),Candidate_89_NC_009883(para),Candidate_93_NC_009883(para),Candidate_49_NC_009883(para),Candidate_8_NC_009883(para),Candidate_9_NC_00988…	-	5	RS	-
Candidate_70_NC_009883	|	A1I_05770		NADH_dehydrogenase_subunit_A	*	>>>	11	|	1105268	1105413	>>>	145	|	22	>>>	A1I_05775	NADH_dehydrogenase_subunit_B	*	candidate	487	8.8e-16	T	7	Rickettsia_conorii_str._Malish_7_chromosome_<>Rickettsia_felis_URRWXCal2_chromosome_<>Rickettsia_rickettsii_str._'Sheila_Smith'_chromosome_<>Rickettsia_massiliae_MTU5_chromosome_<>Rickettsia_rickettsii_str._Iowa_chromosome_<>Rickettsia_africae_ESF-5_chromosome_<>Rickettsia_peacockii_str._Rustic_chromosome_	RNA	-	49		Candidate_8_NC_009883(para),Candidate_9_NC_009883(para),Candidate_89_NC_009883(para),Candidate_94_NC_009883(para),Candidate_97_NC_009883(para),Candidate_68_NC_009883(para),Candidate_69_NC_009883(para),Candidate_64_NC_009883(para),Candidate_27_NC_009883(para),Candidate_56_NC_009883(para),Candidate_100_NC_009883(para),Candidate_51_NC_009883(para),Candidate_49_NC_009883(para),Candidate_57_NC_009883(…	-	5	RS	-
Candidate_71_NC_009883	|	A1I_05770		NADH_dehydrogenase_subunit_A	*	>>>	11	|	1105268	1105384	>>>	116	|	51	>>>	A1I_05775	NADH_dehydrogenase_subunit_B	*	candidate	487	8.8e-16	T	7	Rickettsia_conorii_str._Malish_7_chromosome_<>Rickettsia_felis_URRWXCal2_chromosome_<>Rickettsia_rickettsii_str._'Sheila_Smith'_chromosome_<>Rickettsia_massiliae_MTU5_chromosome_<>Rickettsia_rickettsii_str._Iowa_chromosome_<>Rickettsia_africae_ESF-5_chromosome_<>Rickettsia_peacockii_str._Rustic_chromosome_	RNA	-	49		Candidate_8_NC_009883(para),Candidate_9_NC_009883(para),Candidate_89_NC_009883(para),Candidate_94_NC_009883(para),Candidate_97_NC_009883(para),Candidate_68_NC_009883(para),Candidate_69_NC_009883(para),Candidate_64_NC_009883(para),Candidate_27_NC_009883(para),Candidate_56_NC_009883(para),Candidate_100_NC_009883(para),Candidate_51_NC_009883(para),Candidate_49_NC_009883(para),Candidate_57_NC_009883(…	-	5	RS	-
Candidate_72_NC_009883	|	A1I_06035		ankyrin_repeat-containing_protein	*	>>>	93	|	1156002	1156142	>>>	140	|	170	<<<	A1I_06040	porphobilinogen_deaminase	*	candidate	578	4.1e-20	T	4	Rickettsia_conorii_str._Malish_7_chromosome_<>Rickettsia_felis_URRWXCal2_chromosome_<>Rickettsia_akari_str._Hartford_chromosome_<>Rickettsia_peacockii_str._Rustic_chromosome_	RNA	-	49		Candidate_73_NC_009883(anti),Candidate_75_NC_009883(para),Candidate_76_NC_009883(para),Candidate_77_NC_009883(para),Candidate_78_NC_009883(para),Candidate_79_NC_009883(para),Candidate_53_NC_009883(para),Candidate_65_NC_009883(para),Candidate_51_NC_009883(para),Candidate_39_NC_009883(para),Candidate_84_NC_009883(para),Candidate_64_NC_009883(para),Candidate_16_NC_009883(para),Candidate_17_NC_009883…	-	-	-	-
Candidate_73_NC_009883	|	A1I_06035		ankyrin_repeat-containing_protein	*	>>>	168	|	1156077	1156210	<<<	133	|	102	<<<	A1I_06040	porphobilinogen_deaminase	*	candidate	538	1.4e-17	T	4	Rickettsia_conorii_str._Malish_7_chromosome_<>Rickettsia_felis_URRWXCal2_chromosome_<>Rickettsia_akari_str._Hartford_chromosome_<>Rickettsia_peacockii_str._Rustic_chromosome_	RNA	-	51		Candidate_72_NC_009883(anti),Candidate_74_NC_009883(anti),Candidate_75_NC_009883(para),Candidate_76_NC_009883(para),Candidate_77_NC_009883(para),Candidate_78_NC_009883(para),Candidate_79_NC_009883(para),Candidate_53_NC_009883(para),Candidate_65_NC_009883(para),Candidate_51_NC_009883(para),Candidate_3_NC_009883(para),Candidate_39_NC_009883(para),Candidate_84_NC_009883(para),Candidate_64_NC_009883(…	-	-	-	-
Candidate_74_NC_009883	|	A1I_06035		ankyrin_repeat-containing_protein	*	>>>	93	|	1156002	1156121	>>>	119	|	191	<<<	A1I_06040	porphobilinogen_deaminase	*	candidate	578	4.1e-20	T	4	Rickettsia_conorii_str._Malish_7_chromosome_<>Rickettsia_felis_URRWXCal2_chromosome_<>Rickettsia_akari_str._Hartford_chromosome_<>Rickettsia_peacockii_str._Rustic_chromosome_	RNA	-	49		Candidate_73_NC_009883(anti),Candidate_75_NC_009883(para),Candidate_76_NC_009883(para),Candidate_77_NC_009883(para),Candidate_78_NC_009883(para),Candidate_79_NC_009883(para),Candidate_53_NC_009883(para),Candidate_65_NC_009883(para),Candidate_51_NC_009883(para),Candidate_39_NC_009883(para),Candidate_84_NC_009883(para),Candidate_64_NC_009883(para),Candidate_16_NC_009883(para),Candidate_17_NC_009883…	-	-	-	-
Candidate_75_NC_009883	|	A1I_06050		hypothetical_protein	*	>>>	23	|	1160249	1160592	<<<	343	|	89	<<<	A1I_06055	microcin_C7_resistance_protein	*	candidate	580	1.8e-19	T	2	Rickettsia_felis_URRWXCal2_chromosome_<>Rickettsia_peacockii_str._Rustic_chromosome_	RNA	-	46		Candidate_76_NC_009883(anti),Candidate_77_NC_009883(anti),Candidate_79_NC_009883(anti),Candidate_72_NC_009883(para),Candidate_73_NC_009883(para),Candidate_74_NC_009883(para),Candidate_53_NC_009883(para),Candidate_65_NC_009883(para),Candidate_56_NC_009883(para),Candidate_100_NC_009883(para),Candidate_94_NC_009883(para),Candidate_97_NC_009883(para),Candidate_93_NC_009883(para),Candidate_49_NC_00988…	-	-	-	-
Candidate_76_NC_009883	|	A1I_06050		hypothetical_protein	*	>>>	21	|	1160247	1160307	>>>	60	|	374	<<<	A1I_06055	microcin_C7_resistance_protein	*	candidate	580	1.8e-19	T	2	Rickettsia_felis_URRWXCal2_chromosome_<>Rickettsia_peacockii_str._Rustic_chromosome_	-	-	5		Candidate_75_NC_009883(anti),Candidate_77_NC_009883(tandem),Candidate_78_NC_009883(opp),Candidate_79_NC_009883(tandem),Candidate_72_NC_009883(para),Candidate_73_NC_009883(para),Candidate_74_NC_009883(para),Candidate_42_NC_009883(para),Candidate_43_NC_009883(para)	-	-	-	-
Candidate_77_NC_009883	|	A1I_06050		hypothetical_protein	*	>>>	178	|	1160404	1160524	>>>	120	|	157	<<<	A1I_06055	microcin_C7_resistance_protein	*	candidate	535	3.6e-18	T	5	Rickettsia_conorii_str._Malish_7_chromosome_<>Rickettsia_felis_URRWXCal2_chromosome_<>Rickettsia_akari_str._Hartford_chromosome_<>Rickettsia_africae_ESF-5_chromosome_<>Rickettsia_peacockii_str._Rustic_chromosome_	RNA	-	47		Candidate_75_NC_009883(anti),Candidate_76_NC_009883(tandem),Candidate_78_NC_009883(anti),Candidate_72_NC_009883(para),Candidate_73_NC_009883(para),Candidate_74_NC_009883(para),Candidate_53_NC_009883(para),Candidate_65_NC_009883(para),Candidate_56_NC_009883(para),Candidate_100_NC_009883(para),Candidate_94_NC_009883(para),Candidate_97_NC_009883(para),Candidate_93_NC_009883(para),Candidate_49_NC_009…	-	-	-	-
Candidate_78_NC_009883	|	A1I_06050		hypothetical_protein	*	>>>	233	|	1160459	1160592	<<<	133	|	89	<<<	A1I_06055	microcin_C7_resistance_protein	*	candidate	580	1.8e-19	T	5	Rickettsia_conorii_str._Malish_7_chromosome_<>Rickettsia_felis_URRWXCal2_chromosome_<>Rickettsia_akari_str._Hartford_chromosome_<>Rickettsia_africae_ESF-5_chromosome_<>Rickettsia_peacockii_str._Rustic_chromosome_	RNA	-	50		Candidate_76_NC_009883(opp),Candidate_77_NC_009883(anti),Candidate_79_NC_009883(anti),Candidate_72_NC_009883(para),Candidate_73_NC_009883(para),Candidate_74_NC_009883(para),Candidate_53_NC_009883(para),Candidate_65_NC_009883(para),Candidate_56_NC_009883(para),Candidate_100_NC_009883(para),Candidate_94_NC_009883(para),Candidate_97_NC_009883(para),Candidate_93_NC_009883(para),Candidate_49_NC_009883…	-	-	-	-
Candidate_79_NC_009883	|	A1I_06050		hypothetical_protein	*	>>>	178	|	1160404	1160503	>>>	99	|	178	<<<	A1I_06055	microcin_C7_resistance_protein	*	candidate	535	3.6e-18	T	5	Rickettsia_conorii_str._Malish_7_chromosome_<>Rickettsia_felis_URRWXCal2_chromosome_<>Rickettsia_akari_str._Hartford_chromosome_<>Rickettsia_africae_ESF-5_chromosome_<>Rickettsia_peacockii_str._Rustic_chromosome_	RNA	-	47		Candidate_75_NC_009883(anti),Candidate_76_NC_009883(tandem),Candidate_78_NC_009883(anti),Candidate_72_NC_009883(para),Candidate_73_NC_009883(para),Candidate_74_NC_009883(para),Candidate_53_NC_009883(para),Candidate_65_NC_009883(para),Candidate_56_NC_009883(para),Candidate_100_NC_009883(para),Candidate_94_NC_009883(para),Candidate_97_NC_009883(para),Candidate_93_NC_009883(para),Candidate_49_NC_009…	-	-	-	-
Candidate_80_NC_009883	|	A1I_06385		transposase	*	<<<	281	|	1221884	1221935	<<<	51	|	272	<<<	A1I_06390	ABC-type_multidrug_transport_system,_ATPase_compon	*	candidate	516	5e-17	T	1	Wolbachia_endosymbiont_of_Culex_quinquefasciatus_Pel_chromosome_	RNA	-	47		Candidate_30_NC_009883(para),Candidate_57_NC_009883(para),Candidate_14_NC_009883(para),Candidate_41_NC_009883(para),Candidate_42_NC_009883(para),Candidate_16_NC_009883(para),Candidate_17_NC_009883(para),Candidate_18_NC_009883(para),Candidate_96_NC_009883(para),Candidate_72_NC_009883(para),Candidate_73_NC_009883(para),Candidate_74_NC_009883(para),Candidate_49_NC_009883(para),Candidate_39_NC_009883…	-	-	-	-E.coli_sig70_3(7.86|-124)
Candidate_81_NC_009883	|	A1I_t08011		tRNA-Met	*	<<<	121	|	1261906	1262072	>>>	166	|	117	<<<	A1I_06600	30S_ribosomal_protein_S9	*	candidate	481	8.4e-16	T	9	Rickettsia_conorii_str._Malish_7_chromosome_<>Rickettsia_felis_URRWXCal2_chromosome_<>Rickettsia_rickettsii_str._'Sheila_Smith'_chromosome_<>Rickettsia_massiliae_MTU5_chromosome_<>Rickettsia_rickettsii_str._Iowa_chromosome_<>Rickettsia_africae_ESF-5_chromosome_<>Rickettsia_peacockii_str._Rustic_chromosome_<>Rickettsia_heilongjiangensis_054_chromosome_<>Rickettsia_japonica_YH_chromosome_	RNA	-	36		Candidate_61_NC_009883(para),Candidate_32_NC_009883(para),Candidate_33_NC_009883(para),Candidate_34_NC_009883(para),Candidate_23_NC_009883(para),Candidate_54_NC_009883(para),Candidate_12_NC_009883(para),Candidate_86_NC_009883(para),Candidate_67_NC_009883(para),Candidate_10_NC_009883(para),Candidate_39_NC_009883(para),Candidate_37_NC_009883(para),Candidate_38_NC_009883(para),Candidate_15_NC_009883…	-	-	-	-
Candidate_82_NC_009883	|	A1I_t08011		tRNA-Met	*	<<<	121	|	1261906	1262051	>>>	145	|	138	<<<	A1I_06600	30S_ribosomal_protein_S9	*	candidate	481	8.4e-16	T	9	Rickettsia_conorii_str._Malish_7_chromosome_<>Rickettsia_felis_URRWXCal2_chromosome_<>Rickettsia_rickettsii_str._'Sheila_Smith'_chromosome_<>Rickettsia_massiliae_MTU5_chromosome_<>Rickettsia_rickettsii_str._Iowa_chromosome_<>Rickettsia_africae_ESF-5_chromosome_<>Rickettsia_peacockii_str._Rustic_chromosome_<>Rickettsia_heilongjiangensis_054_chromosome_<>Rickettsia_japonica_YH_chromosome_	RNA	-	36		Candidate_61_NC_009883(para),Candidate_32_NC_009883(para),Candidate_33_NC_009883(para),Candidate_34_NC_009883(para),Candidate_23_NC_009883(para),Candidate_54_NC_009883(para),Candidate_12_NC_009883(para),Candidate_86_NC_009883(para),Candidate_67_NC_009883(para),Candidate_10_NC_009883(para),Candidate_39_NC_009883(para),Candidate_37_NC_009883(para),Candidate_38_NC_009883(para),Candidate_15_NC_009883…	-	-	-	-
Candidate_83_NC_009883	|	A1I_06695		hypothetical_protein	*	>>>	315	|	1283297	1283567	>>>	270	|	13	>>>	A1I_06700	hypothetical_protein	*	candidate	506	6.2e-17	T	8	Rickettsia_felis_URRWXCal2_chromosome_<>Rickettsia_akari_str._Hartford_chromosome_<>Rickettsia_rickettsii_str._'Sheila_Smith'_chromosome_<>Rickettsia_massiliae_MTU5_chromosome_<>Rickettsia_rickettsii_str._Iowa_chromosome_<>Rickettsia_peacockii_str._Rustic_chromosome_<>Rickettsia_heilongjiangensis_054_chromosome_<>Rickettsia_japonica_YH_chromosome_	RNA	-	2		Candidate_92_NC_009883(para),Candidate_1_NC_009883(para)	-	5	RS	-E.coli_sig70_1(9.43|-242)E.coli_sig70_2(7.34|-274)E.coli_sig70_3(7.38|-398)
Candidate_84_NC_009883	|	A1I_06750		putative_transcriptional_regulator	*	<<<	136	|	1293432	1293538	<<<	106	|	650	<<<	A1I_06755	GTP-binding_protein_EngA	*	candidate	321	1.7e-16	T	7	Rickettsia_felis_URRWXCal2_chromosome_<>Rickettsia_rickettsii_str._'Sheila_Smith'_chromosome_<>Rickettsia_massiliae_MTU5_chromosome_<>Rickettsia_africae_ESF-5_chromosome_<>Rickettsia_peacockii_str._Rustic_chromosome_<>Rickettsia_heilongjiangensis_054_chromosome_<>Rickettsia_japonica_YH_chromosome_	-	-	45		Candidate_35_NC_009883(para),Candidate_37_NC_009883(para),Candidate_38_NC_009883(para),Candidate_56_NC_009883(para),Candidate_100_NC_009883(para),Candidate_72_NC_009883(para),Candidate_73_NC_009883(para),Candidate_74_NC_009883(para),Candidate_49_NC_009883(para),Candidate_16_NC_009883(para),Candidate_17_NC_009883(para),Candidate_18_NC_009883(para),Candidate_75_NC_009883(para),Candidate_77_NC_00988…	-	-	-	-
Candidate_85_NC_009883	|	A1I_06925		periplasmic_protein	*	>>>	1347	|	1327097	1327248	<<<	151	|	1051	<<<	A1I_06940	lipid_A_biosynthesis_lauroyl_acyltransferase	*	candidate	808	3.1e-29	T	3	Rickettsia_conorii_str._Malish_7_chromosome_<>Rickettsia_canadensis_str._McKiel_chromosome_<>Rickettsia_peacockii_str._Rustic_chromosome_	-	-	2		Candidate_86_NC_009883(opp),Candidate_31_NC_009883(para)	-	-	-	-
Candidate_86_NC_009883	|	A1I_06925		periplasmic_protein	*	>>>	2380	|	1328130	1328252	>>>	122	|	47	<<<	A1I_06940	lipid_A_biosynthesis_lauroyl_acyltransferase	*	candidate	526	3.3e-16	T	5	Rickettsia_conorii_str._Malish_7_chromosome_<>Rickettsia_rickettsii_str._'Sheila_Smith'_chromosome_<>Rickettsia_rickettsii_str._Iowa_chromosome_<>Rickettsia_africae_ESF-5_chromosome_<>Rickettsia_peacockii_str._Rustic_chromosome_	RNA	-	18		Candidate_85_NC_009883(opp),Candidate_61_NC_009883(para),Candidate_20_NC_009883(para),Candidate_81_NC_009883(para),Candidate_12_NC_009883(para),Candidate_22_NC_009883(para),Candidate_23_NC_009883(para),Candidate_32_NC_009883(para),Candidate_33_NC_009883(para),Candidate_34_NC_009883(para),Candidate_10_NC_009883(para),Candidate_67_NC_009883(para),Candidate_54_NC_009883(para),Candidate_63_NC_009883(…	-	-	-	-E.coli_sig70_1(7.47|-256)
Candidate_87_NC_009883	|	A1I_07055		Poly(A)_polymerase	*	>>>	4	|	1354527	1354625	>>>	98	|	161	>>>	A1I_07060	Zinc/manganese_ABC_transporter_substrate_binding_p	*	candidate	486	4.2e-16	T	1	Rickettsia_conorii_str._Malish_7_chromosome_	RNA	-	51		Candidate_75_NC_009883(para),Candidate_77_NC_009883(para),Candidate_78_NC_009883(para),Candidate_79_NC_009883(para),Candidate_89_NC_009883(para),Candidate_16_NC_009883(para),Candidate_17_NC_009883(para),Candidate_18_NC_009883(para),Candidate_64_NC_009883(para),Candidate_68_NC_009883(para),Candidate_69_NC_009883(para),Candidate_72_NC_009883(para),Candidate_73_NC_009883(para),Candidate_74_NC_009883…	-	-	-	-
Candidate_88_NC_009883	|	A1I_07055		Poly(A)_polymerase	*	>>>	4	|	1354527	1354604	>>>	77	|	182	>>>	A1I_07060	Zinc/manganese_ABC_transporter_substrate_binding_p	*	candidate	486	4.2e-16	T	1	Rickettsia_conorii_str._Malish_7_chromosome_	RNA	-	51		Candidate_75_NC_009883(para),Candidate_77_NC_009883(para),Candidate_78_NC_009883(para),Candidate_79_NC_009883(para),Candidate_89_NC_009883(para),Candidate_16_NC_009883(para),Candidate_17_NC_009883(para),Candidate_18_NC_009883(para),Candidate_64_NC_009883(para),Candidate_68_NC_009883(para),Candidate_69_NC_009883(para),Candidate_72_NC_009883(para),Candidate_73_NC_009883(para),Candidate_74_NC_009883…	-	-	-	-
Candidate_89_NC_009883	|	A1I_07115		cell_division_protein_FtsK	*	>>>	43	|	1368479	1368594	>>>	115	|	98	>>>	A1I_07120	phosphoglycerol_transferase_and_related_proteins	*	candidate	501	6.6e-17	T	3	Rickettsia_conorii_str._Malish_7_chromosome_<>Rickettsia_felis_URRWXCal2_chromosome_<>Rickettsia_africae_ESF-5_chromosome_	RNA	-	51		Candidate_94_NC_009883(para),Candidate_97_NC_009883(para),Candidate_56_NC_009883(para),Candidate_100_NC_009883(para),Candidate_64_NC_009883(para),Candidate_68_NC_009883(para),Candidate_69_NC_009883(para),Candidate_8_NC_009883(para),Candidate_9_NC_009883(para),Candidate_49_NC_009883(para),Candidate_75_NC_009883(para),Candidate_77_NC_009883(para),Candidate_78_NC_009883(para),Candidate_79_NC_009883(…	-	-	RS	-E.coli_sig70_3(7.34|-208)
Candidate_90_NC_009883	|	A1I_07140		ankyrin_repeat-containing_protein	*	>>>	32	|	1372455	1372529	>>>	74	|	6370	>>>	A1I_07160	hypothetical_protein	*	candidate	2782	1e-118	T	6	Rickettsia_rickettsii_str._'Sheila_Smith'_chromosome_<>Rickettsia_massiliae_MTU5_chromosome_<>Rickettsia_rickettsii_str._Iowa_chromosome_<>Rickettsia_peacockii_str._Rustic_chromosome_<>Rickettsia_heilongjiangensis_054_chromosome_<>Rickettsia_japonica_YH_chromosome_	COD	-	0	-	-	-	-	-	-
Candidate_91_NC_009883	|	A1I_07140		ankyrin_repeat-containing_protein	*	>>>	32	|	1372455	1372502	>>>	47	|	6397	>>>	A1I_07160	hypothetical_protein	*	candidate	2782	1e-118	T	6	Rickettsia_rickettsii_str._'Sheila_Smith'_chromosome_<>Rickettsia_massiliae_MTU5_chromosome_<>Rickettsia_rickettsii_str._Iowa_chromosome_<>Rickettsia_peacockii_str._Rustic_chromosome_<>Rickettsia_heilongjiangensis_054_chromosome_<>Rickettsia_japonica_YH_chromosome_	COD	-	0	-	-	-	-	-	-
Candidate_92_NC_009883	|	A1I_07200		hypothetical_protein	*	<<<	36	|	1385852	1386113	<<<	261	|	428	<<<	A1I_07205	ATP/ADP_translocase	*	candidate	482	4.7e-16	T	7	Rickettsia_felis_URRWXCal2_chromosome_<>Rickettsia_akari_str._Hartford_chromosome_<>Rickettsia_rickettsii_str._'Sheila_Smith'_chromosome_<>Rickettsia_massiliae_MTU5_chromosome_<>Rickettsia_rickettsii_str._Iowa_chromosome_<>Rickettsia_peacockii_str._Rustic_chromosome_<>Rickettsia_japonica_YH_chromosome_	RNA	-	2		Candidate_83_NC_009883(para),Candidate_1_NC_009883(para)	-	-	RS	-E.coli_sig70_1(9.43|-220)
Candidate_93_NC_009883	|	A1I_07250		hypothetical_protein	*	<<<	173	|	1396624	1396819	<<<	195	|	397	<<<	A1I_07255	rod_shape-determining_protein_MreC	*	candidate	486	3.9e-16	T	2	Rickettsia_akari_str._Hartford_chromosome_<>Rickettsia_massiliae_MTU5_chromosome_	COD	-	47		Candidate_24_NC_009883(para),Candidate_16_NC_009883(para),Candidate_17_NC_009883(para),Candidate_18_NC_009883(para),Candidate_94_NC_009883(para),Candidate_97_NC_009883(para),Candidate_49_NC_009883(para),Candidate_68_NC_009883(para),Candidate_69_NC_009883(para),Candidate_53_NC_009883(para),Candidate_75_NC_009883(para),Candidate_77_NC_009883(para),Candidate_78_NC_009883(para),Candidate_79_NC_009883…	-	-	-	-E.coli_sig70_1(10.96|-146)E.coli_sig70_1(7.62|-287)
Candidate_94_NC_009883	|	A1I_07270		putative_permeases	*	<<<	188	|	1400556	1400657	<<<	101	|	74	<<<	A1I_t08017	tRNA-Met	*	candidate	505	2.2e-16	T	5	Rickettsia_conorii_str._Malish_7_chromosome_<>Rickettsia_felis_URRWXCal2_chromosome_<>Rickettsia_massiliae_MTU5_chromosome_<>Rickettsia_africae_ESF-5_chromosome_<>Rickettsia_heilongjiangensis_054_chromosome_	RNA	-	45		Candidate_51_NC_009883(para),Candidate_68_NC_009883(para),Candidate_69_NC_009883(para),Candidate_89_NC_009883(para),Candidate_56_NC_009883(para),Candidate_100_NC_009883(para),Candidate_49_NC_009883(para),Candidate_93_NC_009883(para),Candidate_39_NC_009883(para),Candidate_64_NC_009883(para),Candidate_75_NC_009883(para),Candidate_77_NC_009883(para),Candidate_78_NC_009883(para),Candidate_79_NC_00988…	-	-	-	-
Candidate_95_NC_009883	|	A1I_t08017		tRNA-Met	*	<<<	259	|	1401068	1401133	<<<	65	|	1	<<<	A1I_07275	peptidoglycan-associated_lipoprotein_precursor	*	candidate	479	7.1e-16	T	1	Rickettsia_peacockii_str._Rustic_chromosome_	-	-	0	-	-	-	3	-	-
Candidate_96_NC_009883	|	A1I_07360		3-oxoacyl-(acyl_carrier_protein)_synthase_II	*	>>>	51	|	1414637	1414723	>>>	86	|	315	>>>	A1I_07365	ABC_transporter_ATP-binding_protein_Uup	*	candidate	314	2.1e-16	T	2	Rickettsia_felis_URRWXCal2_chromosome_<>Rickettsia_akari_str._Hartford_chromosome_	RNA	-	29		Candidate_53_NC_009883(para),Candidate_80_NC_009883(para),Candidate_56_NC_009883(para),Candidate_100_NC_009883(para),Candidate_19_NC_009883(para),Candidate_35_NC_009883(para),Candidate_37_NC_009883(para),Candidate_94_NC_009883(para),Candidate_97_NC_009883(para),Candidate_39_NC_009883(para),Candidate_51_NC_009883(para),Candidate_68_NC_009883(para),Candidate_69_NC_009883(para),Candidate_57_NC_00988…	-	-	-	-E.coli_sig70_1(7.73|-207)
Candidate_97_NC_009883	|	A1I_07270		putative_permeases	*	<<<	81	|	1400449	1400657	<<<	208	|	74	<<<	A1I_t08017	tRNA-Met	*	candidate	505	2.2e-16	Y	5	Rickettsia_conorii_str._Malish_7_chromosome_<>Rickettsia_felis_URRWXCal2_chromosome_<>Rickettsia_massiliae_MTU5_chromosome_<>Rickettsia_africae_ESF-5_chromosome_<>Rickettsia_heilongjiangensis_054_chromosome_	RNA	-	47		Candidate_51_NC_009883(para),Candidate_68_NC_009883(para),Candidate_69_NC_009883(para),Candidate_89_NC_009883(para),Candidate_56_NC_009883(para),Candidate_100_NC_009883(para),Candidate_49_NC_009883(para),Candidate_93_NC_009883(para),Candidate_39_NC_009883(para),Candidate_64_NC_009883(para),Candidate_75_NC_009883(para),Candidate_77_NC_009883(para),Candidate_78_NC_009883(para),Candidate_79_NC_00988…	-	-	RS	-
Candidate_98_NC_009883	|	A1I_01460		succinate_dehydrogenase_flavoprotein_subunit	*	>>>	155	|	283482	283523	<<<	41	|	81	>>>	A1I_01465	amino_acid_ABC_transporter_permease	*	candidate	491	2.5e-16	F	7	Rickettsia_conorii_str._Malish_7_chromosome_<>Rickettsia_felis_URRWXCal2_chromosome_<>Rickettsia_rickettsii_str._'Sheila_Smith'_chromosome_<>Rickettsia_massiliae_MTU5_chromosome_<>Rickettsia_africae_ESF-5_chromosome_<>Rickettsia_peacockii_str._Rustic_chromosome_<>Rickettsia_heilongjiangensis_054_chromosome_	RNA	-	37		Candidate_89_NC_009883(para),Candidate_27_NC_009883(para),Candidate_68_NC_009883(para),Candidate_69_NC_009883(para),Candidate_94_NC_009883(para),Candidate_97_NC_009883(para),Candidate_93_NC_009883(para),Candidate_56_NC_009883(para),Candidate_100_NC_009883(para),Candidate_8_NC_009883(para),Candidate_9_NC_009883(para),Candidate_51_NC_009883(para),Candidate_87_NC_009883(para),Candidate_64_NC_009883(…	-	-	-	-E.coli_sig70_1(7.40|-106)E.coli_sig70_2(8.75|-165)E.coli_sig70_3(7.79|-165)
Candidate_99_NC_009883	|	A1I_03620		hypothetical_protein	*	>>>	2171	|	677944	678091	<<<	147	|	333	>>>	A1I_t07981	tRNA-Cys	*	candidate	360	3.1e-29	F	1	Candidatus_Arthromitus_sp._SFB-rat-Yit_chromosome_	COD	-	1		Candidate_50_NC_009883(opp)	-	-	-	-E.coli_sig70_1(8.06|-159)
Candidate_100_NC_009883	|	A1I_03925		NifS-like_protein	*	>>>	26	|	738238	738391	<<<	153	|	38	>>>	A1I_03930	cysteine_desulfurase	*	candidate	487	5.3e-16	F	8	Rickettsia_conorii_str._Malish_7_chromosome_<>Rickettsia_felis_URRWXCal2_chromosome_<>Rickettsia_akari_str._Hartford_chromosome_<>Rickettsia_rickettsii_str._'Sheila_Smith'_chromosome_<>Rickettsia_massiliae_MTU5_chromosome_<>Rickettsia_rickettsii_str._Iowa_chromosome_<>Rickettsia_africae_ESF-5_chromosome_<>Rickettsia_peacockii_str._Rustic_chromosome_	RNA	-	47		Candidate_56_NC_009883(anti),Candidate_94_NC_009883(para),Candidate_97_NC_009883(para),Candidate_89_NC_009883(para),Candidate_68_NC_009883(para),Candidate_69_NC_009883(para),Candidate_84_NC_009883(para),Candidate_75_NC_009883(para),Candidate_77_NC_009883(para),Candidate_78_NC_009883(para),Candidate_79_NC_009883(para),Candidate_49_NC_009883(para),Candidate_72_NC_009883(para),Candidate_73_NC_009883…	-	-	-	-Multi_Fur(12.73|-161)E.coli_sig70_3(7.20|-187)
~
												131.97
************************************************************************************************
***************************************************************************************************
Search results
---------------------------------------------------------------------------------------------------
100 total sRNAs: 100 candidates for novel sRNAs, 0 known or putative sRNAs.
***************************************************************************************************
Accession number:			NC_009883
Genome file:			NC_009883.fna
FFN file:			NC_009883.ffn
BLAST:			BLAST_sorted.out
MinScore:			0
MaxE:			1e-15
MinPid:			0
Include Partners:			none
Exclude Partners:			none
QRNA:			NC_009883_QRNA.txt.all.CUTOFF0.ID[100:0].GC[100:0].gff
QRFs('.ptt'):			Out_ORF_NC_009883
QRFs(non-'.ptt'):			none
t/r sRNAs:			none
RNAMotif:			rnamotif.out
TransTerm:			transterm.out
TermFinder:			NC_009883_term_candidates_nonredund
TFBS matrix file:			none
known sRNAs:			All_known_sRNAs.txt
Output File Name:			NC_009883_sRNA.out
chromosome size:			1528980
Term. from ORF Stop (sense) (1a):			35
Term. from ORF Stop (antisense) (1b):			-50
Term. from ORF Start (sense):			-20
Term. from ORF Start (antisense):			-40
Prom./TF from QRF Start (2):			0
Terminator from Conservation End (3):			35
Prom./TFBS from Conservation Start (4):			0
sRNA from ORF Start (5):			-65
sRNA from ORF End (6):			-65
minimum length (7):			30
maximum length (7):			550
minimum TT confidence (8):			86
maximum RNAMotif score (9):			-6
maximum FindTerm score (10):			-10
max HSP length (11):			100000
minimum cons-term pcnt (12):			0
######################## SEARCH VARIABLES ############################
		SOInum:	NC_009883
		gen_file:	NC_009883.fna
		ffn_file:	NC_009883.ffn
		BLAST_file:	BLAST_sorted.out
		min_score:	0
		max_E:	1e-15
		min_PID:	0
		qrna_file:	NC_009883_QRNA.txt.all.CUTOFF0.ID[100
		ORF_file:	Out_ORF_NC_009883
		rnam_file:	rnamotif.out
		TT_file:	transterm.out
		FT_file:	NC_009883_term_candidates_nonredund
		known_file:	All_known_sRNAs.txt
		out_file:	NC_009883_sRNA.out
		rep_size:	1528980
		T_ORF_stop_sense:	35
		T_ORF_stop_AS:	-50
		T_ORF_start_sense:	-20
		T_ORF_start_AS:	-40
		T_CONS_end:	35
		CAN_ORF_start:	-65
		CAN_ORF_end:	-65
		min_len:	30
		max_len:	550
		min_TT:	86
		max_rnam:	-6
		max_FT:	-10
		max_HSP:	100000
		min_consTerm_pcnt:	0
		gen_db:	access_genomes2.txt
#######################################################################\n\n
************ running BLAST_out *******************
Parsing BLAST output file to creat BLAST_Out...
The following 0 replicons are missing from access_genomes2.txt ...
SUCCESS: ************ running BLAST_out *******************
************ running BLAST_parse *******************
175680 coordinate pairs have been read in from data file 'BLAST_Out'...
3130 of them above the min score and above the max HSP length and expect threshholds allowed.
The 175680 blast coordinate pairs have been parsed to the
coordinates of 1357 conserved segments which have been written to file 'OutBlastParsed'.
SUCCESS: ************ running BLAST_parse *******************
************ running Term_parse_SIPHT and Term_prune *******************
Parsing RNAMotif file...
278 terminators have been have been read in from file rnamotif.out.
Parsing Transterm file...
168 terminators have been have been read in from file transterm.out.
Parsing FindTerm file...
44 terminators have been have been read in from file NC_009883_term_candidates_nonredund.
SUCCESS: ************ running Term_parse_SIPHT and Term_prune *******************
************ running ORF_to_IG *******************
Size of the replicon is 1528980
1511 GENE coordinates have been read in from file 'Out_ORF_NC_009883'...
Sorting GENEs...
Done sorting GENEs.
The sorted GENE coordinates are being converted to IGR coordinates...
SUCCESS: ************ running ORF_to_IG *******************
************ running Term_IG_SIPHT and Term_prune *******************
The coordinates of 423 terminators have been read in from file 'OutTerms'.
The coordinate pairs of 1253 intergenic regions have been read in from file 'OutIG'.
The coordinates of 256 terminators have been written into data file 'OutTermsIG'.
SUCCESS: ************ running Term_IG_SIPHT and Term_prune *******************
************ running Cons_IG_SIPHT *******************
The coordinate pairs of 1357 conserved segments have been read in from file 'OutBlastParsed'.
The coordinate pairs of 1253 intergenic regions have been read in from file 'OutIG'.
The coordinates of 1357 conserved segments have successfully been written to file 'OutConsIG'.
SUCCESS: ************ running Cons_IG_SIPHT *******************
************ running ConsTerm_candidate_SIPHT *******************
1357 coordinate pairs have been read in from data file 'OutConsIG'.
The total amount of conserved intergenic sequence is 511320.
256 coordinate pairs have been read in from data file 'OutTermsIG'.
The coordinates of 557 sRNAs candidates have been written into file 'OutCandidates'.
SUCCESS: ************ running ConsTerm_candidate_SIPHT *******************
************ running Can_ann_SIPHT *******************
The coordinates of 556 sRNAs candidates have been read in from file 'OutCandidates'.
The coordinates of 1253 intergenic regions have been read in from file 'OutIG'.
The coordinates of 556 sRNAs candidates have been written into file 'OutCandidates2'.
The coordinates of 556 sRNA candidates have been read in from file 'OutCandidates2'.
The coordinates of 0 known sRNAs or riboswitches have been read in from file 'All_known_sRNAs.txt'.
*******************************************************************
sRNAPredict2 has predicted 515 sRNAs.
==> 0 correspond to known sRNAs or riboswitches.
==> 515 are candidates for unknown sRNAs.
The locations, orientations, etc. of these predicted sRNAs have been written into file 'OutCandidates3'.
SUCCESS: ************ running Can_ann_SIPHT *******************
************ running Venn_SIPHT *******************
Executing the SingleVenn diagram function...
The coordinates of 515 sRNAs have been read in from file 'OutCandidates3'.
*******************************************************************
sRNAPredict2 has predicted 100 sRNAs.
==> 0 correspond to known sRNAs or riboswitches.
==> 100 are candidates for unknown sRNAs.
The locations, orientations, etc. of these predicted sRNAs have been written into file 'NC_009883_sRNA.out'.
NumCandidatesZ=0
SUCCESS: ************ running Venn_SIPHT *******************
************ running Extract_SIPHT *******************
The coordinates of 100 sRNAs have been read in from file 'NC_009883_sRNA.out.'
The coordinate pairs of 1253 intergenic regions have been read in from file OutIG.
Extracting sequences from file NC_009883.fna.
100 extracted sequences have been written to file Seq_NC_009883.
SUCCESS: ************ running Extract_SIPHT *******************

## Sheet: R bellii RML
Guide for interpreting SIPHT output
Locus Name	|	UpGENEnumber		UpGENEname		UpGENEdirection	distUpGENE	|	sRNAstart	end	dirsRNA	lensRNA	|	distDnGENE	DnGENEdir.	DnGENEnumber	DnGENEname		sRNAtype	BLASTscore	BLASTexpect	TermType	NumSearchesPredicted	BLASTpartner	QRNA?	homology to known sRNAs	Num paralogues	Weaker rev paralogue?	Paralogous candidates	Conserved synteny with knowns	Potential UTR?	Riboswitch?	Putative TFBSs
Names for loci followed by accession number of replicon. Loci that do not correspond to known ncRNAs will include the prefix 'Candidate'. Names for loci that do correspond to known ncRNAs will include the name of the known ncRNA.	|	NCBI assigned number for gene (from .gff annotation)		NCBI assigned name for gene (from .gff annotation). Longer gene names are truncated		Strand orientation of Upstream gene	# of bp between 3' boundary of Upstream gene and 5' boundary of predicted locus	|	Coordinate position of the beginning of the locus. For loci on the + strand, this corresponds to the 3' end of the putative terminator; for those on the - strand this is an estimation based on 5' end of conservation.	Coordinate position of the end of the locus. For loci on the + strand, this is an estimation based on 5' end of conservation; for those on the - strand this corresponds to the 3' end of the putative terminator.	Strand orientation of locus	Predicted length of sRNA based on the distance between 5' end of conservation and 3' end of puative terminator. NOTE: this prediction is often significantly different than the observed size as conservation may continue beyond the boundary or cover only a portion of the locus.	|	# of bp between 3' boundary of predicted locus and 5' boundary of downstream gene	Strand orientation of downstream gene	NCBI assigned name for gene (from .gff annotation). Longer gene names are truncated	NCBI assigned number for gene (from .gff annotation)		If not previously annotated=candidate. If previously annotated=name of known	BLAST score of intergenic conservation. If conservation was found in multiple replicons, this number corresponds to the highest score among these HSPs.	BLAST expect value of intergenic conservation. If conservation was found in multiple replicons, this number corresponds to the lowest E among these HSPs.	Program(s) that identified associated terminator. T=TransTerm, F=FindTerm, R=RNAMotif, B=T+R, X=F+R, Y=F+T, Z=all three programs.	The number of partner replicons in which intergenic sequence conservation was found.	The names of partner replicons in which intergenic sequence conservation was found.	QRNA designation. RNA=conserved secondary structure, COD=conserved coding sequence, -=neither.	Accession number_name of RNA_(strand orientation). If this is followed by (hom) the known locus is in a different replicon then the ROI. If followed by (hom|rev) the known locus is in a different replicon then the ROI and on the opposite strand. If followed by (tandem) it is in the same replicon and in the same IGR on the same strand but not in the same position as the candidate locus. If followe…	# predicted loci loci in the same replicon but in different IGR that share homology with candidate	WTA loci are denoted by W.	Accession number_name of paralogous candidate. If this is followed by (para) the paralogous locus is in a different IGR than the candidate. If this is followed by (tandem) the paralogous locus is in the same IGR as the candidate. If this is followed by (anti) the paralogous locus overlaps but is in the opposite orientation as the candidate. If this is followed by (opp) the paralogous locus is in …	Name_accession number of known RNA with which candidate shares synteny. If this is followed by 3'(0), only the genes directly 3' of the candidate and known loci share homology. If followed by UD, both upstream and downstream genes are homologous. UD is followed by 5'(x-y) where x is the relative position of the homologous gene upstream of the candidate and y is the relative poisiton of the homolo…	'5' dentoes 3' end of the predicted locus is < 30 bp upstream of annotated start of downstream gene on the same strand. '3' dentoes 3' end of the predicted locus is < 80 bp downstream of annotated end of upstream gene on the same strand.	Denoted by RS	Species from which consensus matrix was derived_transcription factor name_matrix number(patser score|distance between TFBS and putative terminator (in other words predicted length). If species=Multi, the consensus matrix was derived from experimentally determined regulons in multiple species (see Materials and Methods).
~
sRNAName	|	UpGENEnumber		UpGENEname		UpGENEdir.	distUpGENE	|	sRNAstart	end	dirsRNA	lensRNA	|	distDnGENE	DnGENEdir.	DnGENEnumber	DnGENEname		sRNAtype	BLASTscore	BLASTexpect	TermType	NumSearchesPredicted	BLASTpartner	QRNA?	homology to known sRNAs	Num paralogues	Weaker rev paralogue?	Paralogous candidates	Conserved synteny with knowns	Potential UTR?	Riboswitch?	Putative TFBSs
~
Candidate_1_NC_007940	|	RBE_0347		ankyrin_repeat-containing_protein	*	<<<	81	|	392587	392864	>>>	277	|	24	>>>	RBE_0348	hypothetical_protein	*	candidate	627	5.2e-22	R	4	Rickettsia_felis_URRWXCal2_chromosome_<>Rickettsia_canadensis_str._McKiel_chromosome_<>Rickettsia_akari_str._Hartford_chromosome_<>Rickettsia_heilongjiangensis_054_chromosome_	RNA	-	4		Candidate_3_NC_007940(para),Candidate_20_NC_007940(para),Candidate_25_NC_007940(para),Candidate_85_NC_007940(para)	-	5	RS	-E.coli_sig70_1(7.47|-318)E.coli_sig70_1(7.10|-223)E.coli_sig70_2(7.46|-336)E.coli_sig70_3(7.72|-221)E.coli_sig70_3(7.01|-149)
Candidate_2_NC_007940	|	RBE_RNA08		23S_ribosomal_RNA	*	>>>	22	|	420992	421180	>>>	188	|	86	>>>	RBE_RNA09	5S_ribosomal_RNA	*	candidate	325	7.1e-19	R	2	Rickettsia_rickettsii_str._'Sheila_Smith'_chromosome_<>Rickettsia_rickettsii_str._Iowa_chromosome_	RNA	-	3		Candidate_72_NC_007940(para),Candidate_6_NC_007940(para),Candidate_63_NC_007940(para)	-	-	RS	-E.coli_sig70_1(7.57|-185)E.coli_sig70_3(7.67|-171)
Candidate_3_NC_007940	|	RBE_0446		ubiquinone/menaquinone_biosynthesis_methlytransfer	*	<<<	59	|	505298	505595	>>>	297	|	24	>>>	RBE_0447	hypothetical_protein	*	candidate	580	8e-20	R	4	Rickettsia_felis_URRWXCal2_chromosome_<>Rickettsia_canadensis_str._McKiel_chromosome_<>Rickettsia_akari_str._Hartford_chromosome_<>Rickettsia_heilongjiangensis_054_chromosome_	RNA	NC_005072_THI(-)_-_(hom)	4		Candidate_1_NC_007940(para),Candidate_20_NC_007940(para),Candidate_25_NC_007940(para),Candidate_85_NC_007940(para)	-	5	RS	-E.coli_sig70_1(8.01|-335)E.coli_sig70_1(7.10|-223)E.coli_sig70_2(7.39|-308)E.coli_sig70_3(7.23|-316)E.coli_sig70_3(7.72|-221)E.coli_sig70_3(7.01|-149)
Candidate_4_NC_007940	|	RBE_1204		glutathione_S-transferase	*	<<<	311	|	1294260	1294340	>>>	80	|	290	>>>	RBE_1205	pyruvate_phosphate_dikinase	*	candidate	493	1.8e-16	R	62	Rickettsia_prowazekii_str._Madrid_E_chromosome_<>Buchnera_aphidicola_str._APS_(Acyrthosiphon_pisum)_chromosome_<>Methylococcus_capsulatus_str._Bath_chromosome_<>Rickettsia_conorii_str._Malish_7_chromosome_<>Xylella_fastidiosa_Temecula1_chromosome_<>Acinetobacter_sp._ADP1_chromosome_<>Rickettsia_typhi_str._Wilmington_chromosome_<>Legionella_pneumophila_str._Paris_chromosome_<>Legionella_pneumophil…	RNA	NC_002505_rnpB(-)_-_(hom|rev)|NC_003112_RNaseP_bact_a(-)_-_(hom|rev)|NC_005072_RNaseP_bact_a(+)_+_(hom|rev)|NC_003047_RNaseP_bact_a(-)_-_(hom|rev)|NC_000913_rnpB(-)_-_(hom|rev)|NC_002516_P28_yes(+)_+_(hom)|NC_000117_RNaseP_bact_a(+)_+_(hom|rev)	0	-	-	-	-	-	-E.coli_sig70_2(7.45|-54)
Candidate_5_NC_007940	|	RBE_1423		phosphatidylethanolamine-binding_protein_PEBP	*	<<<	25	|	1516877	1516960	>>>	83	|	39	<<<	RBE_1424	17_kD_surface_antigen_precursor	*	candidate	501	1.8e-16	R	2	Rickettsia_felis_URRWXCal2_chromosome_<>Rickettsia_massiliae_MTU5_chromosome_	RNA	-	9		Candidate_8_NC_007940(para),Candidate_33_NC_007940(para),Candidate_36_NC_007940(para),Candidate_26_NC_007940(para),Candidate_83_NC_007940(para),Candidate_72_NC_007940(para),Candidate_76_NC_007940(para),Candidate_46_NC_007940(para),Candidate_97_NC_007940(para)	-	-	-	-
Candidate_6_NC_007940	|	RBE_0852		UDP-N-acetylmuramoylalanyl-D-glutamate--2,6-diamin	*	>>>	46	|	940008	940115	<<<	107	|	4	>>>	RBE_0853	UDP-N-acetylmuramoylalanyl-D-glutamyl-_2,6-diamino	*	candidate	491	7e-16	R	3	Rickettsia_peacockii_str._Rustic_chromosome_<>Rickettsia_heilongjiangensis_054_chromosome_<>Rickettsia_japonica_YH_chromosome_	RNA	-	13		Candidate_72_NC_007940(para),Candidate_76_NC_007940(para),Candidate_100_NC_007940(para),Candidate_26_NC_007940(para),Candidate_12_NC_007940(para),Candidate_56_NC_007940(para),Candidate_2_NC_007940(para),Candidate_84_NC_007940(para),Candidate_44_NC_007940(para),Candidate_90_NC_007940(para),Candidate_86_NC_007940(para),Candidate_98_NC_007940(para),Candidate_71_NC_007940(para)	-	-	-	-
Candidate_7_NC_007940	|	RBE_0671		malonyl_CoA-acyl_carrier_protein_transacylase	*	<<<	824	|	751535	751701	<<<	166	|	29	>>>	RBE_0672	hypothetical_protein	*	candidate	588	4.8e-20	R	1	Rickettsia_akari_str._Hartford_chromosome_	-	-	0	-	-	-	-	-	-
Candidate_8_NC_007940	|	RBE_0329		protocatechuate-3,4-dioxygenase,_beta_subunit	*	>>>	120	|	370644	370789	<<<	145	|	143	>>>	RBE_0330	Thiol:disulfide_interchange_protein_tlpA	*	candidate	471	6.1e-23	R	1	Rickettsia_felis_URRWXCal2_chromosome_	RNA	-	7		Candidate_36_NC_007940(para),Candidate_5_NC_007940(para),Candidate_33_NC_007940(para),Candidate_26_NC_007940(para),Candidate_83_NC_007940(para),Candidate_100_NC_007940(para),Candidate_63_NC_007940(para)	-	-	-	-E.coli_sig70_2(7.77|-284)
Candidate_9_NC_007940	|	RBE_0015		hypothetical_protein	*	>>>	78	|	15004	15107	<<<	103	|	63	<<<	RBE_0016	hypothetical_protein	*	candidate	481	7.7e-16	T	3	Rickettsia_conorii_str._Malish_7_chromosome_<>Rickettsia_felis_URRWXCal2_chromosome_<>Rickettsia_africae_ESF-5_chromosome_	RNA	-	45		Candidate_10_NC_007940(anti),Candidate_39_NC_007940(para),Candidate_40_NC_007940(para),Candidate_21_NC_007940(para),Candidate_52_NC_007940(para),Candidate_53_NC_007940(para),Candidate_54_NC_007940(para),Candidate_78_NC_007940(para),Candidate_98_NC_007940(para),Candidate_16_NC_007940(para),Candidate_66_NC_007940(para),Candidate_63_NC_007940(para),Candidate_38_NC_007940(para),Candidate_58_NC_007940…	-	-	-	-E.coli_sig70_1(8.20|-224)
Candidate_10_NC_007940	|	RBE_0015		hypothetical_protein	*	>>>	4	|	14930	15048	>>>	118	|	122	<<<	RBE_0016	hypothetical_protein	*	candidate	481	7.7e-16	T	3	Rickettsia_conorii_str._Malish_7_chromosome_<>Rickettsia_felis_URRWXCal2_chromosome_<>Rickettsia_africae_ESF-5_chromosome_	RNA	-	45		Candidate_9_NC_007940(anti),Candidate_39_NC_007940(para),Candidate_40_NC_007940(para),Candidate_21_NC_007940(para),Candidate_52_NC_007940(para),Candidate_53_NC_007940(para),Candidate_54_NC_007940(para),Candidate_78_NC_007940(para),Candidate_98_NC_007940(para),Candidate_16_NC_007940(para),Candidate_66_NC_007940(para),Candidate_63_NC_007940(para),Candidate_38_NC_007940(para),Candidate_58_NC_007940(…	-	-	-	-
Candidate_11_NC_007940	|	RBE_0088		NADH_dehydrogenase_subunit_M	*	>>>	1	|	101613	102010	>>>	397	|	81	>>>	RBE_0089	cytochrome_c_biogenesis_protein_CcmA	*	candidate	665	5.9e-24	T	2	Rickettsia_rickettsii_str._'Sheila_Smith'_chromosome_<>Rickettsia_rickettsii_str._Iowa_chromosome_	COD	-	0	-	-	-	-	-	-E.coli_sig70_1(7.82|-406)E.coli_sig70_2(7.84|-405)
Candidate_12_NC_007940	|	RBE_0097		F0F1_ATP_synthase_subunit_epsilon	*	>>>	142	|	110289	110414	>>>	125	|	76	>>>	RBE_0098	aconitate_hydratase	*	candidate	493	7.7e-16	T	7	Rickettsia_conorii_str._Malish_7_chromosome_<>Rickettsia_felis_URRWXCal2_chromosome_<>Rickettsia_akari_str._Hartford_chromosome_<>Rickettsia_massiliae_MTU5_chromosome_<>Rickettsia_peacockii_str._Rustic_chromosome_<>Rickettsia_heilongjiangensis_054_chromosome_<>Rickettsia_japonica_YH_chromosome_	RNA	-	52		Candidate_78_NC_007940(para),Candidate_98_NC_007940(para),Candidate_16_NC_007940(para),Candidate_59_NC_007940(para),Candidate_19_NC_007940(para),Candidate_21_NC_007940(para),Candidate_39_NC_007940(para),Candidate_40_NC_007940(para),Candidate_63_NC_007940(para),Candidate_52_NC_007940(para),Candidate_53_NC_007940(para),Candidate_54_NC_007940(para),Candidate_33_NC_007940(para),Candidate_34_NC_007940…	-	5	RS	-
Candidate_13_NC_007940	|	RBE_0097		F0F1_ATP_synthase_subunit_epsilon	*	>>>	142	|	110289	110393	>>>	104	|	97	>>>	RBE_0098	aconitate_hydratase	*	candidate	493	7.7e-16	T	7	Rickettsia_conorii_str._Malish_7_chromosome_<>Rickettsia_felis_URRWXCal2_chromosome_<>Rickettsia_akari_str._Hartford_chromosome_<>Rickettsia_massiliae_MTU5_chromosome_<>Rickettsia_peacockii_str._Rustic_chromosome_<>Rickettsia_heilongjiangensis_054_chromosome_<>Rickettsia_japonica_YH_chromosome_	RNA	-	52		Candidate_78_NC_007940(para),Candidate_98_NC_007940(para),Candidate_16_NC_007940(para),Candidate_59_NC_007940(para),Candidate_19_NC_007940(para),Candidate_21_NC_007940(para),Candidate_39_NC_007940(para),Candidate_40_NC_007940(para),Candidate_63_NC_007940(para),Candidate_52_NC_007940(para),Candidate_53_NC_007940(para),Candidate_54_NC_007940(para),Candidate_33_NC_007940(para),Candidate_34_NC_007940…	-	-	RS	-
Candidate_14_NC_007940	|	RBE_0113		ABC_transporter_ATP-binding_protein_Uup	*	<<<	331	|	133493	133565	<<<	72	|	49	<<<	RBE_0114	3-oxoacyl-(acyl_carrier_protein)_synthase_II	*	candidate	314	8.5e-17	T	2	Rickettsia_felis_URRWXCal2_chromosome_<>Rickettsia_akari_str._Hartford_chromosome_	RNA	-	36		Candidate_26_NC_007940(para),Candidate_27_NC_007940(para),Candidate_90_NC_007940(para),Candidate_71_NC_007940(para),Candidate_72_NC_007940(para),Candidate_12_NC_007940(para),Candidate_16_NC_007940(para),Candidate_66_NC_007940(para),Candidate_80_NC_007940(para),Candidate_78_NC_007940(para),Candidate_98_NC_007940(para),Candidate_59_NC_007940(para),Candidate_39_NC_007940(para),Candidate_40_NC_007940…	-	-	-	-E.coli_sig70_1(7.73|-192)
Candidate_15_NC_007940	|	RBE_0119		hypothetical_protein	*	>>>	221	|	138625	139073	>>>	448	|	-1	<<<	RBE_0120	50S_ribosomal_protein_L9	*	candidate	124	7.8e-16	T	1	Rickettsia_peacockii_str._Rustic_chromosome_	-	-	0	-	-	-	-	-	-
Candidate_16_NC_007940	|	RBE_RNA03		tRNA-Met	*	>>>	76	|	147543	147679	>>>	136	|	151	>>>	RBE_0130	putative_permeases	*	candidate	496	5.8e-16	T	4	Rickettsia_felis_URRWXCal2_chromosome_<>Rickettsia_massiliae_MTU5_chromosome_<>Rickettsia_africae_ESF-5_chromosome_<>Rickettsia_heilongjiangensis_054_chromosome_	RNA	-	43		Candidate_52_NC_007940(para),Candidate_53_NC_007940(para),Candidate_54_NC_007940(para),Candidate_80_NC_007940(para),Candidate_39_NC_007940(para),Candidate_40_NC_007940(para),Candidate_21_NC_007940(para),Candidate_78_NC_007940(para),Candidate_98_NC_007940(para),Candidate_59_NC_007940(para),Candidate_19_NC_007940(para),Candidate_66_NC_007940(para),Candidate_12_NC_007940(para),Candidate_63_NC_007940…	-	-	-	-
Candidate_17_NC_007940	|	RBE_RNA03		tRNA-Met	*	>>>	76	|	147543	147658	>>>	115	|	172	>>>	RBE_0130	putative_permeases	*	candidate	496	5.8e-16	T	4	Rickettsia_felis_URRWXCal2_chromosome_<>Rickettsia_massiliae_MTU5_chromosome_<>Rickettsia_africae_ESF-5_chromosome_<>Rickettsia_heilongjiangensis_054_chromosome_	RNA	-	43		Candidate_52_NC_007940(para),Candidate_53_NC_007940(para),Candidate_54_NC_007940(para),Candidate_80_NC_007940(para),Candidate_39_NC_007940(para),Candidate_40_NC_007940(para),Candidate_21_NC_007940(para),Candidate_78_NC_007940(para),Candidate_98_NC_007940(para),Candidate_59_NC_007940(para),Candidate_19_NC_007940(para),Candidate_66_NC_007940(para),Candidate_12_NC_007940(para),Candidate_63_NC_007940…	-	-	-	-
Candidate_18_NC_007940	|	RBE_RNA03		tRNA-Met	*	>>>	76	|	147543	147794	>>>	251	|	36	>>>	RBE_0130	putative_permeases	*	candidate	496	5.8e-16	T	4	Rickettsia_felis_URRWXCal2_chromosome_<>Rickettsia_massiliae_MTU5_chromosome_<>Rickettsia_africae_ESF-5_chromosome_<>Rickettsia_heilongjiangensis_054_chromosome_	RNA	-	53		Candidate_52_NC_007940(para),Candidate_53_NC_007940(para),Candidate_54_NC_007940(para),Candidate_80_NC_007940(para),Candidate_39_NC_007940(para),Candidate_40_NC_007940(para),Candidate_21_NC_007940(para),Candidate_78_NC_007940(para),Candidate_98_NC_007940(para),Candidate_59_NC_007940(para),Candidate_19_NC_007940(para),Candidate_66_NC_007940(para),Candidate_12_NC_007940(para),Candidate_63_NC_007940…	-	5	RS	-
Candidate_19_NC_007940	|	RBE_0132		rod_shape-determining_protein_MreC	*	>>>	399	|	151381	151590	>>>	209	|	142	>>>	RBE_0133	hypothetical_protein	*	candidate	486	3.9e-16	T	2	Rickettsia_akari_str._Hartford_chromosome_<>Rickettsia_massiliae_MTU5_chromosome_	COD	-	49		Candidate_86_NC_007940(para),Candidate_16_NC_007940(para),Candidate_59_NC_007940(para),Candidate_78_NC_007940(para),Candidate_98_NC_007940(para),Candidate_12_NC_007940(para),Candidate_39_NC_007940(para),Candidate_40_NC_007940(para),Candidate_52_NC_007940(para),Candidate_53_NC_007940(para),Candidate_54_NC_007940(para),Candidate_66_NC_007940(para),Candidate_80_NC_007940(para),Candidate_36_NC_007940…	-	-	-	-E.coli_sig70_1(7.62|-302)E.coli_sig70_1(10.96|-161)
Candidate_20_NC_007940	|	RBE_0141		ATP/ADP_translocase	*	>>>	430	|	162093	162375	>>>	282	|	13	>>>	RBE_0142	hypothetical_protein	*	candidate	482	4.7e-16	T	7	Rickettsia_felis_URRWXCal2_chromosome_<>Rickettsia_akari_str._Hartford_chromosome_<>Rickettsia_rickettsii_str._'Sheila_Smith'_chromosome_<>Rickettsia_massiliae_MTU5_chromosome_<>Rickettsia_rickettsii_str._Iowa_chromosome_<>Rickettsia_peacockii_str._Rustic_chromosome_<>Rickettsia_japonica_YH_chromosome_	RNA	-	4		Candidate_25_NC_007940(para),Candidate_3_NC_007940(para),Candidate_1_NC_007940(para),Candidate_85_NC_007940(para)	-	5	RS	-E.coli_sig70_1(9.43|-242)
Candidate_21_NC_007940	|	RBE_0153		phosphoglycerol_transferase_and_related_proteins	*	<<<	114	|	179587	179688	<<<	101	|	41	<<<	RBE_0154	cell_division_protein_FtsK	*	candidate	501	6.6e-17	T	3	Rickettsia_conorii_str._Malish_7_chromosome_<>Rickettsia_felis_URRWXCal2_chromosome_<>Rickettsia_africae_ESF-5_chromosome_	RNA	-	48		Candidate_16_NC_007940(para),Candidate_78_NC_007940(para),Candidate_98_NC_007940(para),Candidate_52_NC_007940(para),Candidate_53_NC_007940(para),Candidate_54_NC_007940(para),Candidate_63_NC_007940(para),Candidate_39_NC_007940(para),Candidate_40_NC_007940(para),Candidate_12_NC_007940(para),Candidate_9_NC_007940(para),Candidate_10_NC_007940(para),Candidate_59_NC_007940(para),Candidate_33_NC_007940(…	-	-	-	-E.coli_sig70_3(7.34|-193)
Candidate_22_NC_007940	|	RBE_0186		lipid_A_biosynthesis_lauroyl_acyltransferase	*	>>>	61	|	219889	219996	<<<	107	|	51	<<<	RBE_0187	hypothetical_protein	*	candidate	512	5.7e-17	T	9	Rickettsia_conorii_str._Malish_7_chromosome_<>Rickettsia_felis_URRWXCal2_chromosome_<>Rickettsia_rickettsii_str._'Sheila_Smith'_chromosome_<>Rickettsia_massiliae_MTU5_chromosome_<>Rickettsia_rickettsii_str._Iowa_chromosome_<>Rickettsia_africae_ESF-5_chromosome_<>Rickettsia_peacockii_str._Rustic_chromosome_<>Rickettsia_heilongjiangensis_054_chromosome_<>Rickettsia_japonica_YH_chromosome_	RNA	-	19		Candidate_61_NC_007940(para),Candidate_23_NC_007940(para),Candidate_93_NC_007940(para),Candidate_87_NC_007940(para),Candidate_73_NC_007940(para),Candidate_74_NC_007940(para),Candidate_75_NC_007940(para),Candidate_97_NC_007940(para),Candidate_41_NC_007940(para),Candidate_79_NC_007940(para),Candidate_67_NC_007940(para),Candidate_92_NC_007940(para),Candidate_48_NC_007940(para),Candidate_45_NC_007940…	-	-	-	-E.coli_sig70_1(7.47|-243)
Candidate_23_NC_007940	|	RBE_RNA06		tRNA-Met	*	<<<	132	|	266213	266367	>>>	154	|	117	<<<	RBE_0223	30S_ribosomal_protein_S9	*	candidate	482	7.6e-16	T	10	Rickettsia_conorii_str._Malish_7_chromosome_<>Rickettsia_felis_URRWXCal2_chromosome_<>Rickettsia_akari_str._Hartford_chromosome_<>Rickettsia_rickettsii_str._'Sheila_Smith'_chromosome_<>Rickettsia_massiliae_MTU5_chromosome_<>Rickettsia_rickettsii_str._Iowa_chromosome_<>Rickettsia_africae_ESF-5_chromosome_<>Rickettsia_peacockii_str._Rustic_chromosome_<>Rickettsia_heilongjiangensis_054_chromosome_<>…	RNA	-	37		Candidate_61_NC_007940(para),Candidate_73_NC_007940(para),Candidate_74_NC_007940(para),Candidate_75_NC_007940(para),Candidate_93_NC_007940(para),Candidate_79_NC_007940(para),Candidate_94_NC_007940(para),Candidate_22_NC_007940(para),Candidate_41_NC_007940(para),Candidate_97_NC_007940(para),Candidate_67_NC_007940(para),Candidate_92_NC_007940(para),Candidate_64_NC_007940(para),Candidate_80_NC_007940…	-	-	-	-
Candidate_24_NC_007940	|	RBE_RNA06		tRNA-Met	*	<<<	132	|	266213	266346	>>>	133	|	138	<<<	RBE_0223	30S_ribosomal_protein_S9	*	candidate	482	7.6e-16	T	10	Rickettsia_conorii_str._Malish_7_chromosome_<>Rickettsia_felis_URRWXCal2_chromosome_<>Rickettsia_akari_str._Hartford_chromosome_<>Rickettsia_rickettsii_str._'Sheila_Smith'_chromosome_<>Rickettsia_massiliae_MTU5_chromosome_<>Rickettsia_rickettsii_str._Iowa_chromosome_<>Rickettsia_africae_ESF-5_chromosome_<>Rickettsia_peacockii_str._Rustic_chromosome_<>Rickettsia_heilongjiangensis_054_chromosome_<>…	RNA	-	37		Candidate_61_NC_007940(para),Candidate_73_NC_007940(para),Candidate_74_NC_007940(para),Candidate_75_NC_007940(para),Candidate_93_NC_007940(para),Candidate_79_NC_007940(para),Candidate_94_NC_007940(para),Candidate_22_NC_007940(para),Candidate_41_NC_007940(para),Candidate_97_NC_007940(para),Candidate_67_NC_007940(para),Candidate_92_NC_007940(para),Candidate_64_NC_007940(para),Candidate_80_NC_007940…	-	-	-	-
Candidate_25_NC_007940	|	RBE_0241		hypothetical_protein	*	>>>	315	|	287468	287738	>>>	270	|	13	>>>	RBE_0242	hypothetical_protein	*	candidate	506	6.2e-17	T	8	Rickettsia_felis_URRWXCal2_chromosome_<>Rickettsia_akari_str._Hartford_chromosome_<>Rickettsia_rickettsii_str._'Sheila_Smith'_chromosome_<>Rickettsia_massiliae_MTU5_chromosome_<>Rickettsia_rickettsii_str._Iowa_chromosome_<>Rickettsia_peacockii_str._Rustic_chromosome_<>Rickettsia_heilongjiangensis_054_chromosome_<>Rickettsia_japonica_YH_chromosome_	RNA	-	4		Candidate_20_NC_007940(para),Candidate_3_NC_007940(para),Candidate_1_NC_007940(para),Candidate_85_NC_007940(para)	-	5	RS	-E.coli_sig70_1(9.43|-242)E.coli_sig70_2(7.34|-274)E.coli_sig70_3(7.38|-398)
Candidate_26_NC_007940	|	RBE_0270		Outer_memberane_protein_Sca16	*	>>>	154	|	316092	316234	>>>	142	|	255	>>>	RBE_0271	transposase	*	candidate	524	2.1e-17	T	1	Wolbachia_endosymbiont_of_Culex_quinquefasciatus_Pel_chromosome_	RNA	-	44		Candidate_48_NC_007940(para),Candidate_49_NC_007940(para),Candidate_31_NC_007940(para),Candidate_81_NC_007940(para),Candidate_27_NC_007940(para),Candidate_91_NC_007940(para),Candidate_83_NC_007940(para),Candidate_14_NC_007940(para),Candidate_94_NC_007940(para),Candidate_36_NC_007940(para),Candidate_37_NC_007940(para),Candidate_78_NC_007940(para),Candidate_98_NC_007940(para),Candidate_66_NC_007940…	-	-	-	-
Candidate_27_NC_007940	|	RBE_0282		ABC-type_multidrug_transport_system,_ATPase_compon	*	>>>	306	|	325911	325965	>>>	54	|	247	>>>	RBE_0283	transposase	*	candidate	509	1.1e-16	T	1	Wolbachia_endosymbiont_of_Culex_quinquefasciatus_Pel_chromosome_	RNA	-	39		Candidate_49_NC_007940(para),Candidate_31_NC_007940(para),Candidate_81_NC_007940(para),Candidate_26_NC_007940(para),Candidate_91_NC_007940(para),Candidate_36_NC_007940(para),Candidate_37_NC_007940(para),Candidate_14_NC_007940(para),Candidate_59_NC_007940(para),Candidate_12_NC_007940(para),Candidate_66_NC_007940(para),Candidate_39_NC_007940(para),Candidate_40_NC_007940(para),Candidate_78_NC_007940…	-	-	-	-E.coli_sig70_3(7.86|-160)
Candidate_28_NC_007940	|	RBE_0282		ABC-type_multidrug_transport_system,_ATPase_compon	*	>>>	306	|	325911	325944	>>>	33	|	268	>>>	RBE_0283	transposase	*	candidate	509	1.1e-16	T	1	Wolbachia_endosymbiont_of_Culex_quinquefasciatus_Pel_chromosome_	RNA	-	39		Candidate_49_NC_007940(para),Candidate_31_NC_007940(para),Candidate_81_NC_007940(para),Candidate_26_NC_007940(para),Candidate_91_NC_007940(para),Candidate_36_NC_007940(para),Candidate_37_NC_007940(para),Candidate_14_NC_007940(para),Candidate_59_NC_007940(para),Candidate_12_NC_007940(para),Candidate_66_NC_007940(para),Candidate_39_NC_007940(para),Candidate_40_NC_007940(para),Candidate_78_NC_007940…	-	-	-	-E.coli_sig70_3(7.86|-139)
Candidate_29_NC_007940	|	RBE_0310		hypothetical_protein	*	>>>	18	|	348598	348694	>>>	96	|	59	>>>	RBE_0311	leucyl-tRNA_synthetase	*	candidate	490	9e-16	T	2	Rickettsia_felis_URRWXCal2_chromosome_<>Rickettsia_akari_str._Hartford_chromosome_	RNA	-	48		Candidate_16_NC_007940(para),Candidate_39_NC_007940(para),Candidate_40_NC_007940(para),Candidate_78_NC_007940(para),Candidate_98_NC_007940(para),Candidate_21_NC_007940(para),Candidate_12_NC_007940(para),Candidate_80_NC_007940(para),Candidate_52_NC_007940(para),Candidate_53_NC_007940(para),Candidate_54_NC_007940(para),Candidate_63_NC_007940(para),Candidate_19_NC_007940(para),Candidate_59_NC_007940…	-	5	RS	-
Candidate_30_NC_007940	|	RBE_0310		hypothetical_protein	*	>>>	18	|	348598	348673	>>>	75	|	80	>>>	RBE_0311	leucyl-tRNA_synthetase	*	candidate	490	9e-16	T	2	Rickettsia_felis_URRWXCal2_chromosome_<>Rickettsia_akari_str._Hartford_chromosome_	RNA	-	48		Candidate_16_NC_007940(para),Candidate_39_NC_007940(para),Candidate_40_NC_007940(para),Candidate_78_NC_007940(para),Candidate_98_NC_007940(para),Candidate_21_NC_007940(para),Candidate_12_NC_007940(para),Candidate_80_NC_007940(para),Candidate_52_NC_007940(para),Candidate_53_NC_007940(para),Candidate_54_NC_007940(para),Candidate_63_NC_007940(para),Candidate_19_NC_007940(para),Candidate_59_NC_007940…	-	-	RS	-
Candidate_31_NC_007940	|	RBE_0339		hypothetical_protein	*	>>>	122	|	380199	380253	>>>	54	|	247	>>>	RBE_0340	transposase	*	candidate	500	2.8e-16	T	1	Wolbachia_endosymbiont_of_Culex_quinquefasciatus_Pel_chromosome_	RNA	-	42		Candidate_49_NC_007940(para),Candidate_27_NC_007940(para),Candidate_26_NC_007940(para),Candidate_81_NC_007940(para),Candidate_91_NC_007940(para),Candidate_78_NC_007940(para),Candidate_98_NC_007940(para),Candidate_12_NC_007940(para),Candidate_58_NC_007940(para),Candidate_9_NC_007940(para),Candidate_10_NC_007940(para),Candidate_36_NC_007940(para),Candidate_37_NC_007940(para),Candidate_33_NC_007940(…	-	-	-	-E.coli_sig70_1(7.19|-174)E.coli_sig70_2(7.21|-173)
Candidate_32_NC_007940	|	RBE_0339		hypothetical_protein	*	>>>	122	|	380199	380232	>>>	33	|	268	>>>	RBE_0340	transposase	*	candidate	500	2.8e-16	T	1	Wolbachia_endosymbiont_of_Culex_quinquefasciatus_Pel_chromosome_	RNA	-	42		Candidate_49_NC_007940(para),Candidate_27_NC_007940(para),Candidate_26_NC_007940(para),Candidate_81_NC_007940(para),Candidate_91_NC_007940(para),Candidate_78_NC_007940(para),Candidate_98_NC_007940(para),Candidate_12_NC_007940(para),Candidate_58_NC_007940(para),Candidate_9_NC_007940(para),Candidate_10_NC_007940(para),Candidate_36_NC_007940(para),Candidate_37_NC_007940(para),Candidate_33_NC_007940(…	-	-	-	-E.coli_sig70_1(7.19|-153)E.coli_sig70_2(7.21|-152)
Candidate_33_NC_007940	|	RBE_0344		microcin_C7_resistance_protein	*	>>>	91	|	386707	386854	>>>	147	|	217	<<<	RBE_0345	hypothetical_protein	*	candidate	571	4.5e-19	T	4	Rickettsia_conorii_str._Malish_7_chromosome_<>Rickettsia_felis_URRWXCal2_chromosome_<>Rickettsia_akari_str._Hartford_chromosome_<>Rickettsia_peacockii_str._Rustic_chromosome_	RNA	-	48		Candidate_34_NC_007940(anti),Candidate_36_NC_007940(para),Candidate_37_NC_007940(para),Candidate_84_NC_007940(para),Candidate_45_NC_007940(para),Candidate_78_NC_007940(para),Candidate_98_NC_007940(para),Candidate_16_NC_007940(para),Candidate_19_NC_007940(para),Candidate_59_NC_007940(para),Candidate_12_NC_007940(para),Candidate_52_NC_007940(para),Candidate_53_NC_007940(para),Candidate_54_NC_007940…	-	-	-	-
Candidate_34_NC_007940	|	RBE_0344		microcin_C7_resistance_protein	*	>>>	194	|	386810	386895	<<<	85	|	176	<<<	RBE_0345	hypothetical_protein	*	candidate	546	1.1e-18	T	4	Rickettsia_conorii_str._Malish_7_chromosome_<>Rickettsia_felis_URRWXCal2_chromosome_<>Rickettsia_akari_str._Hartford_chromosome_<>Rickettsia_peacockii_str._Rustic_chromosome_	RNA	-	45		Candidate_33_NC_007940(anti),Candidate_35_NC_007940(anti),Candidate_36_NC_007940(para),Candidate_37_NC_007940(para),Candidate_84_NC_007940(para),Candidate_45_NC_007940(para),Candidate_78_NC_007940(para),Candidate_98_NC_007940(para),Candidate_16_NC_007940(para),Candidate_19_NC_007940(para),Candidate_59_NC_007940(para),Candidate_12_NC_007940(para),Candidate_52_NC_007940(para),Candidate_53_NC_007940…	-	-	-	-
Candidate_35_NC_007940	|	RBE_0344		microcin_C7_resistance_protein	*	>>>	91	|	386707	387071	>>>	364	|	0	<<<	RBE_0345	hypothetical_protein	*	candidate	571	4.5e-19	T	2	Rickettsia_felis_URRWXCal2_chromosome_<>Rickettsia_peacockii_str._Rustic_chromosome_	RNA	-	44		Candidate_34_NC_007940(anti),Candidate_36_NC_007940(para),Candidate_37_NC_007940(para),Candidate_84_NC_007940(para),Candidate_45_NC_007940(para),Candidate_78_NC_007940(para),Candidate_98_NC_007940(para),Candidate_16_NC_007940(para),Candidate_19_NC_007940(para),Candidate_59_NC_007940(para),Candidate_12_NC_007940(para),Candidate_52_NC_007940(para),Candidate_53_NC_007940(para),Candidate_54_NC_007940…	-	-	-	-
Candidate_36_NC_007940	|	RBE_0346		porphobilinogen_deaminase	*	>>>	104	|	391201	391348	>>>	147	|	152	<<<	RBE_0347	ankyrin_repeat-containing_protein	*	candidate	538	1.4e-17	T	4	Rickettsia_conorii_str._Malish_7_chromosome_<>Rickettsia_felis_URRWXCal2_chromosome_<>Rickettsia_akari_str._Hartford_chromosome_<>Rickettsia_peacockii_str._Rustic_chromosome_	RNA	-	51		Candidate_37_NC_007940(anti),Candidate_33_NC_007940(para),Candidate_34_NC_007940(para),Candidate_35_NC_007940(para),Candidate_45_NC_007940(para),Candidate_80_NC_007940(para),Candidate_8_NC_007940(para),Candidate_66_NC_007940(para),Candidate_19_NC_007940(para),Candidate_78_NC_007940(para),Candidate_98_NC_007940(para),Candidate_63_NC_007940(para),Candidate_48_NC_007940(para),Candidate_49_NC_007940(…	-	-	-	-
Candidate_37_NC_007940	|	RBE_0346		porphobilinogen_deaminase	*	>>>	207	|	391304	391409	<<<	105	|	91	<<<	RBE_0347	ankyrin_repeat-containing_protein	*	candidate	578	4.1e-20	T	4	Rickettsia_conorii_str._Malish_7_chromosome_<>Rickettsia_felis_URRWXCal2_chromosome_<>Rickettsia_akari_str._Hartford_chromosome_<>Rickettsia_peacockii_str._Rustic_chromosome_	RNA	-	48		Candidate_36_NC_007940(anti),Candidate_33_NC_007940(para),Candidate_34_NC_007940(para),Candidate_35_NC_007940(para),Candidate_45_NC_007940(para),Candidate_80_NC_007940(para),Candidate_66_NC_007940(para),Candidate_19_NC_007940(para),Candidate_78_NC_007940(para),Candidate_98_NC_007940(para),Candidate_63_NC_007940(para),Candidate_48_NC_007940(para),Candidate_49_NC_007940(para),Candidate_59_NC_007940…	-	-	-	-
Candidate_38_NC_007940	|	RBE_0397		NADH_dehydrogenase_subunit_B	*	<<<	67	|	442809	442909	<<<	100	|	11	<<<	RBE_0398	NADH_dehydrogenase_subunit_A	*	candidate	488	7.2e-16	T	4	Rickettsia_conorii_str._Malish_7_chromosome_<>Rickettsia_felis_URRWXCal2_chromosome_<>Rickettsia_rickettsii_str._'Sheila_Smith'_chromosome_<>Rickettsia_rickettsii_str._Iowa_chromosome_	RNA	-	43		Candidate_9_NC_007940(para),Candidate_10_NC_007940(para),Candidate_21_NC_007940(para),Candidate_16_NC_007940(para),Candidate_39_NC_007940(para),Candidate_40_NC_007940(para),Candidate_52_NC_007940(para),Candidate_53_NC_007940(para),Candidate_54_NC_007940(para),Candidate_63_NC_007940(para),Candidate_78_NC_007940(para),Candidate_98_NC_007940(para),Candidate_80_NC_007940(para),Candidate_84_NC_007940(…	-	-	RS	-
Candidate_39_NC_007940	|	RBE_0412		30S_ribosomal_protein_S1	*	<<<	59	|	458697	458893	<<<	196	|	97	<<<	RBE_0413	cytidylate_kinase	*	candidate	489	1e-15	T	7	Rickettsia_conorii_str._Malish_7_chromosome_<>Rickettsia_felis_URRWXCal2_chromosome_<>Rickettsia_akari_str._Hartford_chromosome_<>Rickettsia_massiliae_MTU5_chromosome_<>Rickettsia_africae_ESF-5_chromosome_<>Rickettsia_peacockii_str._Rustic_chromosome_<>Rickettsia_heilongjiangensis_054_chromosome_	RNA	-	46		Candidate_16_NC_007940(para),Candidate_80_NC_007940(para),Candidate_52_NC_007940(para),Candidate_53_NC_007940(para),Candidate_54_NC_007940(para),Candidate_78_NC_007940(para),Candidate_98_NC_007940(para),Candidate_21_NC_007940(para),Candidate_19_NC_007940(para),Candidate_59_NC_007940(para),Candidate_12_NC_007940(para),Candidate_9_NC_007940(para),Candidate_10_NC_007940(para),Candidate_63_NC_007940(…	-	-	RS	-
Candidate_40_NC_007940	|	RBE_0412		30S_ribosomal_protein_S1	*	<<<	158	|	458796	458893	<<<	97	|	97	<<<	RBE_0413	cytidylate_kinase	*	candidate	489	1e-15	T	7	Rickettsia_conorii_str._Malish_7_chromosome_<>Rickettsia_felis_URRWXCal2_chromosome_<>Rickettsia_akari_str._Hartford_chromosome_<>Rickettsia_massiliae_MTU5_chromosome_<>Rickettsia_africae_ESF-5_chromosome_<>Rickettsia_peacockii_str._Rustic_chromosome_<>Rickettsia_heilongjiangensis_054_chromosome_	RNA	-	46		Candidate_16_NC_007940(para),Candidate_80_NC_007940(para),Candidate_52_NC_007940(para),Candidate_53_NC_007940(para),Candidate_54_NC_007940(para),Candidate_78_NC_007940(para),Candidate_98_NC_007940(para),Candidate_21_NC_007940(para),Candidate_19_NC_007940(para),Candidate_59_NC_007940(para),Candidate_12_NC_007940(para),Candidate_9_NC_007940(para),Candidate_10_NC_007940(para),Candidate_63_NC_007940(…	-	-	-	-
Candidate_41_NC_007940	|	RBE_0452		hypothetical_protein	*	>>>	56	|	512216	512353	>>>	137	|	206	<<<	RBE_0453	hypothetical_protein	*	candidate	484	1e-15	T	5	Rickettsia_conorii_str._Malish_7_chromosome_<>Rickettsia_felis_URRWXCal2_chromosome_<>Rickettsia_rickettsii_str._'Sheila_Smith'_chromosome_<>Rickettsia_rickettsii_str._Iowa_chromosome_<>Rickettsia_africae_ESF-5_chromosome_	-	-	22		Candidate_73_NC_007940(para),Candidate_74_NC_007940(para),Candidate_75_NC_007940(para),Candidate_23_NC_007940(para),Candidate_79_NC_007940(para),Candidate_61_NC_007940(para),Candidate_93_NC_007940(para),Candidate_97_NC_007940(para),Candidate_22_NC_007940(para),Candidate_92_NC_007940(para),Candidate_67_NC_007940(para),Candidate_45_NC_007940(para),Candidate_64_NC_007940(para),Candidate_16_NC_007940…	-	-	-	-E.coli_sig70_3(8.49|-205)
Candidate_42_NC_007940	|	RBE_0452		hypothetical_protein	*	>>>	56	|	512216	512332	>>>	116	|	227	<<<	RBE_0453	hypothetical_protein	*	candidate	484	1e-15	T	5	Rickettsia_conorii_str._Malish_7_chromosome_<>Rickettsia_felis_URRWXCal2_chromosome_<>Rickettsia_rickettsii_str._'Sheila_Smith'_chromosome_<>Rickettsia_rickettsii_str._Iowa_chromosome_<>Rickettsia_africae_ESF-5_chromosome_	-	-	22		Candidate_73_NC_007940(para),Candidate_74_NC_007940(para),Candidate_75_NC_007940(para),Candidate_23_NC_007940(para),Candidate_79_NC_007940(para),Candidate_61_NC_007940(para),Candidate_93_NC_007940(para),Candidate_97_NC_007940(para),Candidate_22_NC_007940(para),Candidate_92_NC_007940(para),Candidate_67_NC_007940(para),Candidate_45_NC_007940(para),Candidate_64_NC_007940(para),Candidate_16_NC_007940…	-	-	-	-E.coli_sig70_3(8.49|-184)
Candidate_43_NC_007940	|	RBE_0454		30S_ribosomal_protein_S21	*	>>>	50	|	513507	513543	>>>	36	|	324	<<<	RBE_0455	Zinc/manganese_ABC_transporter_permease_protein	*	candidate	138	1.7e-17	T	1	Rickettsia_heilongjiangensis_054_chromosome_	-	-	0		Candidate_44_NC_007940(anti),Candidate_45_NC_007940(opp)	-	-	-	-E.coli_sig70_2(7.80|-43)E.coli_sig70_3(7.26|-60)E.coli_sig70_3(7.71|-43)
Candidate_44_NC_007940	|	RBE_0454		30S_ribosomal_protein_S21	*	>>>	24	|	513481	513592	<<<	111	|	275	<<<	RBE_0455	Zinc/manganese_ABC_transporter_permease_protein	*	candidate	138	1.7e-17	T	1	Rickettsia_heilongjiangensis_054_chromosome_	-	-	2		Candidate_43_NC_007940(anti),Candidate_45_NC_007940(tandem),Candidate_26_NC_007940(para),Candidate_6_NC_007940(para)	-	-	-	-E.coli_sig70_3(7.52|-134)
Candidate_45_NC_007940	|	RBE_0454		30S_ribosomal_protein_S21	*	>>>	305	|	513762	513845	<<<	83	|	22	<<<	RBE_0455	Zinc/manganese_ABC_transporter_permease_protein	*	candidate	194	9.2e-16	T	2	Rickettsia_felis_URRWXCal2_chromosome_<>Rickettsia_heilongjiangensis_054_chromosome_	RNA	-	50		Candidate_43_NC_007940(opp),Candidate_44_NC_007940(tandem),Candidate_36_NC_007940(para),Candidate_37_NC_007940(para),Candidate_33_NC_007940(para),Candidate_34_NC_007940(para),Candidate_35_NC_007940(para),Candidate_66_NC_007940(para),Candidate_52_NC_007940(para),Candidate_53_NC_007940(para),Candidate_54_NC_007940(para),Candidate_94_NC_007940(para),Candidate_16_NC_007940(para),Candidate_80_NC_00794…	-	-	-	-
Candidate_46_NC_007940	|	RBE_0456		3-demethylubiquinone-9_3-methyltransferase	*	>>>	42	|	515430	515483	>>>	53	|	216	>>>	RBE_0457	glutamyl-tRNA_synthetase	*	candidate	169	5.4e-23	T	1	Rickettsia_felis_URRWXCal2_chromosome_	-	-	7		Candidate_90_NC_007940(para),Candidate_26_NC_007940(para),Candidate_79_NC_007940(para),Candidate_97_NC_007940(para),Candidate_22_NC_007940(para),Candidate_93_NC_007940(para),Candidate_76_NC_007940(para)	-	-	-	-
Candidate_47_NC_007940	|	RBE_0456		3-demethylubiquinone-9_3-methyltransferase	*	>>>	42	|	515430	515544	>>>	114	|	155	>>>	RBE_0457	glutamyl-tRNA_synthetase	*	candidate	169	5.4e-23	T	1	Rickettsia_felis_URRWXCal2_chromosome_	RNA	-	50		Candidate_16_NC_007940(para),Candidate_63_NC_007940(para),Candidate_39_NC_007940(para),Candidate_40_NC_007940(para),Candidate_19_NC_007940(para),Candidate_80_NC_007940(para),Candidate_94_NC_007940(para),Candidate_59_NC_007940(para),Candidate_52_NC_007940(para),Candidate_53_NC_007940(para),Candidate_54_NC_007940(para),Candidate_21_NC_007940(para),Candidate_90_NC_007940(para),Candidate_78_NC_007940…	-	-	-	-
Candidate_48_NC_007940	|	RBE_RNA14		16S_ribosomal_RNA	*	>>>	41	|	539345	539624	>>>	279	|	325	>>>	RBE_0473	transposase	*	candidate	416	1.2e-16	T	1	Rickettsia_felis_URRWXCal2_chromosome_	RNA	-	30		Candidate_49_NC_007940(tandem),Candidate_26_NC_007940(para),Candidate_91_NC_007940(para),Candidate_36_NC_007940(para),Candidate_37_NC_007940(para),Candidate_59_NC_007940(para),Candidate_66_NC_007940(para),Candidate_63_NC_007940(para),Candidate_67_NC_007940(para),Candidate_71_NC_007940(para),Candidate_12_NC_007940(para),Candidate_33_NC_007940(para),Candidate_34_NC_007940(para),Candidate_35_NC_0079…	-	-	-	-
Candidate_49_NC_007940	|	RBE_RNA14		16S_ribosomal_RNA	*	>>>	344	|	539648	539681	>>>	33	|	268	>>>	RBE_0473	transposase	*	candidate	500	2.8e-16	T	2	Rickettsia_felis_URRWXCal2_chromosome_<>Wolbachia_endosymbiont_of_Culex_quinquefasciatus_Pel_chromosome_	-	-	45		Candidate_48_NC_007940(tandem),Candidate_27_NC_007940(para),Candidate_31_NC_007940(para),Candidate_81_NC_007940(para),Candidate_26_NC_007940(para),Candidate_36_NC_007940(para),Candidate_37_NC_007940(para),Candidate_59_NC_007940(para),Candidate_66_NC_007940(para),Candidate_94_NC_007940(para),Candidate_63_NC_007940(para),Candidate_39_NC_007940(para),Candidate_40_NC_007940(para),Candidate_67_NC_0079…	-	-	-	-
Candidate_50_NC_007940	|	RBE_0517		universal_stress_protein_UspA-like_nucleotide-bind	*	>>>	94	|	578765	578806	>>>	41	|	793	>>>	RBE_0518	hypothetical_protein	*	candidate	345	6.6e-21	T	3	Rickettsia_felis_URRWXCal2_chromosome_<>Rickettsia_akari_str._Hartford_chromosome_<>Rickettsia_rickettsii_str._'Sheila_Smith'_chromosome_	RNA	-	0	-	-	-	-	-	-
Candidate_51_NC_007940	|	RBE_0517		universal_stress_protein_UspA-like_nucleotide-bind	*	>>>	94	|	578765	578861	>>>	96	|	738	>>>	RBE_0518	hypothetical_protein	*	candidate	345	6.6e-21	T	3	Rickettsia_felis_URRWXCal2_chromosome_<>Rickettsia_akari_str._Hartford_chromosome_<>Rickettsia_rickettsii_str._'Sheila_Smith'_chromosome_	RNA	-	0	-	-	-	-	-	-E.coli_sig70_1(10.91|-53)
Candidate_52_NC_007940	|	RBE_0521		multidrug_ABC_transporter_ATP-binding_protein	*	>>>	60	|	584241	584551	<<<	310	|	3	<<<	RBE_0522	protease	*	candidate	512	2.2e-17	T	4	Rickettsia_felis_URRWXCal2_chromosome_<>Rickettsia_akari_str._Hartford_chromosome_<>Rickettsia_massiliae_MTU5_chromosome_<>Rickettsia_peacockii_str._Rustic_chromosome_	RNA	-	46		Candidate_53_NC_007940(anti),Candidate_54_NC_007940(tandem),Candidate_16_NC_007940(para),Candidate_59_NC_007940(para),Candidate_80_NC_007940(para),Candidate_39_NC_007940(para),Candidate_40_NC_007940(para),Candidate_78_NC_007940(para),Candidate_98_NC_007940(para),Candidate_21_NC_007940(para),Candidate_19_NC_007940(para),Candidate_66_NC_007940(para),Candidate_12_NC_007940(para),Candidate_33_NC_0079…	-	-	-	-
Candidate_53_NC_007940	|	RBE_0521		multidrug_ABC_transporter_ATP-binding_protein	*	>>>	174	|	584355	584458	>>>	103	|	96	<<<	RBE_0522	protease	*	candidate	508	1.6e-16	T	8	Rickettsia_felis_URRWXCal2_chromosome_<>Rickettsia_akari_str._Hartford_chromosome_<>Rickettsia_rickettsii_str._'Sheila_Smith'_chromosome_<>Rickettsia_massiliae_MTU5_chromosome_<>Rickettsia_africae_ESF-5_chromosome_<>Rickettsia_peacockii_str._Rustic_chromosome_<>Rickettsia_heilongjiangensis_054_chromosome_<>Rickettsia_japonica_YH_chromosome_	RNA	-	47		Candidate_52_NC_007940(anti),Candidate_54_NC_007940(anti),Candidate_16_NC_007940(para),Candidate_59_NC_007940(para),Candidate_80_NC_007940(para),Candidate_39_NC_007940(para),Candidate_40_NC_007940(para),Candidate_78_NC_007940(para),Candidate_98_NC_007940(para),Candidate_21_NC_007940(para),Candidate_19_NC_007940(para),Candidate_66_NC_007940(para),Candidate_12_NC_007940(para),Candidate_33_NC_007940…	-	-	-	-
Candidate_54_NC_007940	|	RBE_0521		multidrug_ABC_transporter_ATP-binding_protein	*	>>>	233	|	584414	584532	<<<	118	|	22	<<<	RBE_0522	protease	*	candidate	512	1.1e-16	T	8	Rickettsia_felis_URRWXCal2_chromosome_<>Rickettsia_akari_str._Hartford_chromosome_<>Rickettsia_rickettsii_str._'Sheila_Smith'_chromosome_<>Rickettsia_massiliae_MTU5_chromosome_<>Rickettsia_africae_ESF-5_chromosome_<>Rickettsia_peacockii_str._Rustic_chromosome_<>Rickettsia_heilongjiangensis_054_chromosome_<>Rickettsia_japonica_YH_chromosome_	RNA	-	47		Candidate_52_NC_007940(tandem),Candidate_53_NC_007940(anti),Candidate_16_NC_007940(para),Candidate_59_NC_007940(para),Candidate_80_NC_007940(para),Candidate_39_NC_007940(para),Candidate_40_NC_007940(para),Candidate_78_NC_007940(para),Candidate_98_NC_007940(para),Candidate_21_NC_007940(para),Candidate_19_NC_007940(para),Candidate_66_NC_007940(para),Candidate_12_NC_007940(para),Candidate_33_NC_0079…	-	-	-	-
Candidate_55_NC_007940	|	RBE_0572		hypothetical_protein	*	>>>	7	|	631471	631566	>>>	95	|	756	>>>	RBE_0573	soluble_lytic_murein_transglycosylase_and_related_	*	candidate	590	6.4e-21	T	1	Rickettsia_akari_str._Hartford_chromosome_	RNA	NC_002745_sprC(-)_-_(hom)	1		Candidate_60_NC_007940(para)	-	-	-	-Multi_Fur(12.48|-85)
Candidate_56_NC_007940	|	RBE_0589		ankyrin_repeat-containing_protein	*	>>>	134	|	651382	651468	<<<	86	|	48	<<<	RBE_0590	chaperonin_GroEL	*	candidate	498	1.2e-16	T	3	Rickettsia_felis_URRWXCal2_chromosome_<>Rickettsia_akari_str._Hartford_chromosome_<>Rickettsia_heilongjiangensis_054_chromosome_	RNA	-	41		Candidate_57_NC_007940(anti),Candidate_67_NC_007940(para),Candidate_71_NC_007940(para),Candidate_52_NC_007940(para),Candidate_53_NC_007940(para),Candidate_54_NC_007940(para),Candidate_86_NC_007940(para),Candidate_59_NC_007940(para),Candidate_16_NC_007940(para),Candidate_80_NC_007940(para),Candidate_12_NC_007940(para),Candidate_33_NC_007940(para),Candidate_34_NC_007940(para),Candidate_35_NC_007940…	-	-	-	-
Candidate_57_NC_007940	|	RBE_0589		ankyrin_repeat-containing_protein	*	>>>	45	|	651293	651426	>>>	133	|	90	<<<	RBE_0590	chaperonin_GroEL	*	candidate	509	7.4e-17	T	3	Rickettsia_felis_URRWXCal2_chromosome_<>Rickettsia_akari_str._Hartford_chromosome_<>Rickettsia_heilongjiangensis_054_chromosome_	RNA	-	37		Candidate_56_NC_007940(anti),Candidate_67_NC_007940(para),Candidate_71_NC_007940(para),Candidate_52_NC_007940(para),Candidate_53_NC_007940(para),Candidate_54_NC_007940(para),Candidate_86_NC_007940(para),Candidate_59_NC_007940(para),Candidate_16_NC_007940(para),Candidate_80_NC_007940(para),Candidate_12_NC_007940(para),Candidate_33_NC_007940(para),Candidate_34_NC_007940(para),Candidate_35_NC_007940…	-	-	-	-E.coli_sig70_2(7.45|-250)
Candidate_58_NC_007940	|	RBE_0612		transcription_elongation_factor_NusA	*	>>>	1	|	676412	676532	>>>	120	|	106	>>>	RBE_0613	translation_initiation_factor_IF-2	*	candidate	479	9.7e-16	T	1	Rickettsia_conorii_str._Malish_7_chromosome_	RNA	-	48		Candidate_9_NC_007940(para),Candidate_10_NC_007940(para),Candidate_78_NC_007940(para),Candidate_98_NC_007940(para),Candidate_19_NC_007940(para),Candidate_39_NC_007940(para),Candidate_40_NC_007940(para),Candidate_86_NC_007940(para),Candidate_36_NC_007940(para),Candidate_37_NC_007940(para),Candidate_66_NC_007940(para),Candidate_33_NC_007940(para),Candidate_34_NC_007940(para),Candidate_35_NC_007940(…	-	-	-	-E.coli_sig70_2(7.48|-188)
Candidate_59_NC_007940	|	RBE_0613		translation_initiation_factor_IF-2	*	>>>	117	|	679243	679348	>>>	105	|	128	>>>	RBE_0614	excinuclease_ABC_subunit_C	*	candidate	514	1.7e-17	T	9	Rickettsia_conorii_str._Malish_7_chromosome_<>Rickettsia_felis_URRWXCal2_chromosome_<>Rickettsia_rickettsii_str._'Sheila_Smith'_chromosome_<>Rickettsia_massiliae_MTU5_chromosome_<>Rickettsia_rickettsii_str._Iowa_chromosome_<>Rickettsia_africae_ESF-5_chromosome_<>Rickettsia_peacockii_str._Rustic_chromosome_<>Rickettsia_heilongjiangensis_054_chromosome_<>Rickettsia_japonica_YH_chromosome_	RNA	-	50		Candidate_52_NC_007940(para),Candidate_53_NC_007940(para),Candidate_54_NC_007940(para),Candidate_63_NC_007940(para),Candidate_16_NC_007940(para),Candidate_19_NC_007940(para),Candidate_12_NC_007940(para),Candidate_78_NC_007940(para),Candidate_98_NC_007940(para),Candidate_39_NC_007940(para),Candidate_40_NC_007940(para),Candidate_21_NC_007940(para),Candidate_80_NC_007940(para),Candidate_33_NC_007940…	-	-	-	-
Candidate_60_NC_007940	|	RBE_0619		hypothetical_protein	*	<<<	426	|	687110	687534	<<<	424	|	160	<<<	RBE_0620	hypothetical_protein	*	candidate	969	2.4e-38	T	2	Rickettsia_rickettsii_str._'Sheila_Smith'_chromosome_<>Rickettsia_peacockii_str._Rustic_chromosome_	COD	-	1		Candidate_55_NC_007940(para)	-	-	-	-E.coli_sig70_2(8.30|-98)E.coli_sig70_2(7.91|-175)E.coli_sig70_3(9.74|-136)
Candidate_61_NC_007940	|	RBE_0630		hypothetical_protein	*	<<<	138	|	696279	696399	<<<	120	|	36	<<<	RBE_0631	5-aminolevulinate_synthase	*	candidate	536	4.8e-18	T	10	Rickettsia_conorii_str._Malish_7_chromosome_<>Rickettsia_felis_URRWXCal2_chromosome_<>Rickettsia_akari_str._Hartford_chromosome_<>Rickettsia_rickettsii_str._'Sheila_Smith'_chromosome_<>Rickettsia_massiliae_MTU5_chromosome_<>Rickettsia_rickettsii_str._Iowa_chromosome_<>Rickettsia_africae_ESF-5_chromosome_<>Rickettsia_peacockii_str._Rustic_chromosome_<>Rickettsia_heilongjiangensis_054_chromosome_<>…	RNA	-	38		Candidate_23_NC_007940(para),Candidate_93_NC_007940(para),Candidate_73_NC_007940(para),Candidate_74_NC_007940(para),Candidate_75_NC_007940(para),Candidate_22_NC_007940(para),Candidate_97_NC_007940(para),Candidate_79_NC_007940(para),Candidate_41_NC_007940(para),Candidate_94_NC_007940(para),Candidate_67_NC_007940(para),Candidate_92_NC_007940(para),Candidate_64_NC_007940(para),Candidate_80_NC_007940…	-	-	-	-
Candidate_62_NC_007940	|	RBE_0653		MiaB-like_tRNA_modifying_enzyme	*	>>>	50	|	725208	725347	>>>	139	|	-13	>>>	RBE_0654	phenylalanyl-tRNA_synthetase_subunit_alpha	*	candidate	499	2.9e-16	T	1	Rickettsia_felis_URRWXCal2_chromosome_	-	-	0	-	-	-	5	-	-
Candidate_63_NC_007940	|	RBE_0773		polynucleotide_phosphorylase/polyadenylase	*	>>>	30	|	855489	855596	>>>	107	|	112	>>>	RBE_0774	KpsF	*	candidate	489	7.5e-16	T	10	Rickettsia_conorii_str._Malish_7_chromosome_<>Rickettsia_felis_URRWXCal2_chromosome_<>Rickettsia_akari_str._Hartford_chromosome_<>Rickettsia_rickettsii_str._'Sheila_Smith'_chromosome_<>Rickettsia_massiliae_MTU5_chromosome_<>Rickettsia_rickettsii_str._Iowa_chromosome_<>Rickettsia_africae_ESF-5_chromosome_<>Rickettsia_peacockii_str._Rustic_chromosome_<>Rickettsia_heilongjiangensis_054_chromosome_<>…	RNA	-	52		Candidate_59_NC_007940(para),Candidate_21_NC_007940(para),Candidate_80_NC_007940(para),Candidate_16_NC_007940(para),Candidate_36_NC_007940(para),Candidate_37_NC_007940(para),Candidate_39_NC_007940(para),Candidate_40_NC_007940(para),Candidate_12_NC_007940(para),Candidate_52_NC_007940(para),Candidate_53_NC_007940(para),Candidate_54_NC_007940(para),Candidate_78_NC_007940(para),Candidate_98_NC_007940…	-	-	-	-
Candidate_64_NC_007940	|	RBE_0823		hypothetical_protein	*	>>>	603	|	910896	910953	>>>	57	|	107	>>>	RBE_0824	putative_monovalent_cation/H+_antiporter_subunit_G	*	candidate	181	8.4e-20	T	8	Rickettsia_conorii_str._Malish_7_chromosome_<>Rickettsia_felis_URRWXCal2_chromosome_<>Rickettsia_rickettsii_str._'Sheila_Smith'_chromosome_<>Rickettsia_massiliae_MTU5_chromosome_<>Rickettsia_rickettsii_str._Iowa_chromosome_<>Rickettsia_africae_ESF-5_chromosome_<>Rickettsia_heilongjiangensis_054_chromosome_<>Rickettsia_japonica_YH_chromosome_	-	-	51		Candidate_36_NC_007940(para),Candidate_37_NC_007940(para),Candidate_80_NC_007940(para),Candidate_63_NC_007940(para),Candidate_67_NC_007940(para),Candidate_33_NC_007940(para),Candidate_34_NC_007940(para),Candidate_35_NC_007940(para),Candidate_16_NC_007940(para),Candidate_27_NC_007940(para),Candidate_39_NC_007940(para),Candidate_40_NC_007940(para),Candidate_49_NC_007940(para),Candidate_59_NC_007940…	-	-	-	-
Candidate_65_NC_007940	|	RBE_0823		hypothetical_protein	*	>>>	603	|	910896	910932	>>>	36	|	128	>>>	RBE_0824	putative_monovalent_cation/H+_antiporter_subunit_G	*	candidate	181	8.4e-20	T	8	Rickettsia_conorii_str._Malish_7_chromosome_<>Rickettsia_felis_URRWXCal2_chromosome_<>Rickettsia_rickettsii_str._'Sheila_Smith'_chromosome_<>Rickettsia_massiliae_MTU5_chromosome_<>Rickettsia_rickettsii_str._Iowa_chromosome_<>Rickettsia_africae_ESF-5_chromosome_<>Rickettsia_heilongjiangensis_054_chromosome_<>Rickettsia_japonica_YH_chromosome_	-	-	51		Candidate_36_NC_007940(para),Candidate_37_NC_007940(para),Candidate_80_NC_007940(para),Candidate_63_NC_007940(para),Candidate_67_NC_007940(para),Candidate_33_NC_007940(para),Candidate_34_NC_007940(para),Candidate_35_NC_007940(para),Candidate_16_NC_007940(para),Candidate_27_NC_007940(para),Candidate_39_NC_007940(para),Candidate_40_NC_007940(para),Candidate_49_NC_007940(para),Candidate_59_NC_007940…	-	-	-	-
Candidate_66_NC_007940	|	RBE_0841		30S_ribosomal_protein_S4	*	>>>	292	|	927723	927871	>>>	148	|	266	<<<	RBE_0842	patatin-like_phospholipase	*	candidate	409	9.9e-21	T	1	Rickettsia_felis_URRWXCal2_chromosome_	RNA	-	43		Candidate_94_NC_007940(para),Candidate_16_NC_007940(para),Candidate_52_NC_007940(para),Candidate_53_NC_007940(para),Candidate_54_NC_007940(para),Candidate_36_NC_007940(para),Candidate_37_NC_007940(para),Candidate_19_NC_007940(para),Candidate_45_NC_007940(para),Candidate_78_NC_007940(para),Candidate_98_NC_007940(para),Candidate_80_NC_007940(para),Candidate_39_NC_007940(para),Candidate_40_NC_007940…	-	-	-	-E.coli_sig70_2(7.03|-148)
Candidate_67_NC_007940	|	RBE_0855		Actin_polymerization_protein_RickA	*	>>>	126	|	944368	944447	>>>	79	|	391	<<<	RBE_0856	MFS-type_bicyclomycin_resistance_protein	*	candidate	129	2.2e-18	T	5	Rickettsia_conorii_str._Malish_7_chromosome_<>Rickettsia_felis_URRWXCal2_chromosome_<>Rickettsia_akari_str._Hartford_chromosome_<>Rickettsia_massiliae_MTU5_chromosome_<>Rickettsia_peacockii_str._Rustic_chromosome_	RNA	-	35		Candidate_71_NC_007940(opp),Candidate_33_NC_007940(para),Candidate_34_NC_007940(para),Candidate_35_NC_007940(para),Candidate_19_NC_007940(para),Candidate_12_NC_007940(para),Candidate_21_NC_007940(para),Candidate_59_NC_007940(para),Candidate_56_NC_007940(para),Candidate_57_NC_007940(para),Candidate_36_NC_007940(para),Candidate_37_NC_007940(para),Candidate_48_NC_007940(para),Candidate_49_NC_007940(…	-	-	-	-
Candidate_68_NC_007940	|	RBE_0855		Actin_polymerization_protein_RickA	*	>>>	126	|	944368	944426	>>>	58	|	412	<<<	RBE_0856	MFS-type_bicyclomycin_resistance_protein	*	candidate	129	2.2e-18	T	5	Rickettsia_conorii_str._Malish_7_chromosome_<>Rickettsia_felis_URRWXCal2_chromosome_<>Rickettsia_akari_str._Hartford_chromosome_<>Rickettsia_massiliae_MTU5_chromosome_<>Rickettsia_peacockii_str._Rustic_chromosome_	RNA	-	33		Candidate_71_NC_007940(opp),Candidate_33_NC_007940(para),Candidate_34_NC_007940(para),Candidate_35_NC_007940(para),Candidate_19_NC_007940(para),Candidate_21_NC_007940(para),Candidate_59_NC_007940(para),Candidate_56_NC_007940(para),Candidate_57_NC_007940(para),Candidate_36_NC_007940(para),Candidate_37_NC_007940(para),Candidate_48_NC_007940(para),Candidate_49_NC_007940(para),Candidate_61_NC_007940(…	-	-	-	-
Candidate_69_NC_007940	|	RBE_0855		Actin_polymerization_protein_RickA	*	>>>	126	|	944368	944591	>>>	223	|	247	<<<	RBE_0856	MFS-type_bicyclomycin_resistance_protein	*	candidate	129	2.2e-18	T	5	Rickettsia_conorii_str._Malish_7_chromosome_<>Rickettsia_felis_URRWXCal2_chromosome_<>Rickettsia_akari_str._Hartford_chromosome_<>Rickettsia_massiliae_MTU5_chromosome_<>Rickettsia_peacockii_str._Rustic_chromosome_	RNA	-	54		Candidate_71_NC_007940(anti),Candidate_78_NC_007940(para),Candidate_98_NC_007940(para),Candidate_33_NC_007940(para),Candidate_34_NC_007940(para),Candidate_35_NC_007940(para),Candidate_19_NC_007940(para),Candidate_12_NC_007940(para),Candidate_86_NC_007940(para),Candidate_90_NC_007940(para),Candidate_63_NC_007940(para),Candidate_21_NC_007940(para),Candidate_59_NC_007940(para),Candidate_39_NC_007940…	-	-	-	-
Candidate_70_NC_007940	|	RBE_0855		Actin_polymerization_protein_RickA	*	>>>	126	|	944368	944570	>>>	202	|	268	<<<	RBE_0856	MFS-type_bicyclomycin_resistance_protein	*	candidate	129	2.2e-18	T	5	Rickettsia_conorii_str._Malish_7_chromosome_<>Rickettsia_felis_URRWXCal2_chromosome_<>Rickettsia_akari_str._Hartford_chromosome_<>Rickettsia_massiliae_MTU5_chromosome_<>Rickettsia_peacockii_str._Rustic_chromosome_	RNA	-	54		Candidate_71_NC_007940(anti),Candidate_78_NC_007940(para),Candidate_98_NC_007940(para),Candidate_33_NC_007940(para),Candidate_34_NC_007940(para),Candidate_35_NC_007940(para),Candidate_19_NC_007940(para),Candidate_12_NC_007940(para),Candidate_86_NC_007940(para),Candidate_90_NC_007940(para),Candidate_63_NC_007940(para),Candidate_21_NC_007940(para),Candidate_59_NC_007940(para),Candidate_39_NC_007940…	-	-	-	-
Candidate_71_NC_007940	|	RBE_0855		Actin_polymerization_protein_RickA	*	>>>	284	|	944526	944647	<<<	121	|	191	<<<	RBE_0856	MFS-type_bicyclomycin_resistance_protein	*	candidate	131	8.5e-17	T	5	Rickettsia_conorii_str._Malish_7_chromosome_<>Rickettsia_felis_URRWXCal2_chromosome_<>Rickettsia_akari_str._Hartford_chromosome_<>Rickettsia_massiliae_MTU5_chromosome_<>Rickettsia_peacockii_str._Rustic_chromosome_	RNA	-	41		Candidate_67_NC_007940(opp),Candidate_78_NC_007940(para),Candidate_98_NC_007940(para),Candidate_33_NC_007940(para),Candidate_34_NC_007940(para),Candidate_35_NC_007940(para),Candidate_19_NC_007940(para),Candidate_12_NC_007940(para),Candidate_86_NC_007940(para),Candidate_90_NC_007940(para),Candidate_63_NC_007940(para),Candidate_59_NC_007940(para),Candidate_39_NC_007940(para),Candidate_40_NC_007940(…	-	-	-	-E.coli_sig70_1(7.15|-251)
Candidate_72_NC_007940	|	RBE_0861		peptidyl-tRNA_hydrolase	*	<<<	193	|	951463	951694	<<<	231	|	49	<<<	RBE_0862	50S_ribosomal_protein_L25/general_stress_protein_C	*	candidate	494	5.2e-16	T	3	Rickettsia_peacockii_str._Rustic_chromosome_<>Rickettsia_heilongjiangensis_054_chromosome_<>Rickettsia_japonica_YH_chromosome_	RNA	-	15		Candidate_76_NC_007940(para),Candidate_6_NC_007940(para),Candidate_14_NC_007940(para),Candidate_26_NC_007940(para),Candidate_21_NC_007940(para),Candidate_94_NC_007940(para),Candidate_100_NC_007940(para),Candidate_5_NC_007940(para),Candidate_2_NC_007940(para),Candidate_61_NC_007940(para),Candidate_97_NC_007940(para),Candidate_23_NC_007940(para),Candidate_83_NC_007940(para),Candidate_93_NC_007940(p…	-	-	-	-
Candidate_73_NC_007940	|	RBE_0867		ribonuclease_P	*	>>>	84	|	954609	954740	>>>	131	|	530	<<<	RBE_0868	Sec7_domain-containing_protein	*	candidate	485	9.5e-16	T	4	Rickettsia_conorii_str._Malish_7_chromosome_<>Rickettsia_felis_URRWXCal2_chromosome_<>Rickettsia_akari_str._Hartford_chromosome_<>Rickettsia_africae_ESF-5_chromosome_	RNA	-	13		Candidate_74_NC_007940(anti),Candidate_23_NC_007940(para),Candidate_61_NC_007940(para),Candidate_94_NC_007940(para),Candidate_41_NC_007940(para),Candidate_93_NC_007940(para),Candidate_79_NC_007940(para),Candidate_22_NC_007940(para),Candidate_97_NC_007940(para),Candidate_67_NC_007940(para),Candidate_92_NC_007940(para),Candidate_64_NC_007940(para),Candidate_63_NC_007940(para),Candidate_19_NC_007940…	-	-	-	-E.coli_sig70_2(7.97|-263)
Candidate_74_NC_007940	|	RBE_0867		ribonuclease_P	*	>>>	154	|	954679	954782	<<<	103	|	488	<<<	RBE_0868	Sec7_domain-containing_protein	*	candidate	496	3.5e-16	T	3	Rickettsia_conorii_str._Malish_7_chromosome_<>Rickettsia_akari_str._Hartford_chromosome_<>Rickettsia_africae_ESF-5_chromosome_	RNA	-	13		Candidate_73_NC_007940(anti),Candidate_75_NC_007940(anti),Candidate_23_NC_007940(para),Candidate_61_NC_007940(para),Candidate_94_NC_007940(para),Candidate_41_NC_007940(para),Candidate_93_NC_007940(para),Candidate_79_NC_007940(para),Candidate_22_NC_007940(para),Candidate_97_NC_007940(para),Candidate_67_NC_007940(para),Candidate_92_NC_007940(para),Candidate_64_NC_007940(para),Candidate_63_NC_007940…	-	-	-	-E.coli_sig70_3(8.72|-233)
Candidate_75_NC_007940	|	RBE_0867		ribonuclease_P	*	>>>	84	|	954609	954719	>>>	110	|	551	<<<	RBE_0868	Sec7_domain-containing_protein	*	candidate	485	9.5e-16	T	4	Rickettsia_conorii_str._Malish_7_chromosome_<>Rickettsia_felis_URRWXCal2_chromosome_<>Rickettsia_akari_str._Hartford_chromosome_<>Rickettsia_africae_ESF-5_chromosome_	RNA	-	13		Candidate_74_NC_007940(anti),Candidate_23_NC_007940(para),Candidate_61_NC_007940(para),Candidate_94_NC_007940(para),Candidate_41_NC_007940(para),Candidate_93_NC_007940(para),Candidate_79_NC_007940(para),Candidate_22_NC_007940(para),Candidate_97_NC_007940(para),Candidate_67_NC_007940(para),Candidate_92_NC_007940(para),Candidate_64_NC_007940(para),Candidate_63_NC_007940(para),Candidate_19_NC_007940…	-	-	-	-E.coli_sig70_2(7.97|-242)
Candidate_76_NC_007940	|	RBE_0889		cytochrome_c_oxidase_polypeptide_II	*	>>>	63	|	978670	978767	>>>	97	|	246	>>>	RBE_0890	hypothetical_protein	*	candidate	491	2.6e-16	B	1	Rickettsia_massiliae_MTU5_chromosome_	RNA	-	9		Candidate_72_NC_007940(para),Candidate_6_NC_007940(para),Candidate_26_NC_007940(para),Candidate_100_NC_007940(para),Candidate_5_NC_007940(para),Candidate_83_NC_007940(para),Candidate_14_NC_007940(para),Candidate_63_NC_007940(para),Candidate_23_NC_007940(para)	-	-	-	-
Candidate_77_NC_007940	|	RBE_RNA22		tRNA-Ala	*	>>>	106	|	992604	992775	>>>	171	|	727	>>>	RBE_0902	ankyrin_repeat-containing_protein	*	candidate	409	2e-35	T	3	Rickettsia_conorii_str._Malish_7_chromosome_<>Rickettsia_felis_URRWXCal2_chromosome_<>Rickettsia_peacockii_str._Rustic_chromosome_	RNA	-	42		Candidate_83_NC_007940(para),Candidate_90_NC_007940(para),Candidate_84_NC_007940(para),Candidate_39_NC_007940(para),Candidate_40_NC_007940(para),Candidate_52_NC_007940(para),Candidate_53_NC_007940(para),Candidate_54_NC_007940(para),Candidate_16_NC_007940(para),Candidate_94_NC_007940(para),Candidate_78_NC_007940(para),Candidate_98_NC_007940(para),Candidate_21_NC_007940(para),Candidate_36_NC_007940…	-	-	-	-
Candidate_78_NC_007940	|	RBE_0947		cysteine_desulfurase	*	<<<	110	|	1042307	1042404	<<<	97	|	9	<<<	RBE_0948	NifS-like_protein	*	candidate	488	3.4e-16	T	9	Rickettsia_conorii_str._Malish_7_chromosome_<>Rickettsia_felis_URRWXCal2_chromosome_<>Rickettsia_akari_str._Hartford_chromosome_<>Rickettsia_rickettsii_str._'Sheila_Smith'_chromosome_<>Rickettsia_massiliae_MTU5_chromosome_<>Rickettsia_rickettsii_str._Iowa_chromosome_<>Rickettsia_africae_ESF-5_chromosome_<>Rickettsia_peacockii_str._Rustic_chromosome_<>Rickettsia_heilongjiangensis_054_chromosome_	RNA	-	45		Candidate_98_NC_007940(anti),Candidate_21_NC_007940(para),Candidate_16_NC_007940(para),Candidate_52_NC_007940(para),Candidate_53_NC_007940(para),Candidate_54_NC_007940(para),Candidate_39_NC_007940(para),Candidate_40_NC_007940(para),Candidate_12_NC_007940(para),Candidate_19_NC_007940(para),Candidate_33_NC_007940(para),Candidate_34_NC_007940(para),Candidate_35_NC_007940(para),Candidate_59_NC_007940…	-	-	-	-E.coli_sig70_3(8.52|-122)
Candidate_79_NC_007940	|	RBE_0974		dinucleoside_polyphosphate_hydrolase	*	>>>	139	|	1069452	1069518	<<<	66	|	179	<<<	RBE_0975	prophage_antirepressor	*	candidate	489	3.5e-16	T	11	Rickettsia_conorii_str._Malish_7_chromosome_<>Rickettsia_felis_URRWXCal2_chromosome_<>Rickettsia_canadensis_str._McKiel_chromosome_<>Rickettsia_akari_str._Hartford_chromosome_<>Rickettsia_rickettsii_str._'Sheila_Smith'_chromosome_<>Rickettsia_massiliae_MTU5_chromosome_<>Rickettsia_rickettsii_str._Iowa_chromosome_<>Rickettsia_africae_ESF-5_chromosome_<>Rickettsia_peacockii_str._Rustic_chromosome_<…	RNA	-	41		Candidate_94_NC_007940(para),Candidate_87_NC_007940(para),Candidate_88_NC_007940(para),Candidate_89_NC_007940(para),Candidate_97_NC_007940(para),Candidate_23_NC_007940(para),Candidate_61_NC_007940(para),Candidate_41_NC_007940(para),Candidate_93_NC_007940(para),Candidate_73_NC_007940(para),Candidate_74_NC_007940(para),Candidate_75_NC_007940(para),Candidate_22_NC_007940(para),Candidate_86_NC_007940…	-	-	-	-E.coli_sig70_2(7.17|-152)
Candidate_80_NC_007940	|	RBE_0993		DNA-directed_RNA_polymerase_subunit_omega	*	<<<	184	|	1088435	1088570	<<<	135	|	51	<<<	RBE_0994	UDP-N-acetylglucosamine_1-carboxyvinyltransferase	*	candidate	504	2.5e-16	T	4	Rickettsia_conorii_str._Malish_7_chromosome_<>Rickettsia_felis_URRWXCal2_chromosome_<>Rickettsia_massiliae_MTU5_chromosome_<>Rickettsia_africae_ESF-5_chromosome_	RNA	-	51		Candidate_16_NC_007940(para),Candidate_52_NC_007940(para),Candidate_53_NC_007940(para),Candidate_54_NC_007940(para),Candidate_39_NC_007940(para),Candidate_40_NC_007940(para),Candidate_36_NC_007940(para),Candidate_37_NC_007940(para),Candidate_63_NC_007940(para),Candidate_19_NC_007940(para),Candidate_59_NC_007940(para),Candidate_66_NC_007940(para),Candidate_33_NC_007940(para),Candidate_34_NC_007940…	-	-	-	-E.coli_sig70_2(8.18|-186)
Candidate_81_NC_007940	|	RBE_1068		antitoxin_of_toxin-antitoxin_(TA)_system_Phd	*	>>>	80	|	1158844	1158930	>>>	86	|	439	>>>	RBE_1069	transposase	*	candidate	493	6e-16	T	1	Wolbachia_endosymbiont_of_Culex_quinquefasciatus_Pel_chromosome_	RNA	-	46		Candidate_49_NC_007940(para),Candidate_27_NC_007940(para),Candidate_26_NC_007940(para),Candidate_31_NC_007940(para),Candidate_91_NC_007940(para),Candidate_36_NC_007940(para),Candidate_37_NC_007940(para),Candidate_94_NC_007940(para),Candidate_66_NC_007940(para),Candidate_12_NC_007940(para),Candidate_78_NC_007940(para),Candidate_98_NC_007940(para),Candidate_33_NC_007940(para),Candidate_34_NC_007940…	-	-	-	-
Candidate_82_NC_007940	|	RBE_1068		antitoxin_of_toxin-antitoxin_(TA)_system_Phd	*	>>>	80	|	1158844	1158909	>>>	65	|	460	>>>	RBE_1069	transposase	*	candidate	493	6e-16	T	1	Wolbachia_endosymbiont_of_Culex_quinquefasciatus_Pel_chromosome_	RNA	-	46		Candidate_49_NC_007940(para),Candidate_27_NC_007940(para),Candidate_26_NC_007940(para),Candidate_31_NC_007940(para),Candidate_91_NC_007940(para),Candidate_36_NC_007940(para),Candidate_37_NC_007940(para),Candidate_94_NC_007940(para),Candidate_66_NC_007940(para),Candidate_12_NC_007940(para),Candidate_78_NC_007940(para),Candidate_98_NC_007940(para),Candidate_33_NC_007940(para),Candidate_34_NC_007940…	-	-	-	-
Candidate_83_NC_007940	|	RBE_1075		AmpG	*	<<<	427	|	1165735	1165784	<<<	49	|	118	<<<	RBE_1076	ATP-dependent_RNA_helicase_RhlE	*	candidate	724	1.3e-26	T	6	Rickettsia_conorii_str._Malish_7_chromosome_<>Rickettsia_rickettsii_str._'Sheila_Smith'_chromosome_<>Rickettsia_africae_ESF-5_chromosome_<>Rickettsia_peacockii_str._Rustic_chromosome_<>Rickettsia_heilongjiangensis_054_chromosome_<>Rickettsia_japonica_YH_chromosome_	-	-	9		Candidate_77_NC_007940(para),Candidate_26_NC_007940(para),Candidate_8_NC_007940(para),Candidate_5_NC_007940(para),Candidate_36_NC_007940(para),Candidate_100_NC_007940(para),Candidate_76_NC_007940(para),Candidate_33_NC_007940(para),Candidate_72_NC_007940(para)	-	-	-	-
Candidate_84_NC_007940	|	RBE_1090		bifunctional_penicillin-binding_protein_1C	*	<<<	266	|	1176688	1176790	<<<	102	|	703	<<<	RBE_1091	hypothetical_protein	*	candidate	551	2e-18	T	1	Rickettsia_japonica_YH_chromosome_	RNA	-	40		Candidate_85_NC_007940(tandem),Candidate_33_NC_007940(para),Candidate_34_NC_007940(para),Candidate_35_NC_007940(para),Candidate_80_NC_007940(para),Candidate_52_NC_007940(para),Candidate_53_NC_007940(para),Candidate_54_NC_007940(para),Candidate_63_NC_007940(para),Candidate_39_NC_007940(para),Candidate_40_NC_007940(para),Candidate_16_NC_007940(para),Candidate_38_NC_007940(para),Candidate_21_NC_0079…	-	-	-	-E.coli_sig70_3(9.85|-137)
Candidate_85_NC_007940	|	RBE_1090		bifunctional_penicillin-binding_protein_1C	*	<<<	602	|	1177024	1177283	<<<	259	|	210	<<<	RBE_1091	hypothetical_protein	*	candidate	321	3e-16	B	9	Rickettsia_conorii_str._Malish_7_chromosome_<>Rickettsia_felis_URRWXCal2_chromosome_<>Rickettsia_akari_str._Hartford_chromosome_<>Rickettsia_rickettsii_str._'Sheila_Smith'_chromosome_<>Rickettsia_massiliae_MTU5_chromosome_<>Rickettsia_rickettsii_str._Iowa_chromosome_<>Rickettsia_africae_ESF-5_chromosome_<>Rickettsia_peacockii_str._Rustic_chromosome_<>Rickettsia_heilongjiangensis_054_chromosome_	RNA	-	5		Candidate_84_NC_007940(tandem),Candidate_3_NC_007940(para),Candidate_25_NC_007940(para),Candidate_1_NC_007940(para),Candidate_20_NC_007940(para)	-	-	-	-E.coli_sig70_1(9.43|-224)
Candidate_86_NC_007940	|	RBE_RNA33		tRNA-Thr	*	<<<	446	|	1206603	1206747	<<<	144	|	65	<<<	RBE_1117	Outer_membrane_protein_omp1	*	candidate	531	4.6e-18	T	1	Rickettsia_felis_URRWXCal2_chromosome_	RNA	-	41		Candidate_19_NC_007940(para),Candidate_78_NC_007940(para),Candidate_98_NC_007940(para),Candidate_16_NC_007940(para),Candidate_59_NC_007940(para),Candidate_39_NC_007940(para),Candidate_40_NC_007940(para),Candidate_66_NC_007940(para),Candidate_71_NC_007940(para),Candidate_36_NC_007940(para),Candidate_37_NC_007940(para),Candidate_33_NC_007940(para),Candidate_34_NC_007940(para),Candidate_35_NC_007940…	-	-	-	-E.coli_sig70_2(9.08|-198)E.coli_sig70_3(8.64|-198)
Candidate_87_NC_007940	|	RBE_1197		hypothetical_protein	*	>>>	230	|	1286971	1287041	<<<	70	|	125	<<<	RBE_1198	hypothetical_protein	*	candidate	481	1e-15	T	9	Rickettsia_conorii_str._Malish_7_chromosome_<>Rickettsia_felis_URRWXCal2_chromosome_<>Rickettsia_akari_str._Hartford_chromosome_<>Rickettsia_rickettsii_str._'Sheila_Smith'_chromosome_<>Rickettsia_rickettsii_str._Iowa_chromosome_<>Rickettsia_africae_ESF-5_chromosome_<>Rickettsia_peacockii_str._Rustic_chromosome_<>Rickettsia_heilongjiangensis_054_chromosome_<>Rickettsia_japonica_YH_chromosome_	RNA	-	43		Candidate_88_NC_007940(tandem),Candidate_89_NC_007940(tandem),Candidate_93_NC_007940(para),Candidate_79_NC_007940(para),Candidate_22_NC_007940(para),Candidate_19_NC_007940(para),Candidate_59_NC_007940(para),Candidate_67_NC_007940(para),Candidate_71_NC_007940(para),Candidate_86_NC_007940(para),Candidate_78_NC_007940(para),Candidate_98_NC_007940(para),Candidate_12_NC_007940(para),Candidate_52_NC_00…	-	-	-	-
Candidate_88_NC_007940	|	RBE_1197		hypothetical_protein	*	>>>	267	|	1287008	1287082	<<<	74	|	84	<<<	RBE_1198	hypothetical_protein	*	candidate	513	1.8e-17	T	4	Rickettsia_felis_URRWXCal2_chromosome_<>Rickettsia_akari_str._Hartford_chromosome_<>Rickettsia_africae_ESF-5_chromosome_<>Rickettsia_japonica_YH_chromosome_	RNA	-	42		Candidate_87_NC_007940(tandem),Candidate_89_NC_007940(tandem),Candidate_93_NC_007940(para),Candidate_79_NC_007940(para),Candidate_19_NC_007940(para),Candidate_59_NC_007940(para),Candidate_67_NC_007940(para),Candidate_71_NC_007940(para),Candidate_86_NC_007940(para),Candidate_78_NC_007940(para),Candidate_98_NC_007940(para),Candidate_12_NC_007940(para),Candidate_52_NC_007940(para),Candidate_53_NC_00…	-	-	-	-
Candidate_89_NC_007940	|	RBE_1197		hypothetical_protein	*	>>>	361	|	1287102	1287165	<<<	63	|	1	<<<	RBE_1198	hypothetical_protein	*	candidate	160	5.7e-16	T	1	Rickettsia_felis_URRWXCal2_chromosome_	-	-	28		Candidate_87_NC_007940(tandem),Candidate_88_NC_007940(tandem),Candidate_79_NC_007940(para),Candidate_59_NC_007940(para),Candidate_67_NC_007940(para),Candidate_71_NC_007940(para),Candidate_78_NC_007940(para),Candidate_98_NC_007940(para),Candidate_12_NC_007940(para),Candidate_52_NC_007940(para),Candidate_53_NC_007940(para),Candidate_54_NC_007940(para),Candidate_9_NC_007940(para),Candidate_10_NC_007…	-	3	-	-
Candidate_90_NC_007940	|	RBE_1224		hypothetical_protein	*	<<<	235	|	1316708	1316781	<<<	73	|	60	<<<	RBE_1225	NAD(P)H-dependent_glycerol-3-phosphate_dehydrogena	*	candidate	275	7.7e-16	T	2	Rickettsia_felis_URRWXCal2_chromosome_<>Rickettsia_japonica_YH_chromosome_	RNA	-	29		Candidate_71_NC_007940(para),Candidate_46_NC_007940(para),Candidate_14_NC_007940(para),Candidate_36_NC_007940(para),Candidate_37_NC_007940(para),Candidate_33_NC_007940(para),Candidate_34_NC_007940(para),Candidate_35_NC_007940(para),Candidate_63_NC_007940(para),Candidate_80_NC_007940(para),Candidate_9_NC_007940(para),Candidate_10_NC_007940(para),Candidate_19_NC_007940(para),Candidate_38_NC_007940(…	-	-	-	-
Candidate_91_NC_007940	|	RBE_1242		transposase	*	<<<	274	|	1333099	1333162	<<<	63	|	36	<<<	RBE_1243	bifunctional_N5-glutamine_S-adenosyl-L-methionine-	*	candidate	501	2.5e-16	T	1	Wolbachia_endosymbiont_of_Culex_quinquefasciatus_Pel_chromosome_	RNA	-	35		Candidate_48_NC_007940(para),Candidate_31_NC_007940(para),Candidate_27_NC_007940(para),Candidate_26_NC_007940(para),Candidate_81_NC_007940(para),Candidate_58_NC_007940(para),Candidate_12_NC_007940(para),Candidate_19_NC_007940(para),Candidate_78_NC_007940(para),Candidate_98_NC_007940(para),Candidate_63_NC_007940(para),Candidate_94_NC_007940(para),Candidate_36_NC_007940(para),Candidate_37_NC_007940…	-	-	-	-E.coli_sig70_2(7.40|-128)
Candidate_92_NC_007940	|	RBE_1265		VirB6	*	<<<	75	|	1366110	1366188	<<<	78	|	39	<<<	RBE_1266	type_IV_secretion_system_ATPase_VirB4	*	candidate	509	1.3e-16	T	7	Rickettsia_conorii_str._Malish_7_chromosome_<>Rickettsia_felis_URRWXCal2_chromosome_<>Rickettsia_akari_str._Hartford_chromosome_<>Rickettsia_rickettsii_str._'Sheila_Smith'_chromosome_<>Rickettsia_rickettsii_str._Iowa_chromosome_<>Rickettsia_africae_ESF-5_chromosome_<>Rickettsia_peacockii_str._Rustic_chromosome_	RNA	-	14		Candidate_97_NC_007940(para),Candidate_61_NC_007940(para),Candidate_23_NC_007940(para),Candidate_93_NC_007940(para),Candidate_79_NC_007940(para),Candidate_22_NC_007940(para),Candidate_67_NC_007940(para),Candidate_41_NC_007940(para),Candidate_73_NC_007940(para),Candidate_74_NC_007940(para),Candidate_75_NC_007940(para),Candidate_64_NC_007940(para),Candidate_48_NC_007940(para),Candidate_45_NC_007940…	-	-	RS	-
Candidate_93_NC_007940	|	RBE_1277		ribosome_biogenesis_GTP-binding_protein_YsxC	*	<<<	119	|	1378893	1378968	<<<	75	|	62	<<<	RBE_RNA37	tRNA-Met	*	candidate	493	6.5e-16	T	8	Rickettsia_conorii_str._Malish_7_chromosome_<>Rickettsia_felis_URRWXCal2_chromosome_<>Rickettsia_akari_str._Hartford_chromosome_<>Rickettsia_rickettsii_str._'Sheila_Smith'_chromosome_<>Rickettsia_rickettsii_str._Iowa_chromosome_<>Rickettsia_africae_ESF-5_chromosome_<>Rickettsia_peacockii_str._Rustic_chromosome_<>Rickettsia_japonica_YH_chromosome_	RNA	-	32		Candidate_87_NC_007940(para),Candidate_88_NC_007940(para),Candidate_61_NC_007940(para),Candidate_23_NC_007940(para),Candidate_97_NC_007940(para),Candidate_22_NC_007940(para),Candidate_73_NC_007940(para),Candidate_74_NC_007940(para),Candidate_75_NC_007940(para),Candidate_79_NC_007940(para),Candidate_41_NC_007940(para),Candidate_94_NC_007940(para),Candidate_92_NC_007940(para),Candidate_67_NC_007940…	-	-	-	-E.coli_sig70_2(7.23|-132)
Candidate_94_NC_007940	|	RBE_1293		F0F1_ATP_synthase_subunit_B	*	>>>	147	|	1393821	1393886	>>>	65	|	308	<<<	RBE_1294	7-cyano-7-deazaguanine_reductase	*	candidate	542	4.9e-18	T	10	Rickettsia_conorii_str._Malish_7_chromosome_<>Rickettsia_felis_URRWXCal2_chromosome_<>Rickettsia_canadensis_str._McKiel_chromosome_<>Rickettsia_akari_str._Hartford_chromosome_<>Rickettsia_rickettsii_str._'Sheila_Smith'_chromosome_<>Rickettsia_rickettsii_str._Iowa_chromosome_<>Rickettsia_africae_ESF-5_chromosome_<>Rickettsia_peacockii_str._Rustic_chromosome_<>Rickettsia_heilongjiangensis_054_chrom…	-	-	46		Candidate_66_NC_007940(para),Candidate_79_NC_007940(para),Candidate_23_NC_007940(para),Candidate_73_NC_007940(para),Candidate_74_NC_007940(para),Candidate_75_NC_007940(para),Candidate_61_NC_007940(para),Candidate_45_NC_007940(para),Candidate_93_NC_007940(para),Candidate_27_NC_007940(para),Candidate_49_NC_007940(para),Candidate_63_NC_007940(para),Candidate_67_NC_007940(para),Candidate_81_NC_007940…	-	-	-	-
Candidate_95_NC_007940	|	RBE_1293		F0F1_ATP_synthase_subunit_B	*	>>>	147	|	1393821	1394058	<<<	237	|	136	<<<	RBE_1294	7-cyano-7-deazaguanine_reductase	*	candidate	564	2.6e-19	T	10	Rickettsia_conorii_str._Malish_7_chromosome_<>Rickettsia_felis_URRWXCal2_chromosome_<>Rickettsia_canadensis_str._McKiel_chromosome_<>Rickettsia_akari_str._Hartford_chromosome_<>Rickettsia_rickettsii_str._'Sheila_Smith'_chromosome_<>Rickettsia_rickettsii_str._Iowa_chromosome_<>Rickettsia_africae_ESF-5_chromosome_<>Rickettsia_peacockii_str._Rustic_chromosome_<>Rickettsia_heilongjiangensis_054_chrom…	-	-	47		Candidate_94_NC_007940(anti),Candidate_66_NC_007940(para),Candidate_87_NC_007940(para),Candidate_79_NC_007940(para),Candidate_23_NC_007940(para),Candidate_73_NC_007940(para),Candidate_74_NC_007940(para),Candidate_75_NC_007940(para),Candidate_61_NC_007940(para),Candidate_45_NC_007940(para),Candidate_93_NC_007940(para),Candidate_27_NC_007940(para),Candidate_49_NC_007940(para),Candidate_63_NC_007940…	-	-	-	-
Candidate_96_NC_007940	|	RBE_1293		F0F1_ATP_synthase_subunit_B	*	>>>	147	|	1393821	1393865	>>>	44	|	329	<<<	RBE_1294	7-cyano-7-deazaguanine_reductase	*	candidate	542	4.9e-18	T	10	Rickettsia_conorii_str._Malish_7_chromosome_<>Rickettsia_felis_URRWXCal2_chromosome_<>Rickettsia_canadensis_str._McKiel_chromosome_<>Rickettsia_akari_str._Hartford_chromosome_<>Rickettsia_rickettsii_str._'Sheila_Smith'_chromosome_<>Rickettsia_rickettsii_str._Iowa_chromosome_<>Rickettsia_africae_ESF-5_chromosome_<>Rickettsia_peacockii_str._Rustic_chromosome_<>Rickettsia_heilongjiangensis_054_chrom…	-	-	46		Candidate_66_NC_007940(para),Candidate_79_NC_007940(para),Candidate_23_NC_007940(para),Candidate_73_NC_007940(para),Candidate_74_NC_007940(para),Candidate_75_NC_007940(para),Candidate_61_NC_007940(para),Candidate_45_NC_007940(para),Candidate_93_NC_007940(para),Candidate_27_NC_007940(para),Candidate_49_NC_007940(para),Candidate_63_NC_007940(para),Candidate_67_NC_007940(para),Candidate_81_NC_007940…	-	-	-	-
Candidate_97_NC_007940	|	RBE_1298		hypothetical_protein	*	>>>	99	|	1398996	1399111	>>>	115	|	65	<<<	RBE_1299	Iron-sulfur_cluster_assembly_accessory_protein	*	candidate	546	1.7e-18	T	8	Rickettsia_conorii_str._Malish_7_chromosome_<>Rickettsia_felis_URRWXCal2_chromosome_<>Rickettsia_rickettsii_str._'Sheila_Smith'_chromosome_<>Rickettsia_rickettsii_str._Iowa_chromosome_<>Rickettsia_africae_ESF-5_chromosome_<>Rickettsia_peacockii_str._Rustic_chromosome_<>Rickettsia_heilongjiangensis_054_chromosome_<>Rickettsia_japonica_YH_chromosome_	RNA	-	44		Candidate_79_NC_007940(para),Candidate_61_NC_007940(para),Candidate_93_NC_007940(para),Candidate_23_NC_007940(para),Candidate_41_NC_007940(para),Candidate_22_NC_007940(para),Candidate_92_NC_007940(para),Candidate_73_NC_007940(para),Candidate_74_NC_007940(para),Candidate_75_NC_007940(para),Candidate_67_NC_007940(para),Candidate_52_NC_007940(para),Candidate_53_NC_007940(para),Candidate_54_NC_007940…	-	-	-	-
Candidate_98_NC_007940	|	RBE_0947		cysteine_desulfurase	*	<<<	40	|	1042237	1042389	>>>	152	|	24	<<<	RBE_0948	NifS-like_protein	*	candidate	494	2.5e-16	F	9	Rickettsia_conorii_str._Malish_7_chromosome_<>Rickettsia_felis_URRWXCal2_chromosome_<>Rickettsia_akari_str._Hartford_chromosome_<>Rickettsia_rickettsii_str._'Sheila_Smith'_chromosome_<>Rickettsia_massiliae_MTU5_chromosome_<>Rickettsia_rickettsii_str._Iowa_chromosome_<>Rickettsia_africae_ESF-5_chromosome_<>Rickettsia_peacockii_str._Rustic_chromosome_<>Rickettsia_heilongjiangensis_054_chromosome_	RNA	-	46		Candidate_78_NC_007940(anti),Candidate_21_NC_007940(para),Candidate_16_NC_007940(para),Candidate_52_NC_007940(para),Candidate_53_NC_007940(para),Candidate_54_NC_007940(para),Candidate_39_NC_007940(para),Candidate_40_NC_007940(para),Candidate_12_NC_007940(para),Candidate_19_NC_007940(para),Candidate_33_NC_007940(para),Candidate_34_NC_007940(para),Candidate_35_NC_007940(para),Candidate_59_NC_007940…	-	-	-	-Multi_Fur(12.73|-161)E.coli_sig70_3(7.20|-187)
Candidate_99_NC_007940	|	RBE_RNA03		tRNA-Met	*	>>>	76	|	147543	147750	>>>	207	|	80	>>>	RBE_0130	putative_permeases	*	candidate	496	5.8e-16	F	4	Rickettsia_felis_URRWXCal2_chromosome_<>Rickettsia_massiliae_MTU5_chromosome_<>Rickettsia_africae_ESF-5_chromosome_<>Rickettsia_heilongjiangensis_054_chromosome_	RNA	-	44		Candidate_52_NC_007940(para),Candidate_53_NC_007940(para),Candidate_54_NC_007940(para),Candidate_80_NC_007940(para),Candidate_39_NC_007940(para),Candidate_40_NC_007940(para),Candidate_21_NC_007940(para),Candidate_78_NC_007940(para),Candidate_98_NC_007940(para),Candidate_59_NC_007940(para),Candidate_19_NC_007940(para),Candidate_66_NC_007940(para),Candidate_12_NC_007940(para),Candidate_63_NC_007940…	-	-	RS	-
Candidate_100_NC_007940	|	RBE_0400		hypothetical_protein	*	<<<	10	|	445162	445317	>>>	155	|	151	>>>	RBE_0401	putative_phage_terminase_protein	*	candidate	535	4.8e-18	F	7	Rickettsia_felis_URRWXCal2_chromosome_<>Rickettsia_rickettsii_str._'Sheila_Smith'_chromosome_<>Rickettsia_rickettsii_str._Iowa_chromosome_<>Rickettsia_africae_ESF-5_chromosome_<>Rickettsia_peacockii_str._Rustic_chromosome_<>Rickettsia_heilongjiangensis_054_chromosome_<>Rickettsia_japonica_YH_chromosome_	-	-	6		Candidate_6_NC_007940(para),Candidate_72_NC_007940(para),Candidate_76_NC_007940(para),Candidate_8_NC_007940(para),Candidate_83_NC_007940(para),Candidate_26_NC_007940(para)	-	-	-	-E.coli_sig70_1(7.90|-216)
~
************************************************************************************************
***************************************************************************************************
Search results
---------------------------------------------------------------------------------------------------
100 total sRNAs: 100 candidates for novel sRNAs, 0 known or putative sRNAs.
***************************************************************************************************
Accession number:			NC_007940
Genome file:			NC_007940.fna
FFN file:			NC_007940.ffn
BLAST:			BLAST_sorted.out
MinScore:			0
MaxE:			1e-15
MinPid:			0
Include Partners:			none
Exclude Partners:			none
QRNA:			NC_007940_QRNA.txt.all.CUTOFF0.ID[100:0].GC[100:0].gff
QRFs('.ptt'):			Out_ORF_NC_007940
QRFs(non-'.ptt'):			none
t/r sRNAs:			none
RNAMotif:			rnamotif.out
TransTerm:			transterm.out
TermFinder:			NC_007940_term_candidates_nonredund
TFBS matrix file:			none
known sRNAs:			All_known_sRNAs.txt
Output File Name:			NC_007940_sRNA.out
chromosome size:			1522076
Term. from ORF Stop (sense) (1a):			35
Term. from ORF Stop (antisense) (1b):			-50
Term. from ORF Start (sense):			-20
Term. from ORF Start (antisense):			-40
Prom./TF from QRF Start (2):			0
Terminator from Conservation End (3):			35
Prom./TFBS from Conservation Start (4):			0
sRNA from ORF Start (5):			-65
sRNA from ORF End (6):			-65
minimum length (7):			30
maximum length (7):			550
minimum TT confidence (8):			86
maximum RNAMotif score (9):			-6
maximum FindTerm score (10):			-10
max HSP length (11):			100000
minimum cons-term pcnt (12):			0
######################## SEARCH VARIABLES ############################
		SOInum:	NC_007940
		gen_file:	NC_007940.fna
		ffn_file:	NC_007940.ffn
		BLAST_file:	BLAST_sorted.out
		min_score:	0
		max_E:	1e-15
		min_PID:	0
		qrna_file:	NC_007940_QRNA.txt.all.CUTOFF0.ID[100
		ORF_file:	Out_ORF_NC_007940
		rnam_file:	rnamotif.out
		TT_file:	transterm.out
		FT_file:	NC_007940_term_candidates_nonredund
		known_file:	All_known_sRNAs.txt
		out_file:	NC_007940_sRNA.out
		rep_size:	1522076
		T_ORF_stop_sense:	35
		T_ORF_stop_AS:	-50
		T_ORF_start_sense:	-20
		T_ORF_start_AS:	-40
		T_CONS_end:	35
		CAN_ORF_start:	-65
		CAN_ORF_end:	-65
		min_len:	30
		max_len:	550
		min_TT:	86
		max_rnam:	-6
		max_FT:	-10
		max_HSP:	100000
		min_consTerm_pcnt:	0
		gen_db:	access_genomes2.txt
#######################################################################\n\n
************ running BLAST_out *******************
Parsing BLAST output file to creat BLAST_Out...
The following 0 replicons are missing from access_genomes2.txt ...
SUCCESS: ************ running BLAST_out *******************
************ running BLAST_parse *******************
174581 coordinate pairs have been read in from data file 'BLAST_Out'...
2781 of them above the min score and above the max HSP length and expect threshholds allowed.
The 174581 blast coordinate pairs have been parsed to the
coordinates of 1196 conserved segments which have been written to file 'OutBlastParsed'.
SUCCESS: ************ running BLAST_parse *******************
************ running Term_parse_SIPHT and Term_prune *******************
Parsing RNAMotif file...
289 terminators have been have been read in from file rnamotif.out.
Parsing Transterm file...
171 terminators have been have been read in from file transterm.out.
Parsing FindTerm file...
41 terminators have been have been read in from file NC_007940_term_candidates_nonredund.
SUCCESS: ************ running Term_parse_SIPHT and Term_prune *******************
************ running ORF_to_IG *******************
Size of the replicon is 1522076
1467 GENE coordinates have been read in from file 'Out_ORF_NC_007940'...
Sorting GENEs...
Done sorting GENEs.
The sorted GENE coordinates are being converted to IGR coordinates...
SUCCESS: ************ running ORF_to_IG *******************
************ running Term_IG_SIPHT and Term_prune *******************
The coordinates of 415 terminators have been read in from file 'OutTerms'.
The coordinate pairs of 1213 intergenic regions have been read in from file 'OutIG'.
The coordinates of 236 terminators have been written into data file 'OutTermsIG'.
SUCCESS: ************ running Term_IG_SIPHT and Term_prune *******************
************ running Cons_IG_SIPHT *******************
The coordinate pairs of 1196 conserved segments have been read in from file 'OutBlastParsed'.
The coordinate pairs of 1213 intergenic regions have been read in from file 'OutIG'.
The coordinates of 1196 conserved segments have successfully been written to file 'OutConsIG'.
SUCCESS: ************ running Cons_IG_SIPHT *******************
************ running ConsTerm_candidate_SIPHT *******************
1196 coordinate pairs have been read in from data file 'OutConsIG'.
The total amount of conserved intergenic sequence is 310113.
236 coordinate pairs have been read in from data file 'OutTermsIG'.
The coordinates of 502 sRNAs candidates have been written into file 'OutCandidates'.
SUCCESS: ************ running ConsTerm_candidate_SIPHT *******************
************ running Can_ann_SIPHT *******************
The coordinates of 501 sRNAs candidates have been read in from file 'OutCandidates'.
The coordinates of 1213 intergenic regions have been read in from file 'OutIG'.
The coordinates of 501 sRNAs candidates have been written into file 'OutCandidates2'.
The coordinates of 501 sRNA candidates have been read in from file 'OutCandidates2'.
The coordinates of 37 known sRNAs or riboswitches have been read in from file 'All_known_sRNAs.txt'.
*******************************************************************
sRNAPredict2 has predicted 488 sRNAs.
==> 0 correspond to known sRNAs or riboswitches.
==> 488 are candidates for unknown sRNAs.
The locations, orientations, etc. of these predicted sRNAs have been written into file 'OutCandidates3'.
SUCCESS: ************ running Can_ann_SIPHT *******************
************ running Venn_SIPHT *******************
Executing the SingleVenn diagram function...
The coordinates of 488 sRNAs have been read in from file 'OutCandidates3'.
*******************************************************************
sRNAPredict2 has predicted 100 sRNAs.
==> 0 correspond to known sRNAs or riboswitches.
==> 100 are candidates for unknown sRNAs.
The locations, orientations, etc. of these predicted sRNAs have been written into file 'NC_007940_sRNA.out'.
NumCandidatesZ=0
SUCCESS: ************ running Venn_SIPHT *******************
************ running Extract_SIPHT *******************
The coordinates of 100 sRNAs have been read in from file 'NC_007940_sRNA.out.'
The coordinate pairs of 1213 intergenic regions have been read in from file OutIG.
Extracting sequences from file NC_007940.fna.
100 extracted sequences have been written to file Seq_NC_007940.
SUCCESS: ************ running Extract_SIPHT *******************

## Sheet: R canadensis
Guide for interpreting SIPHT output
Locus Name	|	UpGENEnumber		UpGENEname		UpGENEdirection	distUpGENE	|	sRNAstart	end	dirsRNA	lensRNA	|	distDnGENE	DnGENEdir.	DnGENEnumber	DnGENEname		sRNAtype	BLASTscore	BLASTexpect	TermType	NumSearchesPredicted	BLASTpartner	QRNA?	homology to known sRNAs	Num paralogues	Weaker rev paralogue?	Paralogous candidates	Conserved synteny with knowns	Potential UTR?	Riboswitch?	Putative TFBSs
Names for loci followed by accession number of replicon. Loci that do not correspond to known ncRNAs will include the prefix 'Candidate'. Names for loci that do correspond to known ncRNAs will include the name of the known ncRNA.	|	NCBI assigned number for gene (from .gff annotation)		NCBI assigned name for gene (from .gff annotation). Longer gene names are truncated		Strand orientation of Upstream gene	# of bp between 3' boundary of Upstream gene and 5' boundary of predicted locus	|	Coordinate position of the beginning of the locus. For loci on the + strand, this corresponds to the 3' end of the putative terminator; for those on the - strand this is an estimation based on 5' end of conservation.	Coordinate position of the end of the locus. For loci on the + strand, this is an estimation based on 5' end of conservation; for those on the - strand this corresponds to the 3' end of the putative terminator.	Strand orientation of locus	Predicted length of sRNA based on the distance between 5' end of conservation and 3' end of puative terminator. NOTE: this prediction is often significantly different than the observed size as conservation may continue beyond the boundary or cover only a portion of the locus.	|	# of bp between 3' boundary of predicted locus and 5' boundary of downstream gene	Strand orientation of downstream gene	NCBI assigned name for gene (from .gff annotation). Longer gene names are truncated	NCBI assigned number for gene (from .gff annotation)		If not previously annotated=candidate. If previously annotated=name of known	BLAST score of intergenic conservation. If conservation was found in multiple replicons, this number corresponds to the highest score among these HSPs.	BLAST expect value of intergenic conservation. If conservation was found in multiple replicons, this number corresponds to the lowest E among these HSPs.	Program(s) that identified associated terminator. T=TransTerm, F=FindTerm, R=RNAMotif, B=T+R, X=F+R, Y=F+T, Z=all three programs.	The number of partner replicons in which intergenic sequence conservation was found.	The names of partner replicons in which intergenic sequence conservation was found.	QRNA designation. RNA=conserved secondary structure, COD=conserved coding sequence, -=neither.	Accession number_name of RNA_(strand orientation). If this is followed by (hom) the known locus is in a different replicon then the ROI. If followed by (hom|rev) the known locus is in a different replicon then the ROI and on the opposite strand. If followed by (tandem) it is in the same replicon and in the same IGR on the same strand but not in the same position as the candidate locus. If followe…	# predicted loci loci in the same replicon but in different IGR that share homology with candidate	WTA loci are denoted by W.	Accession number_name of paralogous candidate. If this is followed by (para) the paralogous locus is in a different IGR than the candidate. If this is followed by (tandem) the paralogous locus is in the same IGR as the candidate. If this is followed by (anti) the paralogous locus overlaps but is in the opposite orientation as the candidate. If this is followed by (opp) the paralogous locus is in …	Name_accession number of known RNA with which candidate shares synteny. If this is followed by 3'(0), only the genes directly 3' of the candidate and known loci share homology. If followed by UD, both upstream and downstream genes are homologous. UD is followed by 5'(x-y) where x is the relative position of the homologous gene upstream of the candidate and y is the relative poisiton of the homolo…	'5' dentoes 3' end of the predicted locus is < 30 bp upstream of annotated start of downstream gene on the same strand. '3' dentoes 3' end of the predicted locus is < 80 bp downstream of annotated end of upstream gene on the same strand.	Denoted by RS	Species from which consensus matrix was derived_transcription factor name_matrix number(patser score|distance between TFBS and putative terminator (in other words predicted length). If species=Multi, the consensus matrix was derived from experimentally determined regulons in multiple species (see Materials and Methods).
~
sRNAName	|	UpGENEnumber		UpGENEname		UpGENEdir.	distUpGENE	|	sRNAstart	end	dirsRNA	lensRNA	|	distDnGENE	DnGENEdir.	DnGENEnumber	DnGENEname		sRNAtype	BLASTscore	BLASTexpect	TermType	NumSearchesPredicted	BLASTpartner	QRNA?	homology to known sRNAs	Num paralogues	Weaker rev paralogue?	Paralogous candidates	Conserved synteny with knowns	Potential UTR?	Riboswitch?	Putative TFBSs
~
Candidate_1_NC_009879	|	A1E_00490		acetylglutamate_kinase	*	>>>	20	|	111277	111501	>>>	224	|	235	>>>	A1E_00495	type_IV_secretion_system_protein_VirB3	*	candidate	1304	3.3e-53	R	1	Rickettsia_akari_str._Hartford_chromosome_	RNA	-	1		Candidate_6_NC_009879(para)	-	-	-	-E.coli_sig70_1(8.87|-347)E.coli_sig70_3(7.25|-113)
Candidate_2_NC_009879	|	A1E_00665		succinate_dehydrogenase_flavoprotein_subunit	*	>>>	1	|	152236	152363	>>>	127	|	28	>>>	A1E_00670	30S_ribosomal_protein_S12	*	candidate	630	1.4e-22	R	1	Rickettsia_japonica_YH_chromosome_	RNA	-	0	-	-	-	5	-	-E.coli_sig70_1(7.38|-216)E.coli_sig70_1(9.26|-93)E.coli_sig70_1(7.97|-60)
Candidate_3_NC_009879	|	A1E_02840		translation_initiation_factor_IF-3	*	<<<	218	|	594155	594242	>>>	87	|	426	>>>	A1E_02845	pyruvate_phosphate_dikinase	*	candidate	260	1.3e-18	R	50	Rickettsia_prowazekii_str._Madrid_E_chromosome_<>Rickettsia_conorii_str._Malish_7_chromosome_<>Rickettsia_typhi_str._Wilmington_chromosome_<>Francisella_tularensis_subsp._tularensis_SCHU_S4_chromosome_<>Ehrlichia_ruminantium_str._Gardel_chromosome_<>Ehrlichia_ruminantium_str._Welgevonden_chromosome_<>Rickettsia_felis_URRWXCal2_chromosome_<>Thiomicrospira_crunogena_XCL-2_chromosome_<>Rhodospirillu…	RNA	NC_003047_RNaseP_bact_a(-)_-_(hom|rev)|NC_002516_P28_yes(+)_+_(hom)|NC_005072_RNaseP_bact_a(+)_+_(hom|rev)|NC_000913_rnpB(-)_-_(hom|rev)|NC_003112_RNaseP_bact_a(-)_-_(hom|rev)|NC_002505_rnpB(-)_-_(hom|rev)|NC_000117_RNaseP_bact_a(+)_+_(hom|rev)	0	-	-	-	-	-	-
Candidate_4_NC_009879	|	A1E_05200		hypothetical_protein	*	<<<	567	|	1064658	1064779	>>>	121	|	327	<<<	A1E_05205	hypothetical_protein	*	candidate	1406	5e-57	R	3	Rickettsia_bellii_OSU_85-389_chromosome_<>Rickettsia_heilongjiangensis_054_chromosome_<>Rickettsia_japonica_YH_chromosome_	-	-	0	-	-	-	-	-	-E.coli_sig70_3(7.60|-100)
Candidate_5_NC_009879	|	A1E_05585		succinyl-diaminopimelate_desuccinylase	*	<<<	6	|	1147042	1147271	>>>	229	|	-1	<<<	A1E_05590	hypothetical_protein	*	candidate	834	3.6e-31	R	3	Rickettsia_conorii_str._Malish_7_chromosome_<>Rickettsia_peacockii_str._Rustic_chromosome_<>Rickettsia_japonica_YH_chromosome_	-	-	0	-	-	-	-	-	-E.coli_sig70_3(7.15|-225)
Candidate_6_NC_009879	|	A1E_04445		hypothetical_protein	*	<<<	173	|	893435	893619	<<<	184	|	205	>>>	A1E_04450	hypothetical_protein	*	candidate	700	9.4e-26	R	6	Rickettsia_conorii_str._Malish_7_chromosome_<>Rickettsia_rickettsii_str._'Sheila_Smith'_chromosome_<>Rickettsia_africae_ESF-5_chromosome_<>Rickettsia_peacockii_str._Rustic_chromosome_<>Rickettsia_heilongjiangensis_054_chromosome_<>Rickettsia_japonica_YH_chromosome_	-	-	1		Candidate_1_NC_009879(para)	-	-	-	-
Candidate_7_NC_009879	|	A1E_03540		malate_dehydrogenase	*	>>>	259	|	733592	733663	<<<	71	|	376	>>>	A1E_03545	hypothetical_protein	*	candidate	560	3.8e-19	R	3	Rickettsia_akari_str._Hartford_chromosome_<>Rickettsia_peacockii_str._Rustic_chromosome_<>Rickettsia_heilongjiangensis_054_chromosome_	RNA	-	0	-	-	-	-	-	-
Candidate_8_NC_009879	|	A1E_02545		hypothetical_protein	*	<<<	210	|	549039	549095	<<<	56	|	180	>>>	A1E_02550	hypothetical_protein	*	candidate	624	1.5e-22	R	5	Rickettsia_akari_str._Hartford_chromosome_<>Rickettsia_rickettsii_str._'Sheila_Smith'_chromosome_<>Rickettsia_rickettsii_str._Iowa_chromosome_<>Rickettsia_peacockii_str._Rustic_chromosome_<>Rickettsia_japonica_YH_chromosome_	-	-	0	-	-	-	-	-	-
Candidate_9_NC_009879	|	A1E_00080		UDP-3-O-%5B3-hydroxymyristoyl%5D_glucosamine_N-acy	*	>>>	150	|	20294	20590	<<<	296	|	1321	<<<	A1E_00085	F0F1_ATP_synthase_subunit_B	*	candidate	590	9.2e-20	T	2	Rickettsia_conorii_str._Malish_7_chromosome_<>Rickettsia_africae_ESF-5_chromosome_	-	-	2		Candidate_10_NC_009879(opp),Candidate_11_NC_009879(tandem),Candidate_34_NC_009879(para)	-	-	-	-E.coli_sig70_2(8.84|-377)E.coli_sig70_3(7.30|-259)E.coli_sig70_3(7.36|-341)
[truncated: 183 more rows]

## Sheet: R conorii
Guide for interpreting SIPHT output
[truncated: 295 more rows]

[truncated: 12 more sheets: R felis, R felis pRF, R heilongjiangensis, R japonica, R massiliae, R peacockii, R peacockii pRPR, R rickettsii Iowa, R rickettsii Sheila Smith, R prowazekii Madrid, R prowazekii Breinl, R typhi]
