# Supplementary material for: Bacterial small RNAs in the Genus Rickettsia
Source: BMC Genomics. 2015 Dec 18;16:1075. doi: 10.1186/s12864-015-2293-7 (PMC4683814; doi:10.1186/s12864-015-2293-7)
Supplement: Additional file 2: — List of target genes predicted to interact with R. prowazekii strain Brienl sRNAs. (XLSX 86 kb) [file 12864_2015_2293_MOESM2_ESM.xlsx]

## Sheet: TargetRNA
sRNA Candidate Name	Gene ID	Energy	p-value	Protein
#1	H375_4230	-8.93	0.038	Universal stress protein UspA
#1	H375_5630	-8.37	0.049	DNA topoisomerase 4 subunit A
#1	H375_6030	-11.41	0.011	DNA replication and repair protein RecF
#1	H375_6840	-10.41	0.019	Single-stranded DNA-binding protein
#1	H375_7480	-9.55	0.029	DNA polymerase I
#1	H375_8710	-9.52	0.029	Elongation factor Tu
#1	H375_1990	-11.72	0.009	UDP-N-acetylmuramoylalanine--D-glutamate ligase
#1	H375_2770	-10.65	0.017	UDP-glucose 4-epimerase
#1	H375_3550	-8.62	0.044	Pyruvate dehydrogenase E1 component subunit alpha
#1	H375_4430	-8.99	0.037	2-oxoglutarate dehydrogenase E1 component
#1	H375_6260	-9.59	0.029	NADPH-dependent glutamate synthase beta chain
#1	H375_7250	-9.65	0.028	NADH dehydrogenase subunit G
#1	H375_7510	-8.48	0.046	3-oxoacyl-[acyl-carrier-protein] synthase 3
#1	H375_1260	-9.68	0.027	NFS1 nitrogen fixation 1 isoform CRA_b
#1	H375_160	-8.51	0.046	Tetratricopeptide repeat-containing protein
#1	H375_4180	-10.87	0.015	Ribonuclease HII
#1	H375_570	-9.54	0.029	UPF0192 protein
#1	H375_620	-9.62	0.028	Transcription elongation protein NusA
#1	H375_6700	-8.89	0.039	Sua5
#1	H375_7790	-8.45	0.047	Endonuclease III
#1	H375_8550	-11.29	0.012	Exodeoxyribonuclease III
#1	H375_870	-9.89	0.025	Single-stranded-DNA-specific exonuclease RecJ
#1	H375_4940	-9.06	0.036	50S ribosomal protein L1
#1	H375_6670	-9.45	0.03	Glycine--tRNA ligase alpha subunit
#1	H375_80	-8.51	0.046	50S ribosomal protein L25
#1	H375_8450	-8.53	0.045	Valine--tRNA ligase
#1	H375_8730	-10.43	0.019	50S ribosomal protein L3
#1	H375_8860	-9.05	0.036	50S ribosomal protein L5
#1	H375_8960	-11.84	0.008	30S ribosomal protein S13
#1	H375_930	-11.81	0.008	30S ribosomal protein S1
#1	H375_1360	-8.62	0.044	transporter AmpG 1
#1	H375_2700	-9.31	0.032	RND family efflux transporter MFP subunit
#1	H375_8330	-11.47	0.01	Bicyclomycin resistance protein
#1	H375_2180	-10.52	0.018	hypothetical protein
#1	H375_3740	-10.9	0.015	hypothetical protein
#1	H375_4860	-10.12	0.022	hypothetical protein
#1	H375_5250	-8.56	0.045	hypothetical protein
#1	H375_5700	-8.34	0.049	hypothetical protein
#1	H375_6940	-9.73	0.027	hypothetical protein
#2	H375_8100	-8.97	0.038	ankyrin repeat protein
#2	H375_8960	-9.27	0.033	30S ribosomal protein S13
#2	H375_1610	-10.25	0.021	hypothetical protein
#3	H375_1880	-10.22	0.021	3'-5' exonuclease
#3	H375_4600	-10.34	0.02	Ribosomal RNA small subunit methyltransferase E
#3	H375_600	-8.35	0.049	Tyrosyl-tRNA synthetase
#3	H375_1280	-8.52	0.046	hypothetical protein
#4	H375_4230	-9.5	0.03	Universal stress protein UspA
#4	H375_1860	-9.45	0.03	Phosphatidate cytidylyltransferase
#4	H375_6410	-9.2	0.034	Succinyl-diaminopimelate desuccinylase
#4	H375_7890	-8.34	0.049	Malonyl CoA-acyl carrier protein transacylase
#4	H375_8560	-8.88	0.039	Exodeoxyribonuclease III
#4	H375_3360	-8.92	0.039	reductase
#4	H375_8690	-8.81	0.04	tRNA/rRNA methyltransferase
#4	H375_8910	-11.58	0.01	50S ribosomal protein L30
#4	H375_4720	-8.98	0.038	Multisubunit Na+/H+ antiporter, MnhE subunit
#4	H375_5500	-8.73	0.042	hypothetical protein
#4	H375_6790	-8.88	0.039	hypothetical protein
#5	H375_2600	-11.16	0.013	3-methyladenine DNA glycosylase
#5	H375_4230	-10.29	0.02	Universal stress protein UspA
#5	H375_1840	-8.57	0.045	Osmolarity sensor protein EnvZ
#5	H375_1570	-9.11	0.035	Isopentenyl-diphosphate delta-isomerase
#5	H375_1640	-9.52	0.029	Glycosyl transferase
#5	H375_2370	-9.49	0.03	NADP-dependent malic enzyme
#5	H375_6320	-8.74	0.042	Ferrochelatase
#5	H375_7950	-10.18	0.021	Dephospho-CoA kinase
#5	H375_8510	-10.4	0.019	Poly-beta-hydroxyalkanoate depolymerase
#5	H375_1600	-10.11	0.022	Lon protease
#5	H375_2460	-9.91	0.024	Apolipoprotein N-acyltransferase
#5	H375_2940	-10.39	0.019	ATP-dependent protease ATPase subunit HslU
#5	H375_3810	-9.01	0.037	Regulatory component of sensory transduction system
#5	H375_4960	-9.34	0.032	Transcription antitermination protein NusG
#5	H375_5140	-9.7	0.027	Signal peptidase I
#5	H375_5610	-8.78	0.041	Deoxycytidine triphosphate deaminase
#5	H375_2560	-10.98	0.014	reductase
#5	H375_3830	-8.94	0.038	30S ribosomal protein S9
#5	H375_6380	-8.94	0.038	50S ribosomal protein L33
#5	H375_8990	-11.66	0.009	30S ribosomal protein S20
#5	H375_3060	-8.75	0.041	ABC transporter ATP-binding protein
#5	H375_4720	-9.16	0.035	Multisubunit Na+/H+ antiporter, MnhE subunit
#5	H375_1070	-8.63	0.043	hypothetical protein
#5	H375_5670	-8.75	0.041	hypothetical protein
#5	H375_6430	-10.17	0.021	hypothetical protein
#5	H375_6790	-8.95	0.038	hypothetical protein
#5	H375_8240	-8.3	0.05	hypothetical protein
#6	H375_1560	-11.59	0.01	transcriptional regulatory protein
#6	H375_2600	-8.55	0.045	3-methyladenine DNA glycosylase
#6	H375_480	-8.38	0.048	Cell division protein FtsL
#6	H375_6840	-8.79	0.041	Single-stranded DNA-binding protein
#6	H375_1770	-11.82	0.008	Succinyl-CoA ligase [ADP-forming] subunit alpha-2
#6	H375_2370	-9.63	0.028	NADP-dependent malic enzyme
#6	H375_2380	-10.63	0.017	NADP-dependent malic enzyme
#6	H375_3460	-10.79	0.015	Cytochrome b
#6	H375_6340	-11.49	0.01	Coproporphyrinogen-III oxidase, aerobic
#6	H375_3900	-11.53	0.01	Carboxyl-terminal protease
#6	H375_810	-10.59	0.017	hydrolase
#6	H375_8550	-10.82	0.015	Exodeoxyribonuclease III
#6	H375_8090	-9.3	0.033	ankyrin repeat protein
#6	H375_1790	-9.95	0.024	SsrA-binding protein
#6	H375_3830	-11.43	0.011	30S ribosomal protein S9
#6	H375_390	-8.52	0.046	Protein translocase subunit SecA
#6	H375_440	-8.6	0.044	Sodium/pantothenate symporter
#6	H375_6270	-11.23	0.012	O-antigen export system ATP-binding protein RfbE
#6	H375_3220	-10.07	0.023	hypothetical protein
#6	H375_6640	-10.45	0.019	hypothetical protein
#6	H375_8610	-8.64	0.043	hypothetical protein
#7
#8	H375_4550	-9.26	0.033	DNA-binding protein HU
#8	H375_6750	-9.75	0.026	GTPase obg
#8	H375_5080	-9.79	0.026	HflK protein
#8	H375_3810	-9.06	0.036	Regulatory component of sensory transduction system
#8	H375_4730	-9	0.037	Ribosome-recycling factor
#8	H375_6710	-8.41	0.048	Pseudouridine synthase
#8	H375_8660	-8.88	0.039	Muropeptide permease AmpG
#8	H375_8420	-10.68	0.016	hypothetical protein
#9	H375_1030	-13.42	0.003	tRNA dimethylallyltransferase
#9	H375_6030	-9.09	0.036	DNA replication and repair protein RecF
#9	H375_5510	-8.43	0.047	190 kDa antigen
#9	H375_8430	-8.55	0.045	LicD
#9	H375_1780	-8.31	0.05	Succinyl-CoA ligase [ADP-forming] subunit alpha-2
#9	H375_800	-9.19	0.034	Folylpolyglutamate synthase
#9	H375_2030	-12.52	0.005	cytochrome c oxidase subunit 2
#9	H375_3180	-8.37	0.048	3'-phosphoadenosine 5'-phosphosulfate 3'-phosphatase
#9	H375_4380	-10.77	0.016	protease DO
#9	H375_4950	-9.12	0.035	Transcription antitermination protein NusG
#9	H375_6700	-8.59	0.044	Sua5
#9	H375_8150	-8.49	0.046	Transposase
#9	H375_8180	-13.65	0.002	Transposase
#9	H375_8790	-11.84	0.008	30S ribosomal protein S3
#9	H375_2700	-9.26	0.033	RND family efflux transporter MFP subunit
#9	H375_4570	-9.72	0.027	Hydrophobe/amphiphile efflux-1
#9	H375_6280	-11.24	0.012	O-antigen export system ATP-binding protein RfbE
#9	H375_8320	-8.35	0.049	Lipoprotein-releasing system ATP-binding protein LolD
#9	H375_1510	-8.37	0.048	hypothetical protein
#10	H375_2600	-10.95	0.014	3-methyladenine DNA glycosylase
#10	H375_5120	-9.74	0.027	GTPase Era
#10	H375_690	-10.53	0.018	DNA repair protein RadA
#10	H375_9140	-8.73	0.042	2-acylglycerophosphoethanolamine acyltransferase
#10	H375_2970	-8.33	0.049	Aspartate-semialdehyde dehydrogenase
#10	H375_4430	-8.66	0.043	2-oxoglutarate dehydrogenase E1 component
#10	H375_7950	-9.24	0.033	Dephospho-CoA kinase
#10	H375_1600	-10.99	0.014	Lon protease
#10	H375_2020	-9.77	0.026	Lipoprotein signal peptidase
#10	H375_2040	-9.4	0.031	cytochrome c oxidase subunit 2
#10	H375_2940	-10.68	0.016	ATP-dependent protease ATPase subunit HslU
#10	H375_340	-10.04	0.023	HAD-superfamily subfamily IIA hydrolase
#10	H375_4380	-9.35	0.032	protease DO
#10	H375_5590	-8.92	0.038	Transcriptional activator protein CzcR
#10	H375_8170	-8.35	0.049	Transposase
#10	H375_8570	-9.73	0.027	Exodeoxyribonuclease 7 large subunit
#10	H375_8970	-10.27	0.02	DNA-directed RNA polymerase subunit alpha
#10	H375_8060	-12.24	0.006	Ankyrin repeat-containing protein
#10	H375_2650	-8.67	0.043	30S ribosomal protein S4
#10	H375_5450	-8.38	0.048	30S ribosomal protein S2
#10	H375_590	-9.42	0.031	Tyrosyl-tRNA synthetase
#10	H375_7400	-11.72	0.009	Serine--tRNA ligase
#10	H375_8860	-8.33	0.049	50S ribosomal protein L5
#10	H375_890	-10.6	0.017	Transcription termination factor Rho
#10	H375_8990	-10.72	0.016	30S ribosomal protein S20
#10	H375_5270	-8.9	0.039	VirB4
#10	H375_2700	-11.8	0.009	RND family efflux transporter MFP subunit
#10	H375_3060	-10.96	0.014	ABC transporter ATP-binding protein
#10	H375_7690	-9.69	0.027	Proline/betaine transporter
#10	H375_1220	-8.79	0.041	hypothetical protein
#10	H375_1750	-13.45	0.003	hypothetical protein
#10	H375_230	-8.82	0.04	hypothetical protein
#11	H375_4420	-8.82	0.04	DNA repair protein RecN
#11	H375_6840	-9.18	0.034	Single-stranded DNA-binding protein
#11	H375_8440	-9.25	0.033	LicD
#11	H375_7950	-8.58	0.045	Dephospho-CoA kinase
#11	H375_2040	-10.48	0.018	cytochrome c oxidase subunit 2
#11	H375_4200	-8.72	0.042	Chaperone protein HscA
#11	H375_4380	-8.86	0.039	protease DO
#11	H375_5140	-9.73	0.027	Signal peptidase I
#11	H375_7340	-11.07	0.013	reductase
#11	H375_7610	-9.19	0.034	reductase
#11	H375_8730	-9.24	0.033	50S ribosomal protein L3
#11	H375_8910	-9.34	0.032	50S ribosomal protein L30
#11	H375_8930	-8.42	0.048	Protein translocase subunit SecY
#11	H375_3930	-11.9	0.008	hypothetical protein
#11	H375_5480	-10.18	0.021	hypothetical protein
#11	H375_6600	-11.13	0.013	hypothetical protein
#11	H375_830	-9.57	0.029	hypothetical protein
#12	H375_3680	-9.32	0.032	Cell division protein FtsQ
#12	H375_3720	-9.68	0.027	Phosphatidylserine decarboxylase
#12	H375_3760	-10.67	0.016	CDP-diacylglycerol--serine O-phosphatidyltransferase
#12	H375_6110	-11.35	0.011	ATP synthase subunit b
#12	H375_7300	-9.61	0.028	Cytochrome c biogenesis ATP-binding export protein CcmA
#12	H375_2460	-9.39	0.031	Apolipoprotein N-acyltransferase
#12	H375_8880	-9.54	0.029	30S ribosomal protein S8
#12	H375_5340	-8.99	0.037	Ribonucleotide ABC transporter ATP-binding protein
#12	H375_2760	-9.68	0.027	hypothetical protein
#12	H375_4050	-8.44	0.047	hypothetical protein
#12	H375_5670	-9.14	0.035	hypothetical protein
#13	H375_1880	-9.59	0.029	3'-5' exonuclease
#13	H375_7100	-8.37	0.048	Maf-like protein
#13	H375_8710	-8.72	0.042	Elongation factor Tu
#13	H375_6140	-16.28	0	190 kDa antigen
#13	H375_2370	-11.18	0.012	NADP-dependent malic enzyme
#13	H375_3520	-9.64	0.028	Isocitrate dehydrogenase
#13	H375_5940	-8.68	0.043	Acyl-CoA desaturase 1
#13	H375_7650	-8.64	0.043	Bacterial NAD-glutamate dehydrogenase
#13	H375_1480	-9.29	0.033	Ribonuclease D
#13	H375_160	-9.37	0.032	Tetratricopeptide repeat-containing protein
#13	H375_7170	-10.24	0.021	Strees induced DNA-binding Dps
#13	H375_2650	-8.88	0.039	30S ribosomal protein S4
#13	H375_3060	-10.07	0.023	ABC transporter ATP-binding protein
#13	H375_2480	-8.68	0.043	hypothetical protein
#13	H375_5690	-8.37	0.048	hypothetical protein
#13	H375_5980	-8.91	0.039	hypothetical protein
#13	H375_6960	-9.85	0.025	hypothetical protein
#14	H375_6750	-9.12	0.035	GTPase obg
#14	H375_6840	-12.71	0.005	Single-stranded DNA-binding protein
#14	H375_9140	-10.48	0.018	2-acylglycerophosphoethanolamine acyltransferase
#14	H375_3160	-8.48	0.046	sugar phosphate isomerase
#14	H375_6260	-8.78	0.041	NADPH-dependent glutamate synthase beta chain
#14	H375_850	-8.47	0.047	Dihydrolipoyllysine-residue acetyltransferase component of pyruvate dehydrogenase complex
#14	H375_7330	-13.22	0.003	reductase
#14	H375_720	-10	0.023	RNA pseudouridine synthase
#14	H375_930	-8.64	0.043	30S ribosomal protein S1
#14	H375_2470	-8.48	0.046	hypothetical protein
#14	H375_2950	-8.31	0.05	hypothetical protein
#14	H375_5400	-8.47	0.047	hypothetical protein
#14	H375_6170	-8.9	0.039	hypothetical protein
#15	H375_1110	-10.16	0.022	tRNA pseudouridine synthase B
#15	H375_140	-8.88	0.039	Chromosomal replication initiator protein DnaA
#15	H375_1710	-10.02	0.023	Recombination protein RecR
#15	H375_3420	-11.2	0.012	Translation factor GUF1
#15	H375_1830	-8.93	0.038	Osmolarity sensor protein EnvZ
#15	H375_3700	-10.04	0.023	UDP-N-acetylenolpyruvoylglucosamine reductase
#15	H375_2380	-10.29	0.02	NADP-dependent malic enzyme
#15	H375_3020	-10.1	0.022	Guanosine polyphosphate pyrophosphohydrolase/synthetase
#15	H375_3460	-8.32	0.049	Cytochrome b
#15	H375_4430	-10.61	0.017	2-oxoglutarate dehydrogenase E1 component
#15	H375_8030	-9.64	0.028	Lipid A biosynthesis lauroyl acyltransferase
#15	H375_8520	-9.66	0.028	Poly-beta-hydroxyalkanoate depolymerase
#15	H375_9070	-11.9	0.008	Guanosine-3',5'-bis(Diphosphate) 3'-pyrophosphohydrolase
#15	H375_2030	-9.41	0.031	cytochrome c oxidase subunit 2
#15	H375_3180	-8.34	0.049	3'-phosphoadenosine 5'-phosphosulfate 3'-phosphatase
#15	H375_2550	-10.01	0.023	reductase
#15	H375_4520	-9.3	0.033	peptidase
#15	H375_3060	-8.66	0.043	ABC transporter ATP-binding protein
#15	H375_4770	-12.24	0.006	Amino acid ABC transporter substrate binding protein
#15	H375_7410	-8.46	0.047	transporter AmpG 3
#15	H375_2300	-9.3	0.033	hypothetical protein
#15	H375_3990	-9.63	0.028	hypothetical protein
#15	H375_4690	-9.02	0.037	hypothetical protein
#15	H375_5480	-8.71	0.042	hypothetical protein
#15	H375_8350	-9.6	0.028	hypothetical protein
#16	H375_1040	-8.4	0.048	tRNA dimethylallyltransferase
#16	H375_1560	-11.04	0.013	transcriptional regulatory protein
#16	H375_2600	-9.97	0.024	3-methyladenine DNA glycosylase
#16	H375_4230	-11.8	0.009	Universal stress protein UspA
#16	H375_7470	-11.57	0.01	DNA polymerase I
#16	H375_1330	-8.96	0.038	Lipopolysaccharide 1,2-glucosyltransferase RfaJ
#16	H375_2720	-9.41	0.031	glycosyltransferase
#16	H375_2730	-10.04	0.023	Glycosyltransferase
#16	H375_7190	-9.21	0.034	ATP synthase subunit delta
#16	H375_7950	-8.32	0.049	Dephospho-CoA kinase
#16	H375_1050	-9.45	0.03	ABC transporter ATP-binding protein
#16	H375_2240	-8.89	0.039	Holliday junction DNA helicase RuvB
#17	H375_4980	-10.8	0.015	Elongation factor G
#17	H375_6130	-9.14	0.035	190 kDa antigen
#17	H375_3760	-8.44	0.047	CDP-diacylglycerol--serine O-phosphatidyltransferase
#17	H375_6770	-8.87	0.039	5-aminolevulinate synthase
#17	H375_7230	-8.67	0.043	ATP synthase epsilon chain
#17	H375_3900	-8.52	0.046	Carboxyl-terminal protease
#17	H375_4200	-10	0.023	Chaperone protein HscA
#17	H375_5590	-8.3	0.05	Transcriptional activator protein CzcR
#17	H375_5750	-9.57	0.029	Nucleoside diphosphate kinase
#17	H375_8970	-10.87	0.015	DNA-directed RNA polymerase subunit alpha
#17	H375_8730	-9.77	0.026	50S ribosomal protein L3
#17	H375_2690	-8.53	0.045	RND family efflux transporter MFP subunit
#17	H375_20	-8.41	0.048	hypothetical protein
#17	H375_3210	-15.13	0.001	hypothetical protein
#17	H375_3740	-10.59	0.017	hypothetical protein
#17	H375_6550	-9.64	0.028	hypothetical protein
#17	H375_6910	-8.93	0.038	hypothetical protein
#17	H375_6920	-8.47	0.046	hypothetical protein
#18	H375_4180	-10.94	0.014	Ribonuclease HII
#18	H375_5210	-8.66	0.043	lipoprotein
#19	H375_3150	-10.53	0.018	sugar phosphate isomerase
#19	H375_3760	-10.72	0.016	CDP-diacylglycerol--serine O-phosphatidyltransferase
#19	H375_1240	-9.59	0.028	Cysteine desulfurase protein IscS/NifS
#19	H375_3180	-11.89	0.008	3'-phosphoadenosine 5'-phosphosulfate 3'-phosphatase
#19	H375_600	-8.92	0.039	Tyrosyl-tRNA synthetase
#19	H375_7400	-10.83	0.015	Serine--tRNA ligase
#19	H375_8960	-8.41	0.048	30S ribosomal protein S13
#19	H375_2480	-10.11	0.022	hypothetical protein
#19	H375_560	-9.36	0.032	hypothetical protein
#20	H375_3670	-8.61	0.044	Cell division protein FtsQ
#20	H375_3690	-10.42	0.019	UDP-N-acetylenolpyruvoylglucosamine reductase
#20	H375_8030	-10.18	0.021	Lipid A biosynthesis lauroyl acyltransferase
#20	H375_4370	-10.93	0.014	protease DO
#20	H375_5130	-11.18	0.012	Signal peptidase I
#20	H375_7170	-8.98	0.038	Strees induced DNA-binding Dps
#20	H375_7920	-10.99	0.014	SURF1-like protein
#20	H375_1930	-8.57	0.045	Threonylcarbamoyladenosine tRNA methylthiotransferase MtaB
#20	H375_8790	-10.81	0.015	30S ribosomal protein S3
#20	H375_2610	-8.96	0.038	hypothetical protein
#21	H375_1250	-8.43	0.047	NFS1 nitrogen fixation 1 isoform CRA_b
#21	H375_1470	-12.31	0.006	Ribonuclease D
#21	H375_2110	-10.11	0.022	protease SOHB
#21	H375_7820	-10.63	0.017	hydrolase
#21	H375_4990	-10.16	0.022	30S ribosomal protein S12
#21	H375_7730	-9.65	0.028	50S ribosomal protein L21
#21	H375_8790	-8.39	0.048	30S ribosomal protein S3
#21	H375_110	-9.22	0.034	transporter
#21	H375_8660	-8.6	0.044	Muropeptide permease AmpG
#21	H375_2870	-8.29	0.05	hypothetical protein
#21	H375_320	-8.83	0.04	hypothetical protein
#21	H375_9250	-9.23	0.034	hypothetical protein
#22	H375_1000	-8.94	0.038	Ribonucleoside-diphosphate reductase
#22	H375_7470	-9.54	0.029	DNA polymerase I
#22	H375_1850	-9.12	0.035	Phosphatidate cytidylyltransferase
#22	H375_2200	-9.42	0.031	Periplasmic protein
#22	H375_4260	-9.96	0.024	Bifunctional penicillin-binding protein 1C
#22	H375_5510	-8.91	0.039	190 kDa antigen
#22	H375_5010	-9.22	0.034	Succinate dehydrogenase [ubiquinone] flavoprotein subunit 1
#22	H375_6700	-10.67	0.016	Sua5
#22	H375_3980	-8.78	0.041	Threonine--tRNA ligase
#22	H375_5150	-9.33	0.032	Protein translocase subunit SecF
#22	H375_5370	-9.95	0.024	ABC-type transporter
#22	H375_4350	-8.53	0.045	hypothetical protein
#22	H375_6640	-9.02	0.037	hypothetical protein
#22	H375_7980	-12.42	0.006	hypothetical protein
#23	H375_1330	-12.89	0.004	Lipopolysaccharide 1,2-glucosyltransferase RfaJ
#23	H375_6410	-8.73	0.042	Succinyl-diaminopimelate desuccinylase
#23	H375_4170	-10.62	0.017	Ribonuclease HII
#23	H375_1930	-8.41	0.048	Threonylcarbamoyladenosine tRNA methylthiotransferase MtaB
#23	H375_8330	-8.34	0.049	Bicyclomycin resistance protein
#23	H375_2420	-9.21	0.034	hypothetical protein
#23	H375_5440	-8.43	0.047	hypothetical protein
#23	H375_5480	-8.76	0.041	hypothetical protein
#23	H375_7440	-8.45	0.047	hypothetical protein
#23	H375_8420	-13.6	0.002	hypothetical protein
#24	H375_130	-8.38	0.048	Chromosomal replication initiator protein DnaA
#24	H375_1430	-9.62	0.028	Porphobilinogen deaminase
#24	H375_3600	-11.42	0.011	Heme A synthase
#24	H375_7210	-8.33	0.049	ATP synthase gamma chain
#24	H375_7250	-11.31	0.011	NADH dehydrogenase subunit G
#24	H375_7590	-8.71	0.042	3-oxoacyl-[acyl-carrier-protein] synthase 2
#24	H375_7650	-9.61	0.028	Bacterial NAD-glutamate dehydrogenase
#24	H375_7950	-10.54	0.018	Dephospho-CoA kinase
#24	H375_9070	-9.36	0.032	Guanosine-3',5'-bis(Diphosphate) 3'-pyrophosphohydrolase
#24	H375_160	-11.97	0.008	Tetratricopeptide repeat-containing protein
#24	H375_2830	-10.4	0.019	Thioredoxin peroxidase 1
#24	H375_2940	-10.25	0.021	ATP-dependent protease ATPase subunit HslU
#24	H375_8050	-9.9	0.025	Ankyrin repeat-containing protein
#24	H375_7850	-9.96	0.024	Hemolysin C
#24	H375_8400	-13.87	0.002	Ribosomal-protein-alanine acetyltransferase
#24	H375_3260	-13.26	0.003	VirB10 protein
#24	H375_4720	-9.79	0.026	Multisubunit Na+/H+ antiporter, MnhE subunit
#24	H375_8320	-9.37	0.031	Lipoprotein-releasing system ATP-binding protein LolD
#24	H375_1060	-8.65	0.043	ABC transporter ATP-binding protein
#24	H375_2180	-9	0.037	hypothetical protein
#24	H375_4700	-9.41	0.031	hypothetical protein
#24	H375_6440	-10.72	0.016	hypothetical protein
#24	H375_7440	-8.64	0.043	hypothetical protein
#24	H375_830	-9.6	0.028	hypothetical protein
#25	H375_5300	-8.69	0.042	GTP-binding protein EngB
#25	H375_5520	-8.69	0.042	190 kDa antigen
#25	H375_9020	-9.6	0.028	UPF0118 membrane protein
#25	H375_1440	-9.62	0.028	Porphobilinogen deaminase
#25	H375_2330	-10.65	0.017	Malate dehydrogenase
#25	H375_3460	-12.4	0.006	Cytochrome b
#25	H375_3710	-8.73	0.042	Phosphatidylserine decarboxylase
#25	H375_5860	-8.62	0.044	Prolipoprotein diacylglyceryl transferase
#25	H375_6260	-10.4	0.019	NADPH-dependent glutamate synthase beta chain
#25	H375_8110	-9.55	0.029	glutamine amidotransferase-like protein
#25	H375_980	-11.06	0.013	Bifunctional protein FolD
#25	H375_1090	-8.95	0.038	Polyribonucleotide nucleotidyltransferase
#25	H375_280	-8.53	0.045	Cytochrome c-type biogenesis protein CcmE
#25	H375_8550	-14.94	0.001	Exodeoxyribonuclease III
#25	H375_8560	-9.03	0.037	Exodeoxyribonuclease III
#25	H375_2540	-9.11	0.035	reductase
#25	H375_2550	-8.96	0.038	reductase
#25	H375_1110	-8.88	0.039	tRNA pseudouridine synthase B
#25	H375_4660	-9.91	0.024	Ribosomal RNA large subunit methyltransferase E
#25	H375_6610	-10.35	0.02	Alanine--tRNA ligase
#25	H375_8910	-10.91	0.014	50S ribosomal protein L30
#25	H375_1350	-8.55	0.045	transporter AmpG 1
#25	H375_7690	-9.98	0.024	Proline/betaine transporter
#25	H375_1020	-10.46	0.018	hypothetical protein
#25	H375_3730	-8.67	0.043	hypothetical protein
#25	H375_4810	-10.13	0.022	hypothetical protein
#25	H375_7440	-9.32	0.032	hypothetical protein
#25	H375_8360	-8.53	0.045	hypothetical protein
#25	H375_8420	-9.57	0.029	hypothetical protein
#27	H375_3130	-8.34	0.049	Thymidylate synthase ThyX
#27	H375_9150	-9.25	0.033	Propionyl-CoA carboxylase beta chain
#27	H375_4880	-10.44	0.019	Cytosol aminopeptidase
#27	H375_7620	-9.15	0.035	reductase
#27	H375_7060	-9.99	0.024	Phospholipase D
#27	H375_3830	-12.98	0.004	30S ribosomal protein S9

## Sheet: CopraRNA
sRNA Candidate Name	Gene ID	Energy [kcal/mol]	p-value	Protein
#1	H375_3290	-17.68	0.001511	VirB9
#1	H375_7270	-15.82	0.004232	reductase
#1	H375_1920	-15.49	0.005935	Phenylalanine--tRNA ligase beta subunit
#1	H375_8920	-15.43	0.006175	50S ribosomal protein L30
#1	H375_3680	-15.16	0.007292	Cell division protein FtsQ
#1	H375_8870	-14.82	0.008975	30S ribosomal protein S8
#1	H375_1540	-14.78	0.00918	Soluble lytic murein transglycosylase-like regulatory protein
#1	H375_600	-14.55	0.01059	UPF0301 protein
#1	H375_2360	-14.51	0.01067	Proline/betaine transporter
#1	H375_3150	-14.47	0.01108	sugar phosphate isomerase
#1	H375_890	-14.36	0.01184	50S ribosomal protein L18
#1	H375_6580	-13.9	0.01416	RNA polymerase sigma factor RpoD
#1	H375_4380	-14	0.01477	protease DO
#1	H375_8190	-14.02	0.0162	uncharacterized protein of Rickettsia prowazekii Rp22 UniRef RepID=D5AXX5_RICPP
#1	H375_1790	-13.82	0.01644	SsrA-binding protein
#1	H375_3760	-13.68	0.018	CDP-diacylglycerol--serine O-phosphatidyltransferase
#1	H375_6140	-13.82	0.01858	190 kDa antigen
#1	H375_5250	-9.13	0.01916	Type IV secretory pathway VirB6 components COG3704; Uncharacterized protein RF_0091 of Rickettsia UniRef RepID=Y091_RICFE
#1	H375_5740	-13.47	0.02032	Ribosomal RNA small subunit methyltransferase G
#1	H375_5610	-13.47	0.02039	Deoxycytidine triphosphate deaminase
#1	H375_9150	-13.39	0.02138	Propionyl-CoA carboxylase beta chain
#1	H375_7510	-13.3	0.02266	3-oxoacyl-[acyl-carrier-protein] synthase 3
#1	H375_7250	-13.17	0.02441	NADH dehydrogenase subunit G
#1	H375_5510	-13.09	0.02606	190 kDa antigen
#1	H375_5910	-13.05	0.0263	30S ribosomal protein S18
#1	H375_9020	-13.01	0.02705	UPF0118 membrane protein
#1	H375_4830	-12.99	0.02714	uncharacterized protein of Rickettsia prowazekii Rp22 UniRef RepID=D5AW67_RICPP
#1	H375_8730	-12.95	0.02792	50S ribosomal protein L3
#1	H375_1080	-12.78	0.03074	Uncharacterized protein conserved in bacteria COG5375; Uncharacterized protein RP506 of Rickettsia UniRef RepID=Y506_RICPR
#1	H375_3780	-12.76	0.03127	Uncharacterized protein RP240 of Rickettsia UniRef RepID=Y240_RICPR
#1	H375_3050	-12.37	0.03156	ABC transporter ATP-binding protein
#1	H375_3770	-12.61	0.03409	Uncharacterized protein RP240 of Rickettsia UniRef RepID=Y240_RICPR
#1	H375_8210	-12.44	0.03781	Uncharacterized protein RP709 of Rickettsia prowazekii UniRef RepID=Y709_RICPR
#1	H375_4020	-12.4	0.03855	zinc protease
#1	H375_5210	-12.39	0.0389	lipoprotein
#1	H375_8330	-12.36	0.03965	Bicyclomycin resistance protein
#1	H375_4990	-12.26	0.04204	30S ribosomal protein S12
#1	H375_2580	-12.13	0.04231	reductase
#1	H375_5600	-12.13	0.04531	Transcriptional activator protein CzcR
#1	H375_6680	-12.1	0.04618	Glycine--tRNA ligase alpha subunit
#1	H375_4570	-10.17	0.04641	Hydrophobe/amphiphile efflux-1
#1	H375_3260	-12.09	0.0465	VirB10 protein
#1	H375_5130	-12.07	0.04682	Signal peptidase I
#1	H375_6340	-12.14	0.0478	Coproporphyrinogen-III oxidase aerobic
#1	H375_4130	-12.02	0.0483	DNA gyrase subunit A
#1	H375_6960	-12	0.04904	uncharacterized protein of Rickettsia prowazekii Rp22 UniRef RepID=D5AYA9_RICPP
#1	H375_8940	-11.97	0.04973	Protein translocase subunit SecY
#2	H375_8810	-16.84	2.373e-05	50S ribosomal protein L29
#2	H375_4840	-16.35	5.992e-05	uncharacterized protein of Rickettsia prowazekii Rp22 UniRef RepID=D5AW67_RICPP
#2	H375_2900	-15.1	0.0004345	uncharacterized protein of Rickettsia prowazekii Rp22 UniRef RepID=D5AWQ1_RICPP
#2	H375_2680	-14.04	0.001666	Alpha/beta hydrolase
#2	H375_1260	-13.59	0.002779	NFS1 nitrogen fixation 1 isoform CRA_b
#2	H375_2940	-13.31	0.003743	ATP-dependent protease ATPase subunit HslU
#2	H375_6530	-13.21	0.004142	NAD(P) transhydrogenase subunit alpha part 2
#2	H375_8150	-13.64	0.004317	Transposase
#2	H375_8870	-12.96	0.005367	30S ribosomal protein S8
#2	H375_5250	-10.21	0.005693	Type IV secretory pathway VirB6 components COG3704; Uncharacterized protein RF_0091 of Rickettsia UniRef RepID=Y091_RICFE
#2	H375_7740	-12.8	0.006291	50S ribosomal protein L21
#2	H375_8720	-12.63	0.007438	Elongation factor Tu
#2	H375_6740	-12.56	0.007893
#2	H375_250	-12.66	0.00842	Protein MurJ
#2	H375_8960	-12.44	0.008838	30S ribosomal protein S13
#2	H375_7080	-11.94	0.014	Tyrosine recombinase XerC
#2	H375_510	-11.92	0.01443	Predicted nucleoside-diphosphate-sugar epimerase COG3660; Uncharacterized protein RP120 of Rickettsia UniRef RepID=Y120_RICPR
#2	H375_4920	-11.82	0.01548	50S ribosomal protein L7/L12
#2	H375_4320	-11.7	0.01608	Cytochrome c oxidase subunit 3
#2	H375_1120	-11.46	0.02107	tRNA pseudouridine synthase B
#2	H375_1610	-11.39	0.02236	Uncharacterized protein RP448 of Rickettsia UniRef RepID=Y448_RICPR
#2	H375_5100	-11.37	0.02264	Predicted nucleoside-diphosphate-sugar epimerase COG3660; Uncharacterized protein RP120 of Rickettsia UniRef RepID=Y120_RICPR
#2	H375_1400	-11.09	0.02294	Predicted hydrolase of the alpha/beta superfamily COG2945; Uncharacterized protein RP471 of Rickettsiales UniRef RepID=Y471_RICPR
#2	H375_1930	-11.52	0.02406	Threonylcarbamoyladenosine tRNA methylthiotransferase MtaB
#2	H375_4860	-11.01	0.03023	Uncharacterized protein RP144 of Rickettsia UniRef RepID=Y144_RICPR
#2	H375_8580	-10.91	0.03269	Exodeoxyribonuclease 7 large subunit
#2	H375_3500	-10.87	0.03375	Multisubunit Na+/H+ antiporter MnhB subunit
#2	H375_4410	-11.07	0.03411	DNA repair protein RecN
#2	H375_4120	-10.81	0.03518	Methionyl-tRNA formyltransferase
#2	H375_5310	-10.8	0.03564	50S ribosomal protein L28
#2	H375_7630	-10.76	0.03678	Uncharacterized protein RP760 of Rickettsia UniRef RepID=Y760_RICPR
#2	H375_4830	-10.7	0.03842	uncharacterized protein of Rickettsia prowazekii Rp22 UniRef RepID=D5AW67_RICPP
#2	H375_3680	-10.63	0.04052	Cell division protein FtsQ
#2	H375_8270	-11.79	0.04091	Outer membrane protein B
#2	H375_5210	-10.59	0.04176	lipoprotein
#2	H375_3110	-10.58	0.04197	RNA polymerase sigma-32 factor
#2	H375_7600	-10.46	0.04439	3-oxoacyl-[acyl-carrier-protein] synthase 2
#2	H375_5900	-10.48	0.04524	tRNA(Ile)-lysidine synthase
#2	H375_4850	-10.46	0.04588	Uncharacterized protein RP144 of Rickettsia UniRef RepID=Y144_RICPR
#2	H375_3510	-10.45	0.04622	Isocitrate dehydrogenase
#2	H375_7210	-10.38	0.04866	ATP synthase gamma chain
#2	H375_6240	-10.35	0.04983	3-hydroxyacyl-[acyl-carrier-protein] dehydratase FabZ
#2	H375_3120	-10.34	0.04992	RNA polymerase sigma-32 factor
#3	H375_5570	-13	0.000563	Uncharacterized protein conserved in bacteria COG3820; Uncharacterized protein of Bacteria UniRef RepID=Q92JG4_RICCN
#3	H375_6800	-12.89	0.0006493	UPF0235 protein A1C_06510 of Rickettsia UniRef RepID=Y6510_RICAH
#3	H375_8730	-12.62	0.0007832	50S ribosomal protein L3
#3	H375_7750	-12.04	0.001296	Sec-independent protein translocase protein TatA
#3	H375_6440	-10.37	0.005182	Predicted permeases COG0795; Uncharacterized protein RP871 of Rickettsia UniRef RepID=Y871_RICPR
#3	H375_7570	-10	0.009008	HTH-type transcriptional regulator
#3	H375_6950	-9.24	0.01013	uncharacterized protein of Rickettsia prowazekii Rp22 UniRef RepID=D5AYA9_RICPP
#3	H375_5310	-9.27	0.01245	50S ribosomal protein L28
#3	H375_8590	-9.18	0.01338	Uncharacterized protein RF_0255 of Rickettsia UniRef RepID=Y255_RICFE
#3	H375_2210	-9.02	0.01518	Penicillin-binding protein dacF
#3	H375_450	-8.88	0.01689	Protein MraZ
#3	H375_3070	-8.74	0.01874	Amino acid permease
#3	H375_460	-8.93	0.01883	Ribosomal RNA small subunit methyltransferase E
#3	H375_760	-8.73	0.01899	3-oxoacyl-[acyl-carrier-protein] synthase 2
#3	H375_5710	-8.6	0.02172	chromosome-partitioning protein ParB
#3	H375_2040	-8.49	0.02274	cytochrome c oxidase subunit 2
#3	H375_5740	-8.46	0.02328	Ribosomal RNA small subunit methyltransferase G
#3	H375_1280	-8.44	0.02363	Uncharacterized protein RP484 of cellular organisms UniRef RepID=Y484_RICPR
#3	H375_2280	-8.44	0.02364	Proline--tRNA ligase
#3	H375_6710	-8.4	0.02435	Pseudouridine synthase
#3	H375_1470	-8.37	0.0249	Ribonuclease D
#3	H375_1790	-8.28	0.02673	SsrA-binding protein
#3	H375_8900	-8.24	0.02741	50S ribosomal protein L18
#3	H375_5620	-8.12	0.02999	Deoxycytidine triphosphate deaminase
#3	H375_8950	-8.12	0.03009	30S ribosomal protein S13
#3	H375_8580	-8.08	0.03095	Exodeoxyribonuclease 7 large subunit
#3	H375_1640	-8.08	0.03103	Glycosyl transferase
#3	H375_3020	-7.52	0.03113	Guanosine polyphosphate pyrophosphohydrolase/synthetase
#3	H375_2390	-8.05	0.03177	Lysine--tRNA ligase
#3	H375_710	-8	0.03302	RNA pseudouridine synthase
#3	H375_4830	-7.91	0.03515	uncharacterized protein of Rickettsia prowazekii Rp22 UniRef RepID=D5AW67_RICPP
#3	H375_5890	-7.88	0.0359	tRNA(Ile)-lysidine synthase
#3	H375_170	-7.78	0.0387	UDP-N-acetylmuramoyl-L-alanyl-D-glutamate--2 6- diaminopimelate ligase
#3	H375_3680	-7.63	0.04325	Cell division protein FtsQ
#3	H375_5580	-7.61	0.04401	Uncharacterized protein conserved in bacteria COG3820; Uncharacterized protein of Bacteria UniRef RepID=Q92JG4_RICCN
#3	H375_7200	-7.56	0.04544	ATP synthase subunit delta
#3	H375_2080	-7.5	0.04764	carboxypeptidase
#3	H375_1880	-7.49	0.04797	3'-5' exonuclease
#3	H375_280	-7.45	0.04951	Uncharacterized protein RP331 of Rickettsia prowazekii UniRef RepID=Y331_RICPR
#3	H375_4210	-7.58	0.04984	Uncharacterized protein RP198 of Rickettsia UniRef RepID=Y198_RICPR
#4	H375_7430	-86.48	6.299e-13	Uncharacterized protein of Rickettsia UniRef RepID=Q92GB0_RICCN
#4	H375_7420	-1.56	0.0001868	transporter AmpG 3
#4	H375_3470	-15.13	0.004911	Uncharacterized protein RP269 of Rickettsia UniRef RepID=Y269_RICPR
#4	H375_370	-14.84	0.005637	Holo-[acyl-carrier-protein] synthase
#4	H375_2390	-13.56	0.01028	Lysine--tRNA ligase
#4	H375_1990	-12.22	0.01951	UDP-N-acetylmuramoylalanine--D-glutamate ligase
#4	H375_5250	-8.38	0.02306	Type IV secretory pathway VirB6 components COG3704; Uncharacterized protein RF_0091 of Rickettsia UniRef RepID=Y091_RICFE
#4	H375_4390	-11.86	0.0232	Chaperone protein DnaJ
#4	H375_8830	-11.74	0.02451	50S ribosomal protein L14
#4	H375_3070	-11.65	0.02569	Amino acid permease
#4	H375_7370	-11.82	0.02777	Uncharacterized protein RP785 of Rickettsia UniRef RepID=Y785_RICPR
#4	H375_8990	-11.46	0.02813	30S ribosomal protein S20
#4	H375_1820	-11.42	0.02862	branched-chain-amino-acid aminotransferase
#4	H375_4930	-11.26	0.03101	50S ribosomal protein L1
#4	H375_8210	-11.24	0.03128	Uncharacterized protein RP709 of Rickettsia prowazekii UniRef RepID=Y709_RICPR
#4	H375_1660	-11	0.0351	2-hydroxy-6-oxo-6-phenylhexa-2 4-dienoate hydrolase
#4	H375_7130	-10.88	0.03718	Glutathione-regulated potassium-efflux system protein
#4	H375_1510	-11.51	0.03867	uncharacterized protein of Rickettsia prowazekii Rp22 UniRef RepID=D5AX50_RICPP
#4	H375_1290	-10.78	0.03924	Aminopeptidase P
#4	H375_3120	-10.74	0.03987	RNA polymerase sigma-32 factor
#4	H375_5230	-10.53	0.0408	Type IV secretory pathway VirB6 components COG3704; Uncharacterized protein RF_0091 of Rickettsia UniRef RepID=Y091_RICFE
#4	H375_3670	-10.67	0.0412	Cell division protein FtsQ
#4	H375_8250	-10.39	0.04726	UGMP family protein PRK09604; uncharacterized protein of typhus group UniRef RepID=D5AXX0_RICPP
#5	H375_4920	-14.1	0.0002497	50S ribosomal protein L7/L12
#5	H375_1570	-12.05	0.002979	Isopentenyl-diphosphate delta-isomerase
#5	H375_3680	-12.02	0.003079	Cell division protein FtsQ
#5	H375_8840	-11.95	0.003315	50S ribosomal protein L14
#5	H375_3430	-11.76	0.004038	Small heat shock protein C1
#5	H375_9200	-11.33	0.006262	Uncharacterized conserved protein COG5590; Uncharacterized protein of Rickettsia UniRef RepID=Q92H22_RICCN
#5	H375_2660	-11.22	0.007023	30S ribosomal protein S4
#5	H375_6960	-11.04	0.008317	uncharacterized protein of Rickettsia prowazekii Rp22 UniRef RepID=D5AYA9_RICPP
#5	H375_1590	-10.97	0.008918	Lon protease
#5	H375_2460	-10.95	0.009135	Apolipoprotein N-acyltransferase
#5	H375_2430	-10.9	0.009577	ABC-type uncharacterized transport system permease component COG4120; Uncharacterized protein RP368 of Rickettsia UniRef RepID=Y368_RICPR
#5	H375_3690	-10.8	0.01092	UDP-N-acetylenolpyruvoylglucosamine reductase
#5	H375_1270	-10.69	0.0116	Uncharacterized protein RP484 of cellular organisms UniRef RepID=Y484_RICPR
#5	H375_2040	-10.5	0.01384	cytochrome c oxidase subunit 2
#5	H375_260	-10.42	0.01487	3-methyladenine DNA glycosylase
#5	H375_7250	-10.18	0.01856	NADH dehydrogenase subunit G
#5	H375_5600	-10.13	0.01934	Transcriptional activator protein CzcR
#5	H375_5740	-10.13	0.0194	Ribosomal RNA small subunit methyltransferase G
#5	H375_4220	-10.02	0.02212	Uncharacterized protein RP198 of Rickettsia UniRef RepID=Y198_RICPR
#5	H375_250	-9.9	0.02314	Protein MurJ
#5	H375_3460	-9.87	0.02427	Cytochrome b
#5	H375_1560	-9.86	0.02457	transcriptional regulatory protein
#5	H375_4750	-9.85	0.02463	Glutamyl-tRNA(Gln) amidotransferase subunit A
#5	H375_7800	-9.84	0.02496	Endonuclease III
#5	H375_3920	-9.78	0.02637	DNA topoisomerase 4 subunit B
#5	H375_5280	-9.76	0.02661	VirB4
#5	H375_8860	-9.75	0.02688	50S ribosomal protein L5
#5	H375_3030	-9.7	0.02805	Transport protein
#5	H375_150	-9.6	0.0306	Tetratricopeptide repeat-containing protein
#5	H375_950	-9.57	0.03144	Sigma(54) modulation protein
#5	H375_1610	-9.54	0.0321	Uncharacterized protein RP448 of Rickettsia UniRef RepID=Y448_RICPR
#5	H375_6170	-10.36	0.03453	Uncharacterized protein RP014 of Rickettsia UniRef RepID=Y014_RICPR
#5	H375_400	-9.11	0.0355	Protein translocase subunit SecA
#5	H375_7880	-9.37	0.03694	Poly-beta-hydroxybutyrate polymerase
#5	H375_2540	-9.35	0.03754	reductase
#5	H375_8520	-9.26	0.03768	Poly-beta-hydroxyalkanoate depolymerase
#5	H375_8920	-9.32	0.03874	50S ribosomal protein L30
#5	H375_8130	-9.31	0.03889	resolvase
#5	H375_4880	-9.3	0.0391	Cytosol aminopeptidase
#5	H375_5030	-9.25	0.04086	Succinate dehydrogenase cytochrome b556 subunit
#5	H375_7870	-9.21	0.04234	Poly-beta-hydroxybutyrate polymerase
#5	H375_8320	-9.2	0.04254	Lipoprotein-releasing system ATP-binding protein LolD
#5	H375_1670	-9.19	0.04293	Glycerol-3-phosphate dehydrogenase [NAD(P)+]
#5	H375_7040	-9.16	0.04406	3-octaprenyl-4-hydroxybenzoate decarboxylase PRK10922; Uncharacterized protein RP821 of Rickettsia UniRef RepID=Y821_RICPR
#5	H375_8780	-9.15	0.04415	30S ribosomal protein S19
#5	H375_6930	-9.13	0.04487	Uncharacterized protein RP826 of Rickettsia UniRef RepID=Y826_RICPR
#5	H375_2470	-9.12	0.04549	Uncharacterized protein RP364 of typhus group UniRef RepID=Y364_RICPR
#5	H375_5900	-9.08	0.04674	tRNA(Ile)-lysidine synthase
#5	H375_470	-8.59	0.0472	Uncharacterized protein RP158 of Rickettsia UniRef RepID=Y158_RICPR
#5	H375_8590	-9.03	0.04889	Uncharacterized protein RF_0255 of Rickettsia UniRef RepID=Y255_RICFE
#6	H375_3250	-12.67	0.0002659	VirB10 protein
#6	H375_520	-11.39	0.001097	Uncharacterized protein of Rickettsia UniRef RepID=Q92HC0_RICCN
#6	H375_1770	-11.33	0.001808	Succinyl-CoA ligase [ADP-forming] subunit alpha-2
#6	H375_4520	-10.67	0.00412	peptidase
#6	H375_7910	-10.56	0.00468	SURF1-like protein
#6	H375_350	-10.48	0.005113	Multisubunit Na+/H+ antiporter MnhB subunit
#6	H375_590	-10.48	0.005114	tRNA(Ile)-lysidine synthase
#6	H375_2230	-10.14	0.007544	Multidrug resistance protein
#6	H375_8660	-10.1	0.007889	Muropeptide permease AmpG
#6	H375_460	-9.53	0.008078	Ribosomal RNA small subunit methyltransferase E
#6	H375_8260	-9.89	0.00994	UGMP family protein PRK09604; uncharacterized protein of typhus group UniRef RepID=D5AXX0_RICPP
#6	H375_8340	-9.99	0.01059	Bicyclomycin resistance protein
#6	H375_3220	-9.82	0.01072
#6	H375_1970	-9.79	0.01109	UDP-N-acetylglucosamine--N-acetylmuramyl- (pentapeptide) pyrophosphoryl-undecaprenol N-acetylglucosamine transferase
#6	H375_1890	-9.76	0.01135	Uncharacterized protein RP420 of Rickettsia UniRef RepID=Y420_RICPR
#6	H375_5950	-9.63	0.01306	Chaperone protein ClpB
#6	H375_400	-9.39	0.01322	Protein translocase subunit SecA
#6	H375_840	-9.72	0.01349	Ribosomal-protein-alanine acetyltransferase
#6	H375_4410	-10.21	0.01462	DNA repair protein RecN
#6	H375_5430	-9.43	0.01606	Uncharacterized protein RP088 of Rickettsia prowazekii UniRef RepID=Y088_RICPR
#6	H375_7880	-9.37	0.01707	Poly-beta-hydroxybutyrate polymerase
#6	H375_8550	-9.17	0.02089	Exodeoxyribonuclease III
#6	H375_6340	-9.03	0.02188	Coproporphyrinogen-III oxidase aerobic
#6	H375_600	-9.11	0.02212	UPF0301 protein
#6	H375_6830	-9.11	0.02217	Single-stranded DNA-binding protein
#6	H375_2230	-10.14	0.02459	Multidrug resistance protein
#6	H375_4890	-8.96	0.02566	DNA-directed RNA polymerase subunit beta
#6	H375_480	-8.95	0.02583	Cell division protein FtsL
#6	H375_7550	-5.83	0.02621	Cell shape-determining protein MreC
#6	H375_2450	-8.94	0.02626	Apolipoprotein N-acyltransferase
#6	H375_4850	-8.9	0.02708	Uncharacterized protein RP144 of Rickettsia UniRef RepID=Y144_RICPR
#6	H375_8320	-8.87	0.02795	Lipoprotein-releasing system ATP-binding protein LolD
#6	H375_6060	-8.85	0.02865	Transcriptional regulator
#6	H375_6110	-8.82	0.02936	ATP synthase subunit b
#6	H375_1130	-8.8	0.03002	Antigenic heat-stable 120 kDa protein
#6	H375_670	-8.74	0.03167	DNA repair protein RecO
#6	H375_6510	-8.71	0.03268	Uncharacterized protein RP864 of Rickettsia UniRef RepID=Y864_RICPR
#6	H375_390	-8.68	0.03349	Protein translocase subunit SecA
#6	H375_1310	-8.64	0.03365	Uncharacterized protein RP478 of Rickettsia UniRef RepID=Y478_RICPR
#6	H375_3550	-8.64	0.03469	Pyruvate dehydrogenase E1 component subunit alpha
#6	H375_6940	-8.63	0.03501	Uncharacterized protein RP826 of Rickettsia UniRef RepID=Y826_RICPR
#6	H375_4170	-8.57	0.03716	Ribonuclease HII
#6	H375_1000	-8.48	0.04022	Ribonucleoside-diphosphate reductase
#6	H375_6090	-8.47	0.04065	ATP synthase subunit c
#6	H375_7500	-8.42	0.0418	TmRNA-binding protein
#6	H375_3620	-8.33	0.04656	Ribonuclease E
#6	H375_580	-8.31	0.04723	Uncharacterized protein RP052 of Rickettsia prowazekii UniRef RepID=Y052_RICPR
#6	H375_2330	-8.29	0.04774	Malate dehydrogenase
#6	H375_5040	-8.27	0.04885	Succinate dehydrogenase cytochrome b556 subunit
#7	H375_8860	-8.69	0.0006115	50S ribosomal protein L5
#7	H375_90	-8.18	0.001283	UPF0118 membrane protein
#7	H375_550	-7.76	0.002812	uncharacterized protein of Rickettsia prowazekii Rp22 UniRef RepID=D5AXF6_RICPP
#7	H375_4900	-7.52	0.003671	DNA-directed RNA polymerase subunit beta
#7	H375_4700	-7.42	0.004235	Uncharacterized protein RP158 of Rickettsia UniRef RepID=Y158_RICPR
#7	H375_1760	-7.42	0.004272	Uncharacterized protein conserved in bacteria COG4395; Uncharacterized protein RP434 of Rickettsia UniRef RepID=Y434_RICPR
#7	H375_8850	-7.33	0.004829	50S ribosomal protein L5
#7	H375_3330	-7.28	0.005188	NADH dehydrogenase I chain L
#7	H375_9180	-7.22	0.005649
#7	H375_6270	-7.17	0.006054	O-antigen export system ATP-binding protein RfbE
#7	H375_390	-7.04	0.007175	Protein translocase subunit SecA
#7	H375_1670	-7.01	0.007474	Glycerol-3-phosphate dehydrogenase [NAD(P)+]
#7	H375_5930	-6.98	0.007843	Acyl-CoA desaturase 1
#7	H375_1610	-6.97	0.007871	Uncharacterized protein RP448 of Rickettsia UniRef RepID=Y448_RICPR
#7	H375_1630	-6.76	0.01048	Glycosyl transferase
#7	H375_4960	-6.73	0.01082	Transcription antitermination protein NusG
#7	H375_800	-6.72	0.01097	Uncharacterized protein RP723 of Rickettsia UniRef RepID=Y723_RICPR
#7	H375_1200	-6.66	0.01194	Pyruvate phosphate dikinase
#7	H375_1530	-5.73	0.01222	Soluble lytic murein transglycosylase-like regulatory protein
#7	H375_7080	-6.6	0.01282	Tyrosine recombinase XerC
#7	H375_3810	-7.23	0.01362	Regulatory component of sensory transduction system
#7	H375_7630	-6.4	0.01626	Uncharacterized protein RP760 of Rickettsia UniRef RepID=Y760_RICPR
#7	H375_2230	-6.36	0.0173	Multidrug resistance protein
#7	H375_4480	-6.22	0.02064	Periplasmic divalent cation tolerance protein
#7	H375_3800	-6.2	0.02107	Elongation factor P
#7	H375_5830	-6.1	0.02381	Membrane protein insertase YidC
#7	H375_2210	-6.08	0.02454	Penicillin-binding protein dacF
#7	H375_430	-6.07	0.02475	thioredoxin 2 PRK10996; Uncharacterized protein RP193 of Rickettsia UniRef RepID=Y193_RICPR
#7	H375_7820	-6.07	0.02482	hydrolase
#7	H375_3280	-6.37	0.02601	Type IV secretory pathway component VirB8 COG3736; Uncharacterized protein RP289 of Rickettsia UniRef RepID=Y289_RICPR
#7	H375_2460	-6	0.02694	Apolipoprotein N-acyltransferase
#7	H375_4460	-6.1	0.02919	Dihydrolipoyllysine-residue succinyltransferase component of 2-oxoglutarate dehydrogenase complex
#7	H375_20	-5.93	0.02942	Lipoprotein signal peptidase
#7	H375_3870	-5.6	0.02943	Tol system periplasmic component
#7	H375_4010	-5.43	0.03059	zinc protease
#7	H375_3340	-5.98	0.03132	NADH dehydrogenase I chain L
#7	H375_4870	-5.83	0.03296	Cytosol aminopeptidase
#7	H375_2600	-5.8	0.03408	3-methyladenine DNA glycosylase
#7	H375_7690	-6.07	0.03469	Proline/betaine transporter
#7	H375_1160	-5.78	0.03478	Ribonuclease BN
#7	H375_2440	-5.75	0.03587	ABC-type uncharacterized transport system permease component COG4120; Uncharacterized protein RP368 of Rickettsia UniRef RepID=Y368_RICPR
#7	H375_5590	-5.75	0.03589	Transcriptional activator protein CzcR
#7	H375_380	-5.73	0.03667	Elongation factor P
#7	H375_3440	-5.71	0.0377	Small heat shock protein C1
#7	H375_2040	-5.71	0.03774	cytochrome c oxidase subunit 2
#7	H375_1820	-5.6	0.04294	branched-chain-amino-acid aminotransferase
#7	H375_7470	-8.1	0.04314	DNA polymerase I
#7	H375_4190	-5.55	0.04516	Chaperone protein HscA
#7	H375_4980	-5.53	0.04619	Elongation factor G
#7	H375_5700	-5.53	0.04649	Uncharacterized protein RC0089 of Rickettsia UniRef RepID=Y089_RICCN
#7	H375_2350	-5.51	0.04721	Proline/betaine transporter
#7	H375_2710	-5.51	0.04723	glycosyltransferase
#7	H375_2680	-5.51	0.04756	Alpha/beta hydrolase
#8	H375_780	-13.94	0.0003762	Endonuclease III
#8	H375_2100	-12.74	0.001855	Soluble lytic murein transglycosylase
#8	H375_5310	-11.67	0.005209	50S ribosomal protein L28
#8	H375_2850	-11.33	0.007071	DNA topoisomerase 1
#8	H375_3500	-11.19	0.008009	Multisubunit Na+/H+ antiporter MnhB subunit
#8	H375_6090	-11.09	0.008666	ATP synthase subunit c
#8	H375_4170	-11.09	0.008683	Ribonuclease HII
#8	H375_6530	-11.07	0.008864	NAD(P) transhydrogenase subunit alpha part 2
#8	H375_3680	-10.93	0.009943	Cell division protein FtsQ
#8	H375_8380	-10.93	0.0102	export ATP-binding/permease protein
#8	H375_600	-10.62	0.01288	UPF0301 protein
#8	H375_9060	-10.28	0.01598	60 kDa chaperonin
#8	H375_4580	-10.38	0.01791	Hydrophobe/amphiphile efflux-1
#8	H375_5250	-3.45	0.01832	Type IV secretory pathway VirB6 components COG3704; Uncharacterized protein RF_0091 of Rickettsia UniRef RepID=Y091_RICFE
#8	H375_8830	-10.15	0.01873	50S ribosomal protein L14
#8	H375_6020	-10.09	0.01948	SCO2 protein
#8	H375_3100	-9.76	0.01971	Uncharacterized protein of Rickettsia UniRef RepID=Q92IL1_RICCN
#8	H375_8730	-10.07	0.01986	50S ribosomal protein L3
#8	H375_5790	-9.93	0.02039	Uncharacterized protein RP052 of Rickettsia prowazekii UniRef RepID=Y052_RICPR
#8	H375_3690	-9.18	0.02101	UDP-N-acetylenolpyruvoylglucosamine reductase
#8	H375_6720	-9.68	0.0267	Pseudouridine synthase
#8	H375_7880	-9.67	0.02688	Poly-beta-hydroxybutyrate polymerase
#8	H375_7380	-9.66	0.02711	Uncharacterized protein RP785 of Rickettsia UniRef RepID=Y785_RICPR
#8	H375_1570	-9.62	0.02783	Isopentenyl-diphosphate delta-isomerase
#8	H375_8410	-14.06	0.02831	Uncharacterized protein RP691 of Rickettsia UniRef RepID=Y691_RICPR
#8	H375_8210	-9.47	0.03102	Uncharacterized protein RP709 of Rickettsia prowazekii UniRef RepID=Y709_RICPR
#8	H375_8720	-9.43	0.03184	Elongation factor Tu
#8	H375_1450	-10.09	0.03205	Glycine cleavage T-protein
#8	H375_5710	-9.46	0.0323	chromosome-partitioning protein ParB
#8	H375_7430	-9.37	0.03327	Uncharacterized protein of Rickettsia UniRef RepID=Q92GB0_RICCN
#8	H375_3120	-9.28	0.0355	RNA polymerase sigma-32 factor
#8	H375_3420	-9.09	0.03724	Translation factor GUF1
#8	H375_4030	-9.1	0.04032	Cytochrome d ubiquinol oxidase subunit II
#8	H375_8180	-8.96	0.0426	Transposase
#8	H375_8920	-8.97	0.04402	50S ribosomal protein L30
#8	H375_760	-8.91	0.04604	3-oxoacyl-[acyl-carrier-protein] synthase 2
#8	H375_6680	-8.83	0.0486	Glycine--tRNA ligase alpha subunit
#9	H375_3140	-18.38	1.363e-05	Thymidylate synthase ThyX
#9	H375_60	-15.71	0.0002731	Transcriptional regulator
#9	H375_510	-13.3	0.00218	Predicted nucleoside-diphosphate-sugar epimerase COG3660; Uncharacterized protein RP120 of Rickettsia UniRef RepID=Y120_RICPR
#9	H375_330	-13.16	0.003373	HAD-superfamily subfamily IIA hydrolase
#9	H375_3220	-13.09	0.00356
#9	H375_3800	-12.76	0.004735	Elongation factor P
#9	H375_2460	-12.64	0.00521	Apolipoprotein N-acyltransferase
#9	H375_1640	-12.25	0.007225	Glycosyl transferase
#9	H375_8090	-11.89	0.009632	ankyrin repeat protein
#9	H375_2250	-11.8	0.01035	Holliday junction ATP-dependent DNA helicase RuvA
#9	H375_2750	-11.68	0.0114	uncharacterized protein of Rickettsia UniRef RepID=A8EZA7_RICCK
#9	H375_1910	-11.56	0.01246	Phenylalanine--tRNA ligase beta subunit
#9	H375_6500	-11.38	0.01437	Nucleoid-associated protein
#9	H375_7370	-11.32	0.0157	Uncharacterized protein RP785 of Rickettsia UniRef RepID=Y785_RICPR
#9	H375_4980	-11.21	0.01635	Elongation factor G
#9	H375_6710	-11.12	0.01746	Pseudouridine synthase
#9	H375_6550	-10.97	0.01963	Dolichol kinase COG0170; Uncharacterized protein RP860 of Rickettsia UniRef RepID=Y860_RICPR
#9	H375_9070	-10.91	0.0205	Guanosine-3' 5'-bis(Diphosphate) 3'-pyrophosphohydrolase
#9	H375_3700	-10.86	0.02126	UDP-N-acetylenolpyruvoylglucosamine reductase
#9	H375_1710	-11.37	0.02212	Recombination protein RecR
#9	H375_3080	-10.7	0.02587	Amino acid permease
#9	H375_2900	-10.58	0.02616	uncharacterized protein of Rickettsia prowazekii Rp22 UniRef RepID=D5AWQ1_RICPP
#9	H375_2300	-10.49	0.02795	Uncharacterized protein RP382 of Rickettsia UniRef RepID=Y382_RICPR
#9	H375_4150	-10.47	0.0284	Glutaredoxin-1
#9	H375_2960	-10.46	0.02885	Uncharacterized protein RP318 of Rickettsia UniRef RepID=Y318_RICPR
#9	H375_9210	-10.51	0.03015	sensor histidine kinase NtrY-like protein
#9	H375_8400	-9.72	0.03036	Ribosomal-protein-alanine acetyltransferase
#9	H375_1400	-10.58	0.03499	Predicted hydrolase of the alpha/beta superfamily COG2945; Uncharacterized protein RP471 of Rickettsiales UniRef RepID=Y471_RICPR
#9	H375_8960	-10.1	0.03687	30S ribosomal protein S13
#9	H375_9190	-10.07	0.03779	Uncharacterized conserved protein COG5590; Uncharacterized protein of Rickettsia UniRef RepID=Q92H22_RICCN
#9	H375_560	-10.04	0.0386	uncharacterized protein of Rickettsia prowazekii Rp22 UniRef RepID=D5AXF6_RICPP
#9	H375_280	-9.97	0.04045	Uncharacterized protein RP331 of Rickettsia prowazekii UniRef RepID=Y331_RICPR
#9	H375_1380	-9.96	0.04086	Uncharacterized protein RP473 of Rickettsia UniRef RepID=Y473_RICPR
#9	H375_760	-9.95	0.04118	3-oxoacyl-[acyl-carrier-protein] synthase 2
#9	H375_5250	-6.62	0.04121	Type IV secretory pathway VirB6 components COG3704; Uncharacterized protein RF_0091 of Rickettsia UniRef RepID=Y091_RICFE
#9	H375_2010	-10.06	0.04165	Lipoprotein signal peptidase
#9	H375_3840	-9.87	0.04336	30S ribosomal protein S9
#9	H375_3630	-9.76	0.04674	UDP-3-O-[3-hydroxymyristoyl] N-acetylglucosamine deacetylase
#9	H375_3030	-9.76	0.04688	Transport protein
#9	H375_7320	-9.71	0.04762	reductase
#9	H375_3200	-9.78	0.04847	Uncharacterized protein RBE_0637 of Rickettsia UniRef RepID=Y637_RICBR
#9	H375_5740	-9.69	0.04935	Ribosomal RNA small subunit methyltransferase G
#9	H375_5310	-9.68	0.04965	50S ribosomal protein L28
#10	H375_850	-17.82	0.0002602	Dihydrolipoyllysine-residue acetyltransferase component of pyruvate dehydrogenase complex
#10	H375_5810	-17.31	0.0004249	Uncharacterized protein RP050 of Rickettsia UniRef RepID=Y050_RICPR
#10	H375_8890	-16.74	0.0006442	50S ribosomal protein L18
#10	H375_7050	-16.31	0.0009193	Phospholipase D
#10	H375_2360	-18.54	0.001146	Proline/betaine transporter
#10	H375_1370	-15.59	0.001669	Uncharacterized protein RP473 of Rickettsia UniRef RepID=Y473_RICPR
#10	H375_230	-14.5	0.004043	Uncharacterized protein RP592 of Rickettsia UniRef RepID=Y592_RICPR
#10	H375_8220	-14.16	0.005162	Uncharacterized protein RP709 of Rickettsia prowazekii UniRef RepID=Y709_RICPR
#10	H375_5010	-14.16	0.00529	Succinate dehydrogenase [ubiquinone] flavoprotein subunit 1
#10	H375_1780	-13.98	0.006133	Succinyl-CoA ligase [ADP-forming] subunit alpha-2
#10	H375_7280	-14.09	0.007503	reductase
#10	H375_1600	-13.43	0.009453	Lon protease
#10	H375_3570	-11.69	0.009748	Penicillin binding protein 4*
#10	H375_240	-13.39	0.01095	Lysine--tRNA ligase
#10	H375_7140	-11.57	0.01096	Glutathione-regulated potassium-efflux system protein
#10	H375_8190	-13.05	0.01329	uncharacterized protein of Rickettsia prowazekii Rp22 UniRef RepID=D5AXX5_RICPP
#10	H375_9140	-12.75	0.01438	2-acylglycerophosphoethanolamine acyltransferase
#10	H375_4430	-12.76	0.01549	2-oxoglutarate dehydrogenase E1 component
#10	H375_8870	-12.72	0.01654	30S ribosomal protein S8
#10	H375_7680	-12.63	0.01775	uncharacterized protein of Rickettsia UniRef RepID=H8K9V5_RICAC
#10	H375_1090	-12.61	0.01802	Polyribonucleotide nucleotidyltransferase
#10	H375_1660	-12.58	0.0185	2-hydroxy-6-oxo-6-phenylhexa-2 4-dienoate hydrolase
#10	H375_2190	-12.52	0.0186	Periplasmic protein
#10	H375_1310	-8.52	0.01872	Uncharacterized protein RP478 of Rickettsia UniRef RepID=Y478_RICPR
#10	H375_3260	-12.54	0.01907	VirB10 protein
#10	H375_7790	-12.48	0.01992	Endonuclease III
#10	H375_6530	-12.36	0.02185	NAD(P) transhydrogenase subunit alpha part 2
#10	H375_740	-12.32	0.02247	Serine--tRNA ligase
#10	H375_2480	-12.44	0.02344	Uncharacterized protein RP364 of typhus group UniRef RepID=Y364_RICPR
#10	H375_8260	-12.14	0.02578	UGMP family protein PRK09604; uncharacterized protein of typhus group UniRef RepID=D5AXX0_RICPP
#10	H375_4830	-12.14	0.02579	uncharacterized protein of Rickettsia prowazekii Rp22 UniRef RepID=D5AW67_RICPP
#10	H375_4400	-12.09	0.02695	Chaperone protein DnaJ
#10	H375_8020	-12.67	0.0275	DNA ligase
#10	H375_560	-11.98	0.02925	uncharacterized protein of Rickettsia prowazekii Rp22 UniRef RepID=D5AXF6_RICPP
#10	H375_2010	-11.96	0.02967	Lipoprotein signal peptidase
#10	H375_3680	-11.93	0.0304	Cell division protein FtsQ
#10	H375_2330	-11.9	0.03116	Malate dehydrogenase
#10	H375_8800	-11.88	0.03159	30S ribosomal protein S3
#10	H375_9180	-11.85	0.0322
#10	H375_250	-11.78	0.03333	Protein MurJ
#10	H375_6720	-11.8	0.03354	Pseudouridine synthase
#10	H375_5120	-11.78	0.03413	GTPase Era
#10	H375_4730	-11.76	0.03445	Ribosome-recycling factor
#10	H375_3530	-11.7	0.0361	GTP-binding protein TypA
#10	H375_7130	-11.78	0.03623	Glutathione-regulated potassium-efflux system protein
#10	H375_6800	-12	0.03736	UPF0235 protein A1C_06510 of Rickettsia UniRef RepID=Y6510_RICAH
#10	H375_120	-11.64	0.03794	transporter
#10	H375_8330	-11.59	0.03936	Bicyclomycin resistance protein
#10	H375_940	-11.56	0.04018	30S ribosomal protein S1
#11	H375_8840	-18.92	0.003632	50S ribosomal protein L14
#11	H375_6140	-18.14	0.005488	190 kDa antigen
#11	H375_5250	-9.2	0.005532	Type IV secretory pathway VirB6 components COG3704; Uncharacterized protein RF_0091 of Rickettsia UniRef RepID=Y091_RICFE
#11	H375_3680	-17.9	0.00572	Cell division protein FtsQ
#11	H375_250	-17.98	0.00613	Protein MurJ
#11	H375_6240	-17.55	0.006677	3-hydroxyacyl-[acyl-carrier-protein] dehydratase FabZ
#11	H375_850	-16.94	0.008767	Dihydrolipoyllysine-residue acetyltransferase component of pyruvate dehydrogenase complex
#11	H375_3020	-16.62	0.008807	Guanosine polyphosphate pyrophosphohydrolase/synthetase
#11	H375_5210	-16.74	0.009605	lipoprotein
#11	H375_7330	-16.56	0.01042	reductase
#11	H375_1920	-15.98	0.01356	Phenylalanine--tRNA ligase beta subunit
#11	H375_5500	-15.19	0.01702	uncharacterized protein RP083 of Rickettsia prowazekii str. Madrid E UniRef RepID=Q9ZE64_RICPR
#11	H375_1260	-15.26	0.01876	NFS1 nitrogen fixation 1 isoform CRA_b
#11	H375_4380	-15.18	0.01949	protease DO
#11	H375_8960	-15.14	0.01982	30S ribosomal protein S13
#11	H375_5330	-15.28	0.01983	Ribonucleotide ABC transporter ATP-binding protein
#11	H375_1400	-15.1	0.0227	Predicted hydrolase of the alpha/beta superfamily COG2945; Uncharacterized protein RP471 of Rickettsiales UniRef RepID=Y471_RICPR
#11	H375_710	-14.82	0.02293	RNA pseudouridine synthase
#11	H375_8980	-14.82	0.02294	DNA-directed RNA polymerase subunit alpha
#11	H375_3070	-14.8	0.02311	Amino acid permease
#11	H375_7250	-14.69	0.02438	NADH dehydrogenase subunit G
#11	H375_2900	-14.66	0.02473	uncharacterized protein of Rickettsia prowazekii Rp22 UniRef RepID=D5AWQ1_RICPP
#11	H375_9020	-14.64	0.02488	UPF0118 membrane protein
#11	H375_7800	-14.56	0.02586	Endonuclease III
#11	H375_7700	-14.54	0.02605	Proline/betaine transporter
#11	H375_4170	-14.38	0.02801	Ribonuclease HII
#11	H375_6090	-14.36	0.02832	ATP synthase subunit c
#11	H375_3120	-14.27	0.02946	RNA polymerase sigma-32 factor
#11	H375_5440	-14.27	0.02952	Uncharacterized protein RP088 of Rickettsia prowazekii UniRef RepID=Y088_RICPR
#11	H375_1990	-14.23	0.03013	UDP-N-acetylmuramoylalanine--D-glutamate ligase
#11	H375_9150	-14.12	0.03163	Propionyl-CoA carboxylase beta chain
#11	H375_330	-14.04	0.03275	HAD-superfamily subfamily IIA hydrolase
#11	H375_8900	-14.02	0.03305	50S ribosomal protein L18
#11	H375_3540	-14.02	0.03311	GTP-binding protein TypA
#11	H375_8850	-14	0.03334	50S ribosomal protein L5
#11	H375_6190	-13.99	0.03362	Uncharacterized protein RP012 of Rickettsia UniRef RepID=Y012_RICPR
#11	H375_120	-13.98	0.03376	transporter
#11	H375_8180	-13.46	0.03747	Transposase
#11	H375_8220	-13.89	0.03759	Uncharacterized protein RP709 of Rickettsia prowazekii UniRef RepID=Y709_RICPR
#11	H375_3930	-13.63	0.04016	Uncharacterized protein conserved in bacteria COG3827; Uncharacterized protein RP225 of Rickettsia UniRef RepID=Y225_RICPR
#11	H375_8990	-13.59	0.04024	30S ribosomal protein S20
#11	H375_6320	-13.38	0.04109	Ferrochelatase
#11	H375_6750	-13.52	0.04167	GTPase obg
#11	H375_510	-13.48	0.0417	Predicted nucleoside-diphosphate-sugar epimerase COG3660; Uncharacterized protein RP120 of Rickettsia UniRef RepID=Y120_RICPR
#11	H375_4750	-13.5	0.042	Glutamyl-tRNA(Gln) amidotransferase subunit A
#11	H375_8970	-13.48	0.04232	DNA-directed RNA polymerase subunit alpha
#11	H375_1790	-13.36	0.04486	SsrA-binding protein
#11	H375_8820	-13.15	0.04672	50S ribosomal protein L29
#11	H375_3200	-12.81	0.04911	Uncharacterized protein RBE_0637 of Rickettsia UniRef RepID=Y637_RICBR
#12	H375_5630	-16.82	0.0003071	DNA topoisomerase 4 subunit A
#12	H375_2450	-16.78	0.000318	Apolipoprotein N-acyltransferase
#12	H375_3030	-15.85	0.0006569	Transport protein
#12	H375_6630	-15.05	0.001207	Uncharacterized protein RP854 of Rickettsia UniRef RepID=Y854_RICPR
#12	H375_8790	-13.25	0.004661	30S ribosomal protein S3
#12	H375_250	-12.53	0.007872	Protein MurJ
#12	H375_8900	-12.51	0.007957	50S ribosomal protein L18
#12	H375_5440	-12.16	0.01026	Uncharacterized protein RP088 of Rickettsia prowazekii UniRef RepID=Y088_RICPR
#12	H375_3680	-12.02	0.01135	Cell division protein FtsQ
#12	H375_3990	-11.73	0.01149	uncharacterized protein of Rickettsia prowazekii Rp22 UniRef RepID=D5AWE3_RICPP
#12	H375_1450	-12.68	0.0138	Glycine cleavage T-protein
#12	H375_4010	-12.24	0.01418	zinc protease
#12	H375_5020	-11.63	0.01497	Succinate dehydrogenase [ubiquinone] flavoprotein subunit 1
#12	H375_1790	-11.49	0.01654	SsrA-binding protein
#12	H375_6590	-10.88	0.02117	uncharacterized protein of Rickettsia prowazekii Rp22 UniRef RepID=D5AYE5_RICPP
#12	H375_6220	-11.03	0.02287
#12	H375_7040	-10.98	0.02372	3-octaprenyl-4-hydroxybenzoate decarboxylase PRK10922; Uncharacterized protein RP821 of Rickettsia UniRef RepID=Y821_RICPR
#12	H375_1000	-10.98	0.02374	Ribonucleoside-diphosphate reductase
#12	H375_7750	-13.72	0.02485	Sec-independent protein translocase protein TatA
#12	H375_1080	-10.82	0.02655	Uncharacterized protein conserved in bacteria COG5375; Uncharacterized protein RP506 of Rickettsia UniRef RepID=Y506_RICPR
#12	H375_5760	-10.78	0.02734	Nucleoside diphosphate kinase
#12	H375_1610	-10.77	0.02737	Uncharacterized protein RP448 of Rickettsia UniRef RepID=Y448_RICPR
#12	H375_7250	-10.76	0.02767	NADH dehydrogenase subunit G
#12	H375_6360	-10.72	0.02842	Uncharacterized protein conserved in bacteria COG4391; Uncharacterized protein of Rickettsia UniRef RepID=Q92FW5_RICCN
#12	H375_6710	-10.53	0.03249	Pseudouridine synthase
#12	H375_7770	-10.46	0.03265	Ribosomal RNA small subunit methyltransferase I
#12	H375_3280	-11.3	0.03521	Type IV secretory pathway component VirB8 COG3736; Uncharacterized protein RP289 of Rickettsia UniRef RepID=Y289_RICPR
#12	H375_3270	-10.39	0.03572	Type IV secretory pathway component VirB8 COG3736; Uncharacterized protein RP289 of Rickettsia UniRef RepID=Y289_RICPR
#12	H375_4310	-11.19	0.03606	Cytochrome c oxidase subunit 3
#12	H375_8750	-10.37	0.03621	50S ribosomal protein L23
#12	H375_5200	-10.34	0.03686	Acetate kinase
#12	H375_1870	-10.28	0.03845	3'-5' exonuclease
#12	H375_6410	-10.27	0.03874	Succinyl-diaminopimelate desuccinylase
#12	H375_4880	-10.2	0.04058	Cytosol aminopeptidase
#12	H375_2780	-8.77	0.04214	UDP-glucose 4-epimerase
#12	H375_3530	-10.13	0.04267	GTP-binding protein TypA
#12	H375_3230	-10.11	0.04337	Type IV secretion system protein VirD4
#12	H375_7880	-10.03	0.0458	Poly-beta-hydroxybutyrate polymerase
#12	H375_4760	-9.97	0.04741	Glutamyl-tRNA(Gln) amidotransferase subunit A
#12	H375_2330	-9.96	0.0479	Malate dehydrogenase
#12	H375_5350	-9.95	0.04815	Alanine racemase
#12	H375_4950	-9.91	0.04947	Transcription antitermination protein NusG
#12	H375_1720	-9.91	0.04966	Recombination protein RecR
#12	H375_8840	-9.9	0.0499	50S ribosomal protein L14
#13	H375_6140	-15.54	4.934e-05	190 kDa antigen
#13	H375_8010	-14.01	0.0002475	DNA ligase
#13	H375_6960	-12.36	0.001893	uncharacterized protein of Rickettsia prowazekii Rp22 UniRef RepID=D5AYA9_RICPP
#13	H375_5440	-12.05	0.002669	Uncharacterized protein RP088 of Rickettsia prowazekii UniRef RepID=Y088_RICPR
#13	H375_5920	-11.08	0.004371	30S ribosomal protein S18
#13	H375_2640	-11.3	0.005893	Outer membrane assembly protein
#13	H375_4070	-11.22	0.006505	S-adenosylmethionine:tRNA ribosyltransferase-isomerase
#13	H375_1640	-11	0.008162	Glycosyl transferase
#13	H375_7830	-10.89	0.009096	Lipoyl synthase
#13	H375_7810	-10.72	0.01088	hydrolase
#13	H375_890	-10.71	0.01097	50S ribosomal protein L18
#13	H375_9150	-10.62	0.01193	Propionyl-CoA carboxylase beta chain
#13	H375_8870	-10.52	0.01317	30S ribosomal protein S8
#13	H375_4150	-10.5	0.01344	Glutaredoxin-1
#13	H375_1260	-10.46	0.01396	NFS1 nitrogen fixation 1 isoform CRA_b
#13	H375_7240	-10.38	0.01508	ATP synthase epsilon chain
#13	H375_1110	-10.64	0.01539	tRNA pseudouridine synthase B
#13	H375_3000	-10.28	0.01672	HlyD family secretion protein
#13	H375_8430	-9.76	0.01747	LicD
#13	H375_6240	-10.19	0.01813	3-hydroxyacyl-[acyl-carrier-protein] dehydratase FabZ
#13	H375_6090	-10.03	0.02109	ATP synthase subunit c
#13	H375_1090	-10.01	0.02137	Polyribonucleotide nucleotidyltransferase
#13	H375_500	-9.89	0.02392	Uncharacterized protein RP566 of Rickettsia UniRef RepID=Y566_RICPR
#13	H375_3520	-9.68	0.02464	Isocitrate dehydrogenase
#13	H375_2390	-9.84	0.02518	Lysine--tRNA ligase
#13	H375_7780	-9.13	0.02535	Ribosomal RNA small subunit methyltransferase I
#13	H375_2850	-9.79	0.02635	DNA topoisomerase 1
#13	H375_1520	-9.76	0.02709	uncharacterized protein of Rickettsia prowazekii Rp22 UniRef RepID=D5AX50_RICPP
#13	H375_6000	-9.4	0.02842	UPF0301 protein
#13	H375_2830	-9.69	0.02879	Thioredoxin peroxidase 1
#13	H375_3250	-9.64	0.03007	VirB10 protein
#13	H375_2710	-9.63	0.03055	glycosyltransferase
#13	H375_8000	-9.57	0.03163	Uncharacterized protein RP723 of Rickettsia UniRef RepID=Y723_RICPR
#13	H375_5990	-8.92	0.03337	UPF0301 protein
#13	H375_250	-10.09	0.03379	Protein MurJ
#13	H375_3750	-8.73	0.03711	CDP-diacylglycerol--serine O-phosphatidyltransferase
#13	H375_1230	-9.41	0.03712	Cysteine desulfurase protein IscS/NifS
#13	H375_4810	-9.96	0.03716	Uncharacterized protein RC0188 of Rickettsia UniRef RepID=Y188_RICCN
#13	H375_730	-9.4	0.03726	aromatic acid decarboxylase
#13	H375_1270	-9.4	0.03729	Uncharacterized protein RP484 of cellular organisms UniRef RepID=Y484_RICPR
#13	H375_710	-9.36	0.0389	RNA pseudouridine synthase
#13	H375_410	-9.34	0.03932	Copper(I)-binding protein COG2847; Uncharacterized protein RP573 of Rickettsia UniRef RepID=Y573_RICPR
#13	H375_7160	-9.3	0.04096	(Dimethylallyl)adenosine tRNA methylthiotransferase MiaB
#13	H375_6580	-9.21	0.0424	RNA polymerase sigma factor RpoD
#13	H375_1690	-9.24	0.0432	inorganic polyphosphate/ATP-NAD kinase
#13	H375_7790	-9.2	0.04468	Endonuclease III
#13	H375_7860	-9.17	0.04491	Hemolysin C
#13	H375_5450	-9.15	0.04643	30S ribosomal protein S2
#13	H375_7760	-8.66	0.04678	Sec-independent protein translocase protein TatA
#14	H375_8780	-15.29	7.999e-05	30S ribosomal protein S19
#14	H375_6030	-14.04	0.0003184	DNA replication and repair protein RecF
#14	H375_4650	-13.49	0.0005713	Ribosomal RNA large subunit methyltransferase E
#14	H375_2820	-13.24	0.0007348	Integral membrane protein
#14	H375_4880	-12.92	0.001009	Cytosol aminopeptidase
#14	H375_3490	-12.88	0.001053	Multisubunit Na+/H+ antiporter MnhB subunit
#14	H375_330	-12.05	0.002373	HAD-superfamily subfamily IIA hydrolase
#14	H375_6830	-11.81	0.00296	Single-stranded DNA-binding protein
#14	H375_5310	-11.78	0.003055	50S ribosomal protein L28
#14	H375_6840	-11.71	0.003268	Single-stranded DNA-binding protein
#14	H375_2830	-11.09	0.005735	Thioredoxin peroxidase 1
#14	H375_3570	-7.65	0.009518	Penicillin binding protein 4*
#14	H375_2280	-10.26	0.01196	Proline--tRNA ligase
#14	H375_2250	-10.1	0.01367	Holliday junction ATP-dependent DNA helicase RuvA
#14	H375_4310	-10.01	0.01476	Cytochrome c oxidase subunit 3
#14	H375_2710	-9.98	0.01519	glycosyltransferase
#14	H375_7270	-9.95	0.0156	reductase
#14	H375_3790	-9.89	0.01632	Elongation factor P
#14	H375_7290	-11.09	0.01956	Cytochrome c biogenesis ATP-binding export protein CcmA
#14	H375_9150	-9.48	0.02298	Propionyl-CoA carboxylase beta chain
#14	H375_2060	-9.39	0.02487	glutamine amidotransferase-like protein
#14	H375_4660	-9.09	0.02532	Ribosomal RNA large subunit methyltransferase E
#14	H375_8400	-9.38	0.02633	Ribosomal-protein-alanine acetyltransferase
#14	H375_5050	-9.07	0.02779	periplasmic serine endoprotease DegP-like protein
#14	H375_5400	-9.14	0.02882	Uncharacterized protein RP092 of Rickettsia UniRef RepID=Y092_RICPR
#14	H375_9240	-9.41	0.03017	uncharacterized protein of Rhodospirillum photometricum DSM 122 UniRef RepID=H6SIF2_RHOPH
#14	H375_240	-8.69	0.03185	Lysine--tRNA ligase
#14	H375_1300	-9.08	0.032	Aminopeptidase P
#14	H375_2590	-9.05	0.03268	3-methyladenine DNA glycosylase
#14	H375_3080	-9.03	0.03361	Amino acid permease
#14	H375_4180	-8.91	0.03661	Ribonuclease HII
#14	H375_2510	-8.83	0.03891	Uncharacterized protein conserved in bacteria COG4765; Uncharacterized protein RP359 of Rickettsia UniRef RepID=Y359_RICPR
#14	H375_4730	-8.69	0.04365	Ribosome-recycling factor
#14	H375_1800	-8.67	0.04426	SsrA-binding protein
#14	H375_8440	-9.66	0.04459	LicD
#14	H375_300	-8.59	0.04696	Protein translocase subunit SecD
#14	H375_3300	-9.67	0.04828	VirB9
#15	H375_6120	-18.05	6.242e-05	ATP synthase subunit b
#15	H375_7430	-15.36	0.0006399	Uncharacterized protein of Rickettsia UniRef RepID=Q92GB0_RICCN
#15	H375_1760	-14.47	0.001569	Uncharacterized protein conserved in bacteria COG4395; Uncharacterized protein RP434 of Rickettsia UniRef RepID=Y434_RICPR
#15	H375_3790	-14.4	0.001676	Elongation factor P
#15	H375_3700	-13.4	0.004201	UDP-N-acetylenolpyruvoylglucosamine reductase
#15	H375_6930	-12.86	0.006667	Uncharacterized protein RP826 of Rickettsia UniRef RepID=Y826_RICPR
#15	H375_5460	-12.78	0.007183	30S ribosomal protein S2
#15	H375_6220	-12.7	0.007677
#15	H375_5260	-12.65	0.008012	Uncharacterized protein RT0031 of Rickettsia UniRef RepID=Y031_RICTY
#15	H375_3550	-12.65	0.008029	Pyruvate dehydrogenase E1 component subunit alpha
#15	H375_7170	-12.56	0.008065	Strees induced DNA-binding Dps
#15	H375_1110	-12.22	0.01023	tRNA pseudouridine synthase B
#15	H375_7580	-12.25	0.01121	HTH-type transcriptional regulator
#15	H375_6550	-11.95	0.01438	Dolichol kinase COG0170; Uncharacterized protein RP860 of Rickettsia UniRef RepID=Y860_RICPR
#15	H375_3020	-12.82	0.0145	Guanosine polyphosphate pyrophosphohydrolase/synthetase
#15	H375_7530	-11.94	0.01452	Permease
#15	H375_10	-9.44	0.01486	tRNA dimethylallyltransferase
#15	H375_7420	-7.24	0.01508	transporter AmpG 3
#15	H375_3640	-11.62	0.01571	UDP-3-O-[3-hydroxymyristoyl] N-acetylglucosamine deacetylase
#15	H375_8410	-11.98	0.01647	Uncharacterized protein RP691 of Rickettsia UniRef RepID=Y691_RICPR
#15	H375_2300	-11.76	0.01684	Uncharacterized protein RP382 of Rickettsia UniRef RepID=Y382_RICPR
#15	H375_840	-11.78	0.01886	Ribosomal-protein-alanine acetyltransferase
#15	H375_2770	-11.52	0.02032	UDP-glucose 4-epimerase
#15	H375_7720	-11.43	0.0219	Aspartokinase
#15	H375_4460	-11.25	0.02457	Dihydrolipoyllysine-residue succinyltransferase component of 2-oxoglutarate dehydrogenase complex
#15	H375_3620	-11.52	0.02547	Ribonuclease E
#15	H375_3940	-11.2	0.02627	Uncharacterized protein conserved in bacteria COG3827; Uncharacterized protein RP225 of Rickettsia UniRef RepID=Y225_RICPR
#15	H375_2280	-11.12	0.02807	Proline--tRNA ligase
#15	H375_5050	-11.23	0.02872	periplasmic serine endoprotease DegP-like protein
#15	H375_4140	-10.87	0.02909	DNA gyrase subunit A
#15	H375_180	-11.05	0.02945	UDP-N-acetylmuramoyl-L-alanyl-D-glutamate--2 6- diaminopimelate ligase
#15	H375_5730	-11.04	0.02976	Ribosomal RNA small subunit methyltransferase G
#15	H375_7390	-11.02	0.03016	Serine--tRNA ligase
#15	H375_5210	-10.93	0.03237	lipoprotein
#15	H375_1510	-10.95	0.03265	uncharacterized protein of Rickettsia prowazekii Rp22 UniRef RepID=D5AX50_RICPP
#15	H375_2500	-10.21	0.03394	Uncharacterized protein RP362 of Rickettsia prowazekii UniRef RepID=Y362_RICPR
#15	H375_850	-10.86	0.03432	Dihydrolipoyllysine-residue acetyltransferase component of pyruvate dehydrogenase complex
#15	H375_410	-10.83	0.03497	Copper(I)-binding protein COG2847; Uncharacterized protein RP573 of Rickettsia UniRef RepID=Y573_RICPR
#15	H375_3670	-10.81	0.03566	Cell division protein FtsQ
#15	H375_380	-10.8	0.03583	Elongation factor P
#15	H375_1640	-10.8	0.0359	Glycosyl transferase
#15	H375_5590	-10.79	0.03604	Transcriptional activator protein CzcR
#15	H375_130	-10.73	0.03775	Chromosomal replication initiator protein DnaA
#15	H375_9070	-10.61	0.04162	Guanosine-3' 5'-bis(Diphosphate) 3'-pyrophosphohydrolase
#15	H375_1650	-10.54	0.04388	2-hydroxy-6-oxo-6-phenylhexa-2 4-dienoate hydrolase
#15	H375_6350	-11.14	0.04518	Uncharacterized protein conserved in bacteria COG4391; Uncharacterized protein of Rickettsia UniRef RepID=Q92FW5_RICCN
#15	H375_8300	-10.59	0.04554	Magnesium and cobalt efflux protein
#15	H375_2910	-10.57	0.04777	Aminodeoxychorismate lyase
#15	H375_510	-10.41	0.04834	Predicted nucleoside-diphosphate-sugar epimerase COG3660; Uncharacterized protein RP120 of Rickettsia UniRef RepID=Y120_RICPR
#15	H375_3250	-10.38	0.0495	VirB10 protein
#16	H375_7800	-16.48	0.0001045	Endonuclease III
#16	H375_620	-14.07	0.0009616	Transcription elongation protein NusA
#16	H375_7720	-13.64	0.001402	Aspartokinase
#16	H375_6900	-12.98	0.002102	Heme exporter protein C
#16	H375_7300	-12.79	0.002891	Cytochrome c biogenesis ATP-binding export protein CcmA
#16	H375_1980	-12.72	0.003069	UDP-N-acetylglucosamine--N-acetylmuramyl- (pentapeptide) pyrophosphoryl-undecaprenol N-acetylglucosamine transferase
#16	H375_1760	-12.6	0.003415	Uncharacterized protein conserved in bacteria COG4395; Uncharacterized protein RP434 of Rickettsia UniRef RepID=Y434_RICPR
#16	H375_7830	-12.51	0.003669	Lipoyl synthase
#16	H375_2900	-12.36	0.004174	uncharacterized protein of Rickettsia prowazekii Rp22 UniRef RepID=D5AWQ1_RICPP
#16	H375_7520	-11.49	0.007562	3-oxoacyl-[acyl-carrier-protein] synthase 3
#16	H375_7470	-11.67	0.007693	DNA polymerase I
#16	H375_2810	-11.53	0.008295	Integral membrane protein
#16	H375_6750	-11.4	0.009208	GTPase obg
#16	H375_7560	-11.47	0.009396	Cell shape-determining protein MreC
#16	H375_8550	-11.13	0.01144	Exodeoxyribonuclease III
#16	H375_8650	-11.1	0.01175	Muropeptide permease AmpG
#16	H375_490	-11.07	0.01201	DNA-directed RNA polymerase subunit beta
#16	H375_2530	-10.99	0.01278	reductase
#16	H375_7710	-10.57	0.01782	Aspartokinase
#16	H375_9130	-10.57	0.01788	2-acylglycerophosphoethanolamine acyltransferase
#16	H375_2320	-10.49	0.01907	CTP synthase
#16	H375_8460	-10.33	0.02147	Valine--tRNA ligase
#16	H375_1550	-10.27	0.02252	transcriptional regulatory protein
#16	H375_2380	-10.07	0.02356	NADP-dependent malic enzyme
#16	H375_1030	-10.21	0.02366	tRNA dimethylallyltransferase
#16	H375_2450	-10.01	0.02773	Apolipoprotein N-acyltransferase
#16	H375_2140	-10.01	0.02776	dioxygenase
#16	H375_7960	-10	0.02795	Dephospho-CoA kinase
#16	H375_8070	-8.89	0.02834	transposase
#16	H375_3440	-9.85	0.03123	Small heat shock protein C1
#16	H375_7240	-9.78	0.03305	ATP synthase epsilon chain
#16	H375_8670	-9.72	0.03459	Cell division protein FtsZ
#16	H375_990	-9.67	0.03577	Ribonucleoside-diphosphate reductase
#16	H375_3180	-9.61	0.03744	3'-phosphoadenosine 5'-phosphosulfate 3'-phosphatase
#16	H375_2240	-9.61	0.03752	Holliday junction DNA helicase RuvB
#16	H375_2660	-9.61	0.03769	30S ribosomal protein S4
#16	H375_4130	-9.52	0.04012	DNA gyrase subunit A
#16	H375_2220	-9.22	0.04254	Penicillin-binding protein dacF
#16	H375_940	-9.4	0.04399	30S ribosomal protein S1
#16	H375_1790	-9.32	0.04527	SsrA-binding protein
#16	H375_7630	-9.32	0.04557	Uncharacterized protein RP760 of Rickettsia UniRef RepID=Y760_RICPR
#16	H375_120	-9.34	0.04605	transporter
#16	H375_1350	-9.66	0.04672	transporter AmpG 1
#16	H375_6720	-9.32	0.0468	Pseudouridine synthase
#16	H375_1180	-9.26	0.0489	Laccase domain protein
#17	H375_690	-17.77	0.001208	Heme exporter protein C
#17	H375_2900	-17.28	0.001581	uncharacterized protein of Rickettsia prowazekii Rp22 UniRef RepID=D5AWQ1_RICPP
#17	H375_7250	-17.04	0.001805	NADH dehydrogenase subunit G
#17	H375_5210	-16.48	0.002447	lipoprotein
#17	H375_1830	-15.55	0.003699	Osmolarity sensor protein EnvZ
#17	H375_1780	-15.29	0.004719	Succinyl-CoA ligase [ADP-forming] subunit alpha-2
#17	H375_3230	-14.62	0.006813	Type IV secretion system protein VirD4
#17	H375_2680	-14.35	0.007906	Alpha/beta hydrolase
#17	H375_8970	-14.12	0.008951	DNA-directed RNA polymerase subunit alpha
#17	H375_3540	-14	0.009576	GTP-binding protein TypA
#17	H375_4200	-13.99	0.009653	Chaperone protein HscA
#17	H375_3680	-13.98	0.00968	Cell division protein FtsQ
#17	H375_4520	-13.68	0.01144	peptidase
#17	H375_8210	-13.46	0.01287	Uncharacterized protein RP709 of Rickettsia prowazekii UniRef RepID=Y709_RICPR
#17	H375_4610	-13.3	0.0141	Ribosome association toxin RatA
#17	H375_2540	-13.12	0.01554	reductase
#17	H375_1270	-13.05	0.01614	Uncharacterized protein RP484 of cellular organisms UniRef RepID=Y484_RICPR
#17	H375_8220	-13.26	0.01696	Uncharacterized protein RP709 of Rickettsia prowazekii UniRef RepID=Y709_RICPR
#17	H375_620	-12.94	0.01715	Transcription elongation protein NusA
#17	H375_5910	-12.93	0.01719	30S ribosomal protein S18
#17	H375_5160	-12.86	0.01793	Protein translocase subunit SecF
#17	H375_2470	-12.75	0.01904	Uncharacterized protein RP364 of typhus group UniRef RepID=Y364_RICPR
#17	H375_5710	-12.7	0.01949	chromosome-partitioning protein ParB
#17	H375_9020	-12.55	0.02116	UPF0118 membrane protein
#17	H375_7830	-12.55	0.02123	Lipoyl synthase
#17	H375_5250	-8.08	0.02147	Type IV secretory pathway VirB6 components COG3704; Uncharacterized protein RF_0091 of Rickettsia UniRef RepID=Y091_RICFE
#17	H375_250	-11.99	0.02436	Protein MurJ
#17	H375_4430	-12.27	0.02497	2-oxoglutarate dehydrogenase E1 component
#17	H375_4380	-12.25	0.02503	protease DO
#17	H375_1260	-12.24	0.02513	NFS1 nitrogen fixation 1 isoform CRA_b
#17	H375_6850	-12.24	0.02517	Zinc import ATP-binding protein ZnuC
#17	H375_8380	-12.58	0.02557	export ATP-binding/permease protein
#17	H375_8490	-11.79	0.03204	Methionine--tRNA ligase
#17	H375_7700	-11.79	0.03217	Proline/betaine transporter
#17	H375_6530	-11.77	0.0324	NAD(P) transhydrogenase subunit alpha part 2
#17	H375_260	-11.68	0.03403	3-methyladenine DNA glycosylase
#17	H375_8730	-11.63	0.03505	50S ribosomal protein L3
#17	H375_3460	-11.62	0.03515	Cytochrome b
#17	H375_7680	-11.62	0.03517	uncharacterized protein of Rickettsia UniRef RepID=H8K9V5_RICAC
#17	H375_2750	-11.54	0.03676	uncharacterized protein of Rickettsia UniRef RepID=A8EZA7_RICCK
#17	H375_7430	-11.54	0.03681	Uncharacterized protein of Rickettsia UniRef RepID=Q92GB0_RICCN
#17	H375_2120	-11.44	0.03884	protease SOHB
#17	H375_4590	-11.43	0.03905	Ribosomal RNA small subunit methyltransferase E
#17	H375_120	-11.37	0.0404	transporter
#17	H375_4320	-10.84	0.04055	Cytochrome c oxidase subunit 3
#17	H375_7670	-11.31	0.04154	uncharacterized protein of Rickettsia UniRef RepID=H8K9V5_RICAC
#17	H375_3550	-11.2	0.04426	Pyruvate dehydrogenase E1 component subunit alpha
#17	H375_3930	-11.09	0.04704	Uncharacterized protein conserved in bacteria COG3827; Uncharacterized protein RP225 of Rickettsia UniRef RepID=Y225_RICPR
#17	H375_890	-11.07	0.04729	50S ribosomal protein L18
#17	H375_8810	-10.98	0.04976	50S ribosomal protein L29
#17	H375_5040	-10.98	0.04981	Succinate dehydrogenase cytochrome b556 subunit
#18	H375_1720	-15.4	0.0001563	Recombination protein RecR
#18	H375_5700	-14.26	0.0004542	Uncharacterized protein RC0089 of Rickettsia UniRef RepID=Y089_RICCN
#18	H375_2750	-13.82	0.000679	uncharacterized protein of Rickettsia UniRef RepID=A8EZA7_RICCK
#18	H375_3180	-12.48	0.002276	3'-phosphoadenosine 5'-phosphosulfate 3'-phosphatase
#18	H375_540	-12.23	0.002852	Uncharacterized protein RP092 of Rickettsia UniRef RepID=Y092_RICPR
#18	H375_6360	-12.12	0.003121	Uncharacterized protein conserved in bacteria COG4391; Uncharacterized protein of Rickettsia UniRef RepID=Q92FW5_RICCN
#18	H375_6350	-11.75	0.003491	Uncharacterized protein conserved in bacteria COG4391; Uncharacterized protein of Rickettsia UniRef RepID=Q92FW5_RICCN
#18	H375_4790	-11.91	0.003754	Dihydrodipicolinate reductase
#18	H375_5680	-11.72	0.004448	Uncharacterized protein RP063 of Rickettsia UniRef RepID=Y063_RICPR
#18	H375_1760	-11.53	0.005221	Uncharacterized protein conserved in bacteria COG4395; Uncharacterized protein RP434 of Rickettsia UniRef RepID=Y434_RICPR
#18	H375_6320	-11.31	0.006427	Ferrochelatase
#18	H375_490	-11.04	0.007971	DNA-directed RNA polymerase subunit beta
#18	H375_1010	-11.05	0.008861	Uncharacterized protein RP511 of Rickettsia UniRef RepID=Y511_RICPR
#18	H375_7600	-11.18	0.009397	3-oxoacyl-[acyl-carrier-protein] synthase 2
#18	H375_510	-10.69	0.009746	Predicted nucleoside-diphosphate-sugar epimerase COG3660; Uncharacterized protein RP120 of Rickettsia UniRef RepID=Y120_RICPR
#18	H375_8640	-10.66	0.01101	Cold shock-like protein CspA
#18	H375_850	-10.51	0.01246	Dihydrolipoyllysine-residue acetyltransferase component of pyruvate dehydrogenase complex
#18	H375_6690	-10.3	0.01491	Sua5
#18	H375_8650	-10.12	0.01724	Muropeptide permease AmpG
#18	H375_5070	-10.01	0.01897	HflK protein
#18	H375_420	-10.01	0.01899	Chaperone protein HscA
#18	H375_80	-9.98	0.01935	Uncharacterized protein RP723 of Rickettsia UniRef RepID=Y723_RICPR
#18	H375_7950	-9.98	0.01936	Dephospho-CoA kinase
#18	H375_6200	-9.47	0.01937	Uncharacterized protein RP012 of Rickettsia UniRef RepID=Y012_RICPR
#18	H375_1490	-9.36	0.01954	Dihydrolipoyl dehydrogenase
#18	H375_3990	-9.33	0.02136	uncharacterized protein of Rickettsia prowazekii Rp22 UniRef RepID=D5AWE3_RICPP
#18	H375_3930	-9.84	0.02215	Uncharacterized protein conserved in bacteria COG3827; Uncharacterized protein RP225 of Rickettsia UniRef RepID=Y225_RICPR
#18	H375_9210	-9.81	0.02285	sensor histidine kinase NtrY-like protein
#18	H375_4910	-9.74	0.02364	50S ribosomal protein L7/L12
#18	H375_50	-9.67	0.02487	HflK protein
#18	H375_6980	-9.76	0.02512	uncharacterized protein of Rickettsia prowazekii Rp22 UniRef RepID=D5AYA6_RICPP
#18	H375_2160	-9.57	0.02715
#18	H375_1850	-9.54	0.02785	Phosphatidate cytidylyltransferase
#18	H375_3080	-9.3	0.02966	Amino acid permease
#18	H375_410	-9.44	0.03034	Copper(I)-binding protein COG2847; Uncharacterized protein RP573 of Rickettsia UniRef RepID=Y573_RICPR
#18	H375_1620	-9.38	0.03172	Uncharacterized protein RP448 of Rickettsia UniRef RepID=Y448_RICPR
#18	H375_760	-9.38	0.03183	3-oxoacyl-[acyl-carrier-protein] synthase 2
#18	H375_900	-9.26	0.03494	30S ribosomal protein S20
#18	H375_8870	-9.21	0.03639	30S ribosomal protein S8
#18	H375_8460	-9.07	0.0367	Valine--tRNA ligase
#18	H375_8030	-9.17	0.0375	Lipid A biosynthesis lauroyl acyltransferase
#18	H375_2990	-9.15	0.03805	HlyD family secretion protein
#18	H375_9070	-9.04	0.04178	Guanosine-3' 5'-bis(Diphosphate) 3'-pyrophosphohydrolase
#18	H375_8750	-9.03	0.04193	50S ribosomal protein L23
#18	H375_1610	-9.03	0.04218	Uncharacterized protein RP448 of Rickettsia UniRef RepID=Y448_RICPR
#18	H375_6490	-9.02	0.04239	Nucleoid-associated protein
#18	H375_7970	-9.07	0.04349	Uncharacterized protein RP725 of Rickettsia UniRef RepID=Y725_RICPR
#18	H375_8150	-8.93	0.04505	Transposase
#18	H375_5350	-8.93	0.04532	Alanine racemase
#18	H375_2600	-8.91	0.04634	3-methyladenine DNA glycosylase
#18	H375_7830	-8.89	0.04693	Lipoyl synthase
#18	H375_7590	-8.85	0.04844	3-oxoacyl-[acyl-carrier-protein] synthase 2
#18	H375_7580	-8.83	0.04909	HTH-type transcriptional regulator
#18	H375_2390	-8.82	0.0495	Lysine--tRNA ligase
#19	H375_3040	-16.35	0.0003195	Transport protein
#19	H375_5090	-15.9	0.0004686	Predicted nucleoside-diphosphate-sugar epimerase COG3660; Uncharacterized protein RP120 of Rickettsia UniRef RepID=Y120_RICPR
#19	H375_6170	-15.61	0.0004807	Uncharacterized protein RP014 of Rickettsia UniRef RepID=Y014_RICPR
#19	H375_5560	-13.57	0.003191	outer membrane protein
#19	H375_6890	-12.93	0.005298	Heme exporter protein C
#19	H375_8480	-12.85	0.006468	Proline/betaine transporter
#19	H375_2790	-13.55	0.007548	Uncharacterized protein RP331 of Rickettsia prowazekii UniRef RepID=Y331_RICPR
#19	H375_9080	-11.99	0.007589	Guanosine-3' 5'-bis(Diphosphate) 3'-pyrophosphohydrolase
#19	H375_1460	-13.28	0.0077	Glycine cleavage T-protein
#19	H375_980	-11.94	0.01138	Bifunctional protein FolD
#19	H375_550	-11.81	0.01387	uncharacterized protein of Rickettsia prowazekii Rp22 UniRef RepID=D5AXF6_RICPP
#19	H375_920	-11.66	0.014	Uncharacterized conserved protein COG5590; Uncharacterized protein of Rickettsia UniRef RepID=Q92H22_RICCN
#19	H375_5050	-11.79	0.01576	periplasmic serine endoprotease DegP-like protein
#19	H375_2690	-11.47	0.01621	RND family efflux transporter MFP subunit
#19	H375_3720	-11.3	0.01833	Phosphatidylserine decarboxylase
#19	H375_6590	-11.11	0.02036	uncharacterized protein of Rickettsia prowazekii Rp22 UniRef RepID=D5AYE5_RICPP
#19	H375_4520	-11.03	0.02233	peptidase
#19	H375_6620	-10.9	0.02331	Alanine--tRNA ligase
#19	H375_3150	-10.81	0.02625	sugar phosphate isomerase
#19	H375_1000	-10.73	0.02798	Ribonucleoside-diphosphate reductase
#19	H375_3680	-10.7	0.02842	Cell division protein FtsQ
#19	H375_5800	-10.86	0.02851	Uncharacterized protein RP052 of Rickettsia prowazekii UniRef RepID=Y052_RICPR
#19	H375_1220	-10.74	0.02967	Uncharacterized protein RP489 of Rickettsia UniRef RepID=Y489_RICPR
#19	H375_5650	-10.64	0.02974	Arginine--tRNA ligase
#19	H375_5550	-10.57	0.03045	outer membrane protein
#19	H375_7890	-10.92	0.03187	Malonyl CoA-acyl carrier protein transacylase
#19	H375_1110	-10.27	0.03425	tRNA pseudouridine synthase B
#19	H375_360	-10.42	0.03484	UDP-N-acetylglucosamine 1-carboxyvinyltransferase
#19	H375_3430	-10.4	0.03554	Small heat shock protein C1
#19	H375_2780	-9.99	0.03626	UDP-glucose 4-epimerase
#19	H375_8910	-10.36	0.03633	50S ribosomal protein L30
#19	H375_5600	-10.33	0.03725	Transcriptional activator protein CzcR
#19	H375_450	-10.32	0.03763	Protein MraZ
#19	H375_1170	-10.28	0.03872	Laccase domain protein
#19	H375_7870	-10.19	0.04119	Poly-beta-hydroxybutyrate polymerase
#19	H375_650	-13.04	0.04182	Nucleoid-associated protein
#19	H375_1810	-9.49	0.04258	branched-chain-amino-acid aminotransferase
#19	H375_2510	-10.11	0.04368	Uncharacterized protein conserved in bacteria COG4765; Uncharacterized protein RP359 of Rickettsia UniRef RepID=Y359_RICPR
#19	H375_5900	-10.1	0.04375	tRNA(Ile)-lysidine synthase
#19	H375_5320	-10.09	0.04424	50S ribosomal protein L28
#19	H375_2230	-10.07	0.04469	Multidrug resistance protein
#19	H375_6240	-10.06	0.04523	3-hydroxyacyl-[acyl-carrier-protein] dehydratase FabZ
#19	H375_480	-9.97	0.04814	Cell division protein FtsL
#19	H375_6690	-9.95	0.0489	Sua5
#19	H375_1600	-9.92	0.04986	Lon protease
#20	H375_2290	-16.29	6.374e-05	Uncharacterized protein RP382 of Rickettsia UniRef RepID=Y382_RICPR
#20	H375_3760	-15.74	0.0001108	CDP-diacylglycerol--serine O-phosphatidyltransferase
#20	H375_7480	-13.85	0.0006893	DNA polymerase I
#20	H375_8520	-11.42	0.004641	Poly-beta-hydroxyalkanoate depolymerase
#20	H375_8380	-11.61	0.005296	export ATP-binding/permease protein
#20	H375_6030	-11.23	0.007176	DNA replication and repair protein RecF
#20	H375_180	-10.88	0.009712	UDP-N-acetylmuramoyl-L-alanyl-D-glutamate--2 6- diaminopimelate ligase
#20	H375_9030	-11.63	0.01075	Ribonuclease PH
#20	H375_280	-10.64	0.01191	Uncharacterized protein RP331 of Rickettsia prowazekii UniRef RepID=Y331_RICPR
#20	H375_1090	-10.58	0.01253	Polyribonucleotide nucleotidyltransferase
#20	H375_2710	-10.51	0.01329	glycosyltransferase
#20	H375_3060	-10.42	0.01422	ABC transporter ATP-binding protein
#20	H375_7130	-10.1	0.0172	Glutathione-regulated potassium-efflux system protein
#20	H375_4750	-10.17	0.01759	Glutamyl-tRNA(Gln) amidotransferase subunit A
#20	H375_7200	-10.15	0.01784	ATP synthase subunit delta
#20	H375_420	-10.11	0.01845	Chaperone protein HscA
#20	H375_8630	-9.95	0.02112	Cold shock-like protein CspA
#20	H375_3080	-9.83	0.02316	Amino acid permease
#20	H375_8330	-9.72	0.02531	Bicyclomycin resistance protein
#20	H375_7470	-9.73	0.02533	DNA polymerase I
#20	H375_3040	-9.62	0.02753	Transport protein
#20	H375_7840	-9.65	0.02855	Lipoyl synthase
#20	H375_7370	-10.87	0.02929	Uncharacterized protein RP785 of Rickettsia UniRef RepID=Y785_RICPR
#20	H375_5320	-9.42	0.03222	50S ribosomal protein L28
#20	H375_6640	-9.2	0.0386	Uncharacterized protein RP854 of Rickettsia UniRef RepID=Y854_RICPR
#20	H375_6870	-9.18	0.03906	Protein p34
#20	H375_7790	-9.16	0.03981	Endonuclease III
#20	H375_7700	-9.15	0.04014	Proline/betaine transporter
#20	H375_2730	-9.13	0.04065	Glycosyltransferase
#20	H375_3580	-9.1	0.04172	Penicillin binding protein 4*
#20	H375_8390	-6.35	0.04231	Ribosomal-protein-alanine acetyltransferase
#20	H375_5740	-9.06	0.04303	Ribosomal RNA small subunit methyltransferase G
#20	H375_3300	-9.33	0.04422	VirB9
#20	H375_7530	-9	0.04499	Permease
#20	H375_3280	-9.04	0.04617	Type IV secretory pathway component VirB8 COG3736; Uncharacterized protein RP289 of Rickettsia UniRef RepID=Y289_RICPR
#20	H375_3420	-9.06	0.04705	Translation factor GUF1
#20	H375_9200	-8.94	0.04719	Uncharacterized conserved protein COG5590; Uncharacterized protein of Rickettsia UniRef RepID=Q92H22_RICCN
#20	H375_5630	-8.89	0.04923	DNA topoisomerase 4 subunit A
#20	H375_3540	-8.88	0.04973	GTP-binding protein TypA
#21	H375_2290	-16.29	6.374e-05	Uncharacterized protein RP382 of Rickettsia UniRef RepID=Y382_RICPR
#21	H375_3760	-15.74	0.0001108	CDP-diacylglycerol--serine O-phosphatidyltransferase
#21	H375_7480	-13.85	0.0006893	DNA polymerase I
#21	H375_8520	-11.42	0.004641	Poly-beta-hydroxyalkanoate depolymerase
#21	H375_8380	-11.61	0.005296	export ATP-binding/permease protein
#21	H375_6030	-11.23	0.007176	DNA replication and repair protein RecF
#21	H375_180	-10.88	0.009712	UDP-N-acetylmuramoyl-L-alanyl-D-glutamate--2 6- diaminopimelate ligase
#21	H375_9030	-11.63	0.01075	Ribonuclease PH
#21	H375_280	-10.64	0.01191	Uncharacterized protein RP331 of Rickettsia prowazekii UniRef RepID=Y331_RICPR
#21	H375_1090	-10.58	0.01253	Polyribonucleotide nucleotidyltransferase
#21	H375_2710	-10.51	0.01329	glycosyltransferase
#21	H375_3060	-10.42	0.01422	ABC transporter ATP-binding protein
#21	H375_7130	-10.1	0.0172	Glutathione-regulated potassium-efflux system protein
#21	H375_4750	-10.17	0.01759	Glutamyl-tRNA(Gln) amidotransferase subunit A
#21	H375_7200	-10.15	0.01784	ATP synthase subunit delta
#21	H375_420	-10.11	0.01845	Chaperone protein HscA
#21	H375_8630	-9.95	0.02112	Cold shock-like protein CspA
#21	H375_3080	-9.83	0.02316	Amino acid permease
#21	H375_8330	-9.72	0.02531	Bicyclomycin resistance protein
#21	H375_7470	-9.73	0.02533	DNA polymerase I
#21	H375_3040	-9.62	0.02753	Transport protein
#21	H375_7840	-9.65	0.02855	Lipoyl synthase
#21	H375_7370	-10.87	0.02929	Uncharacterized protein RP785 of Rickettsia UniRef RepID=Y785_RICPR
#21	H375_5320	-9.42	0.03222	50S ribosomal protein L28
#21	H375_6640	-9.2	0.0386	Uncharacterized protein RP854 of Rickettsia UniRef RepID=Y854_RICPR
#21	H375_3420	-9.06	0.0388	Translation factor GUF1
#21	H375_6870	-9.18	0.03906	Protein p34
#21	H375_7790	-9.16	0.03981	Endonuclease III
#21	H375_7700	-9.15	0.04014	Proline/betaine transporter
#21	H375_2730	-9.13	0.04065	Glycosyltransferase
#21	H375_3580	-9.1	0.04172	Penicillin binding protein 4*
#21	H375_8390	-6.35	0.04231	Ribosomal-protein-alanine acetyltransferase
#21	H375_5740	-9.06	0.04303	Ribosomal RNA small subunit methyltransferase G
#21	H375_3300	-9.33	0.04422	VirB9
#21	H375_7530	-9	0.04499	Permease
#21	H375_3280	-9.04	0.04617	Type IV secretory pathway component VirB8 COG3736; Uncharacterized protein RP289 of Rickettsia UniRef RepID=Y289_RICPR
#21	H375_9200	-8.94	0.04719	Uncharacterized conserved protein COG5590; Uncharacterized protein of Rickettsia UniRef RepID=Q92H22_RICCN
#21	H375_5630	-8.89	0.04923	DNA topoisomerase 4 subunit A
#21	H375_3540	-8.88	0.04973	GTP-binding protein TypA
#22	H375_5700	-16.46	0.0002931	Uncharacterized protein RC0089 of Rickettsia UniRef RepID=Y089_RICCN
#22	H375_2010	-16.52	0.0003123	Lipoprotein signal peptidase
#22	H375_7670	-14.09	0.002041	uncharacterized protein of Rickettsia UniRef RepID=H8K9V5_RICAC
#22	H375_5880	-13.81	0.00255	Succinate dehydrogenase [ubiquinone] iron-sulfur subunit
#22	H375_3170	-13.43	0.003441	3'-phosphoadenosine 5'-phosphosulfate 3'-phosphatase
#22	H375_7980	-13.26	0.003933	Uncharacterized protein RP725 of Rickettsia UniRef RepID=Y725_RICPR
#22	H375_6670	-13.18	0.004203	Glycine--tRNA ligase alpha subunit
#22	H375_1850	-13.06	0.0046	Phosphatidate cytidylyltransferase
#22	H375_1500	-12.65	0.006317	Dihydrolipoyl dehydrogenase
#22	H375_3920	-12.63	0.006422	DNA topoisomerase 4 subunit B
#22	H375_2590	-12.23	0.008761	3-methyladenine DNA glycosylase
#22	H375_1050	-12.61	0.008875	ABC transporter ATP-binding protein
#22	H375_1090	-11.96	0.01079	Polyribonucleotide nucleotidyltransferase
#22	H375_2820	-11.81	0.01204	Integral membrane protein
#22	H375_7070	-10.15	0.01382	Tyrosine recombinase XerC
#22	H375_3390	-11.38	0.01655	uncharacterized protein of typhus group UniRef RepID=Q68X93_RICTY
#22	H375_8910	-11.33	0.01725	50S ribosomal protein L30
#22	H375_2480	-10.91	0.01787	Uncharacterized protein RP364 of typhus group UniRef RepID=Y364_RICPR
#22	H375_8930	-11.23	0.01863	Protein translocase subunit SecY
#22	H375_4830	-11.22	0.01871	uncharacterized protein of Rickettsia prowazekii Rp22 UniRef RepID=D5AW67_RICPP
#22	H375_510	-11.05	0.02074	Predicted nucleoside-diphosphate-sugar epimerase COG3660; Uncharacterized protein RP120 of Rickettsia UniRef RepID=Y120_RICPR
#22	H375_6860	-10.98	0.02246	Zinc import ATP-binding protein ZnuC
#22	H375_7390	-10.87	0.02427	Serine--tRNA ligase
#22	H375_2580	-10.9	0.02565	reductase
#22	H375_1420	-10.76	0.02642	1-acyl-sn-glycerol-3-phosphate acyltransferase
#22	H375_6570	-10.63	0.0289	RNA polymerase sigma factor RpoD
#22	H375_8870	-10.55	0.03065	30S ribosomal protein S8
#22	H375_7290	-10.6	0.03157	Cytochrome c biogenesis ATP-binding export protein CcmA
#22	H375_8950	-10.42	0.03372	30S ribosomal protein S13
#22	H375_1340	-10.33	0.03576	Lipopolysaccharide 1 2-glucosyltransferase RfaJ
#22	H375_2970	-10.19	0.03674	Aspartate-semialdehyde dehydrogenase
#22	H375_7210	-10.29	0.03711	ATP synthase gamma chain
#22	H375_5740	-10.25	0.03817	Ribosomal RNA small subunit methyltransferase G
#22	H375_370	-10.22	0.0389	Holo-[acyl-carrier-protein] synthase
#22	H375_6620	-10.16	0.03899	Alanine--tRNA ligase
#22	H375_400	-9.85	0.03899	Protein translocase subunit SecA
#22	H375_8800	-10.15	0.04106	30S ribosomal protein S3
#22	H375_5580	-10.12	0.04188	Uncharacterized protein conserved in bacteria COG3820; Uncharacterized protein of Bacteria UniRef RepID=Q92JG4_RICCN
#22	H375_340	-10.11	0.04217	HAD-superfamily subfamily IIA hydrolase
#22	H375_6700	-10.07	0.04357	Sua5
#22	H375_4260	-10.21	0.04422	Bifunctional penicillin-binding protein 1C
#22	H375_2230	-10	0.04558	Multidrug resistance protein
#22	H375_1000	-9.99	0.04616	Ribonucleoside-diphosphate reductase
#22	H375_3980	-9.96	0.04705	Threonine--tRNA ligase
#22	H375_8760	-9.89	0.04952	50S ribosomal protein L23
#22	H375_6180	-9.88	0.0498	Uncharacterized protein RP014 of Rickettsia UniRef RepID=Y014_RICPR
#23	H375_8030	-17.07	1.737e-05	Lipid A biosynthesis lauroyl acyltransferase
#23	H375_1530	-12.4	0.0009364	Soluble lytic murein transglycosylase-like regulatory protein
#23	H375_3690	-10.47	0.004814	UDP-N-acetylenolpyruvoylglucosamine reductase
#23	H375_6580	-10.04	0.005988	RNA polymerase sigma factor RpoD
#23	H375_2510	-9.67	0.007608	Uncharacterized protein conserved in bacteria COG4765; Uncharacterized protein RP359 of Rickettsia UniRef RepID=Y359_RICPR
#23	H375_7730	-9.6	0.008005	50S ribosomal protein L21
#23	H375_5050	-9.48	0.008169	periplasmic serine endoprotease DegP-like protein
#23	H375_8410	-9.37	0.0088	Uncharacterized protein RP691 of Rickettsia UniRef RepID=Y691_RICPR
#23	H375_7220	-9.26	0.01049	ATP synthase gamma chain
#23	H375_9060	-9.2	0.01085	60 kDa chaperonin
#23	H375_9240	-8.06	0.01092	uncharacterized protein of Rhodospirillum photometricum DSM 122 UniRef RepID=H6SIF2_RHOPH
#23	H375_5400	-11.14	0.0131	Uncharacterized protein RP092 of Rickettsia UniRef RepID=Y092_RICPR
#23	H375_8340	-8.52	0.01401	Bicyclomycin resistance protein
#23	H375_4660	-11.04	0.01565	Ribosomal RNA large subunit methyltransferase E
#23	H375_9150	-8.69	0.0159	Propionyl-CoA carboxylase beta chain
#23	H375_6390	-8.27	0.01904	Octanoyltransferase
#23	H375_980	-8.44	0.01924	Bifunctional protein FolD
#23	H375_5810	-8.49	0.01924	Uncharacterized protein RP050 of Rickettsia UniRef RepID=Y050_RICPR
#23	H375_4850	-8.39	0.01992	Uncharacterized protein RP144 of Rickettsia UniRef RepID=Y144_RICPR
#23	H375_1870	-8.36	0.02033	3'-5' exonuclease
#23	H375_7780	-8.42	0.02264	Ribosomal RNA small subunit methyltransferase I
#23	H375_2580	-8.28	0.02295	reductase
#23	H375_1600	-8.18	0.02329	Lon protease
#23	H375_8180	-7.67	0.02424	Transposase
#23	H375_2120	-8.11	0.02434	protease SOHB
#23	H375_4730	-8.06	0.02543	Ribosome-recycling factor
#23	H375_8440	-8.38	0.02562	LicD
#23	H375_6450	-7.97	0.02701	hydrolase
#23	H375_6770	-7.98	0.0272	5-aminolevulinate synthase
#23	H375_7050	-7.95	0.02742	Phospholipase D
#23	H375_1670	-7.9	0.02846	Glycerol-3-phosphate dehydrogenase [NAD(P)+]
#23	H375_8640	-7.87	0.02916	Cold shock-like protein CspA
#23	H375_1490	-7.87	0.03039	Dihydrolipoyl dehydrogenase
#23	H375_1890	-7.75	0.03181	Uncharacterized protein RP420 of Rickettsia UniRef RepID=Y420_RICPR
#23	H375_8910	-7.7	0.03298	50S ribosomal protein L30
#23	H375_7950	-7.67	0.03372	Dephospho-CoA kinase
#23	H375_5950	-7.65	0.03408	Chaperone protein ClpB
#23	H375_6800	-7.45	0.03511	UPF0235 protein A1C_06510 of Rickettsia UniRef RepID=Y6510_RICAH
#23	H375_5530	-7.5	0.03805	Proline/betaine transporter
#23	H375_1470	-7.4	0.04095	Ribonuclease D
#23	H375_3060	-7.41	0.04196	ABC transporter ATP-binding protein
#23	H375_2390	-7.27	0.04464	Lysine--tRNA ligase
#23	H375_9190	-7.21	0.04671	Uncharacterized conserved protein COG5590; Uncharacterized protein of Rickettsia UniRef RepID=Q92H22_RICCN
#23	H375_6820	-7.21	0.04678	MFS type sugar transporter
#23	H375_3230	-7.21	0.04679	Type IV secretion system protein VirD4
#24	H375_3610	-14.06	0.0008313	Ribonuclease E
#24	H375_2330	-13.06	0.002214	Malate dehydrogenase
#24	H375_3220	-13.02	0.002309
#24	H375_7540	-12.92	0.002529	Permease
#24	H375_4700	-12.87	0.002674	Uncharacterized protein RP158 of Rickettsia UniRef RepID=Y158_RICPR
#24	H375_7110	-12.47	0.003903	Stress-induced morphogen (activity unknown) COG0271; Uncharacterized protein RP812 of Rickettsia UniRef RepID=Y812_RICPR
#24	H375_1580	-12.45	0.003969	Isopentenyl-diphosphate delta-isomerase
#24	H375_1820	-12.41	0.004133	branched-chain-amino-acid aminotransferase
#24	H375_1640	-12.36	0.004304	Glycosyl transferase
#24	H375_6930	-12.2	0.005019	Uncharacterized protein RP826 of Rickettsia UniRef RepID=Y826_RICPR
#24	H375_730	-12.17	0.005156	aromatic acid decarboxylase
#24	H375_4070	-11.88	0.006735	S-adenosylmethionine:tRNA ribosyltransferase-isomerase
#24	H375_7950	-11.6	0.008622	Dephospho-CoA kinase
#24	H375_680	-11.24	0.0119	UPF0235 protein A1C_06510 of Rickettsia UniRef RepID=Y6510_RICAH
#24	H375_3140	-11.21	0.0122	Thymidylate synthase ThyX
#24	H375_3260	-11.09	0.01361	VirB10 protein
#24	H375_5710	-11.83	0.01514	chromosome-partitioning protein ParB
#24	H375_2650	-10.9	0.01602	30S ribosomal protein S4
#24	H375_370	-10.85	0.01674	Holo-[acyl-carrier-protein] synthase
#24	H375_590	-10.8	0.01752	tRNA(Ile)-lysidine synthase
#24	H375_5090	-10.73	0.01867	Predicted nucleoside-diphosphate-sugar epimerase COG3660; Uncharacterized protein RP120 of Rickettsia UniRef RepID=Y120_RICPR
#24	H375_8720	-10.7	0.01907	Elongation factor Tu
#24	H375_4830	-10.67	0.01959	uncharacterized protein of Rickettsia prowazekii Rp22 UniRef RepID=D5AW67_RICPP
#24	H375_4630	-11.08	0.01965	Uncharacterized protein RP164 of Rickettsia prowazekii str. Madrid E UniRef RepID=Y164_RICPR
#24	H375_8710	-10.64	0.02011	Elongation factor Tu
#24	H375_4350	-10.54	0.0208	Uncharacterized protein RP188 of Rickettsia UniRef RepID=Y188_RICPR
#24	H375_3170	-10.44	0.02382	3'-phosphoadenosine 5'-phosphosulfate 3'-phosphatase
#24	H375_6810	-10.28	0.02404	MFS type sugar transporter
#24	H375_5060	-10.36	0.02548	periplasmic serine endoprotease DegP-like protein
#24	H375_7630	-10.04	0.02563	Uncharacterized protein RP760 of Rickettsia UniRef RepID=Y760_RICPR
#24	H375_5200	-10.32	0.02626	Acetate kinase
#24	H375_3020	-9.23	0.0289	Guanosine polyphosphate pyrophosphohydrolase/synthetase
#24	H375_510	-10.29	0.03034	Predicted nucleoside-diphosphate-sugar epimerase COG3660; Uncharacterized protein RP120 of Rickettsia UniRef RepID=Y120_RICPR
#24	H375_6370	-10.12	0.0311	50S ribosomal protein L33
#24	H375_670	-10.1	0.03182	DNA repair protein RecO
#24	H375_4240	-9.96	0.0322	Universal stress protein UspA
#24	H375_8920	-10.05	0.03295	50S ribosomal protein L30
#24	H375_6530	-10.04	0.0332	NAD(P) transhydrogenase subunit alpha part 2
#24	H375_2690	-9.98	0.03401	RND family efflux transporter MFP subunit
#24	H375_4370	-9.83	0.03474	protease DO
#24	H375_1340	-9.97	0.03545	Lipopolysaccharide 1 2-glucosyltransferase RfaJ
#24	H375_4950	-9.94	0.03614	Transcription antitermination protein NusG
#24	H375_5920	-10	0.03916	30S ribosomal protein S18
#24	H375_2830	-9.8	0.04064	Thioredoxin peroxidase 1
#24	H375_5610	-9.79	0.04077	Deoxycytidine triphosphate deaminase
#24	H375_320	-9.79	0.04089	Uncharacterized protein RBE_0637 of Rickettsia UniRef RepID=Y637_RICBR
#24	H375_1150	-9.81	0.04096	Ribonuclease BN
#24	H375_6980	-9.11	0.04348	uncharacterized protein of Rickettsia prowazekii Rp22 UniRef RepID=D5AYA6_RICPP
#24	H375_7830	-9.69	0.04444	Lipoyl synthase
#24	H375_1590	-9.68	0.04456	Lon protease
#24	H375_960	-9.64	0.04601	Sigma(54) modulation protein
#24	H375_6720	-9.63	0.04661	Pseudouridine synthase
#24	H375_7570	-9.37	0.04749	HTH-type transcriptional regulator
#24	H375_5350	-9.6	0.04773	Alanine racemase
#25	H375_5210	-14.24	0.004955	lipoprotein
#25	H375_7190	-13.91	0.00638	ATP synthase subunit delta
#25	H375_1080	-13.85	0.006685	Uncharacterized protein conserved in bacteria COG5375; Uncharacterized protein RP506 of Rickettsia UniRef RepID=Y506_RICPR
#25	H375_5570	-13.84	0.006699	Uncharacterized protein conserved in bacteria COG3820; Uncharacterized protein of Bacteria UniRef RepID=Q92JG4_RICCN
#25	H375_6200	-13.05	0.006959	Uncharacterized protein RP012 of Rickettsia UniRef RepID=Y012_RICPR
#25	H375_2450	-13.62	0.007939	Apolipoprotein N-acyltransferase
#25	H375_120	-13.29	0.01011	transporter
#25	H375_5040	-13.04	0.01211	Succinate dehydrogenase cytochrome b556 subunit
#25	H375_6100	-12.97	0.0128	ATP synthase subunit c
#25	H375_2000	-12.56	0.01705	UDP-N-acetylmuramoylalanine--D-glutamate ligase
#25	H375_1120	-12.54	0.01734	tRNA pseudouridine synthase B
#25	H375_2120	-12.42	0.0188	protease SOHB
#25	H375_4230	-12.4	0.01911	Universal stress protein UspA
#25	H375_7320	-12.41	0.0192	reductase
#25	H375_8650	-12.34	0.0199	Muropeptide permease AmpG
#25	H375_680	-12.32	0.02017	UPF0235 protein A1C_06510 of Rickettsia UniRef RepID=Y6510_RICAH
#25	H375_8380	-12.04	0.02541	export ATP-binding/permease protein
#25	H375_2070	-11.91	0.0269	carboxypeptidase
#25	H375_3990	-12.16	0.02707	uncharacterized protein of Rickettsia prowazekii Rp22 UniRef RepID=D5AWE3_RICPP
#25	H375_2470	-11.89	0.02718	Uncharacterized protein RP364 of typhus group UniRef RepID=Y364_RICPR
#25	H375_9200	-11.88	0.02743	Uncharacterized conserved protein COG5590; Uncharacterized protein of Rickettsia UniRef RepID=Q92H22_RICCN
#25	H375_7710	-11.85	0.02785	Aspartokinase
#25	H375_3220	-11.82	0.0285
#25	H375_2210	-11.79	0.02913	Penicillin-binding protein dacF
#25	H375_8310	-11.71	0.02983	Lipoprotein-releasing system ATP-binding protein LolD
#25	H375_8410	-11.9	0.03158	Uncharacterized protein RP691 of Rickettsia UniRef RepID=Y691_RICPR
#25	H375_3250	-11.61	0.03279	VirB10 protein
#25	H375_1890	-11.6	0.03313	Uncharacterized protein RP420 of Rickettsia UniRef RepID=Y420_RICPR
#25	H375_1820	-11.59	0.03327	branched-chain-amino-acid aminotransferase
#25	H375_8100	-7.69	0.03667	ankyrin repeat protein
#25	H375_3200	-11.27	0.03914	Uncharacterized protein RBE_0637 of Rickettsia UniRef RepID=Y637_RICBR
#25	H375_1970	-11.24	0.04062	UDP-N-acetylglucosamine--N-acetylmuramyl- (pentapeptide) pyrophosphoryl-undecaprenol N-acetylglucosamine transferase
#25	H375_5460	-11.27	0.04112	30S ribosomal protein S2
#25	H375_8290	-10.49	0.04716	Magnesium and cobalt efflux protein
#25	H375_8070	-11.4	0.04783	transposase
#25	H375_6060	-10.99	0.04931	Transcriptional regulator
#27	H375_7070	-17.63	6.267e-05	Tyrosine recombinase XerC
#27	H375_20	-16.32	0.0003317	Lipoprotein signal peptidase
#27	H375_3180	-15.27	0.00106	3'-phosphoadenosine 5'-phosphosulfate 3'-phosphatase
#27	H375_2210	-14.32	0.002663	Penicillin-binding protein dacF
#27	H375_8380	-13.68	0.004538	export ATP-binding/permease protein
#27	H375_7090	-13.4	0.005933	Maf-like protein
#27	H375_7650	-13.27	0.006622	Bacterial NAD-glutamate dehydrogenase
#27	H375_2000	-12.97	0.008427	UDP-N-acetylmuramoylalanine--D-glutamate ligase
#27	H375_3030	-12.75	0.01007	Transport protein
#27	H375_7750	-12.45	0.0127	Sec-independent protein translocase protein TatA
#27	H375_5730	-12.4	0.01316	Ribosomal RNA small subunit methyltransferase G
#27	H375_5010	-12.29	0.01432	Succinate dehydrogenase [ubiquinone] flavoprotein subunit 1
#27	H375_8660	-12.06	0.01695	Muropeptide permease AmpG
#27	H375_8780	-12.04	0.01724	30S ribosomal protein S19
#27	H375_5850	-12.17	0.01821	Prolipoprotein diacylglyceryl transferase
#27	H375_2400	-11.53	0.02471	Lysine--tRNA ligase
#27	H375_5810	-11.4	0.02703	Uncharacterized protein RP050 of Rickettsia UniRef RepID=Y050_RICPR
#27	H375_180	-11.38	0.0274	UDP-N-acetylmuramoyl-L-alanyl-D-glutamate--2 6- diaminopimelate ligase
#27	H375_740	-11.12	0.03285	Serine--tRNA ligase
#27	H375_410	-11.1	0.03317	Copper(I)-binding protein COG2847; Uncharacterized protein RP573 of Rickettsia UniRef RepID=Y573_RICPR
#27	H375_4370	-11.1	0.03346	protease DO
#27	H375_4650	-11.09	0.03347	Ribosomal RNA large subunit methyltransferase E
#27	H375_5200	-11.05	0.03444	Acetate kinase
#27	H375_8420	-10.83	0.03468	Uncharacterized protein RP691 of Rickettsia UniRef RepID=Y691_RICPR
#27	H375_1590	-10.88	0.03853	Lon protease
#27	H375_340	-10.85	0.03929	HAD-superfamily subfamily IIA hydrolase
#27	H375_5530	-10.79	0.04076	Proline/betaine transporter
#27	H375_2390	-10.75	0.04176	Lysine--tRNA ligase
#27	H375_820	-10.71	0.04344	uncharacterized protein of Rickettsia prowazekii Rp22 UniRef RepID=D5AXX5_RICPP
#27	H375_5140	-10.69	0.04365	Signal peptidase I
#27	H375_3660	-10.62	0.04552	Membrane protein implicated in regulation of membrane protease activity COG1585; Uncharacterized protein RP252 of Rickettsia UniRef RepID=Y252_RICPR
#27	H375_2640	-10.71	0.04655	Outer membrane assembly protein
#27	H375_4410	-9.96	0.04658	DNA repair protein RecN
#27	H375_8480	-10.62	0.04699	Proline/betaine transporter
#27	H375_6480	-10.51	0.04902	uncharacterized protein of Rickettsia prowazekii Rp22 UniRef RepID=D5AYF9_RICPP
#27	H375_6820	-10.49	0.04934	MFS type sugar transporter
#27	H375_3580	-10.49	0.04957	Penicillin binding protein 4

## Sheet: List of common target genes
sRNA candidate name	Total number of target genes predicted by TargetRNA2	Total number of target genes predicted by CopraRNA	Number of common targets predicted by both programs	List of target genes predicted by both programs	Protein name
1	39	47	5	H375_7250	NADH dehydrogenase subunit G
				H375_7510	3-oxoacyl-[acyl-carrier-protein] synthase 3
				H375_8730	50S ribosomal protein L3
				H375_8330	Bicyclomycin resistance protein
				H375_5250	hypothetical protein
2	3	43	2	H375_8960	30S ribosomal protein S13
				H375_1610	hypothetical protein
3	4	40	2	H375_1880	3'-5' exonuclease
				H375_1280	hypothetical protein
4	11	23	0
5	27	50	2	H375_1570	Isopentenyl-diphosphate delta-isomerase
				H375_2460	Apolipoprotein N-acyltransferase
6	21	49	6	H375_480	Cell division protein FtsL
				H375_1770	Succinyl-CoA ligase [ADP-forming] subunit alpha-2
				H375_6340	Coproporphyrinogen-III oxidase aerobic
				H375_8550	Exodeoxyribonuclease III
				H375_390	Protein translocase subunit SecA
				H375_3220	hypothetical protein
7	0	53	0
8	8	37	0
9	19	43	0
10	32	49	5	H375_5120	GTPase Era
				H375_9140	2-acylglycerophosphoethanolamine acyltransferase
				H375_4430	2-oxoglutarate dehydrogenase E1 component
				H375_1600	Lon protease
				H375_230	hypothetical protein
11	17	49	2	H375_4380	protease DO
				H375_3930	hypothetical protein
12	11	44	1	H375_3680	Cell division protein FtsQ
13	17	49	3	H375_6140	190 kDa antigen
				H375_3520	Isocitrate dehydrogenase
				H375_6960	hypothetical protein
14	13	37	2	H375_6840	Single-stranded DNA-binding protein
				H375_5400	hypothetical protein
15	25	50	5	H375_1110	tRNA pseudouridine synthase B
				H375_3700	UDP-N-acetylenolpyruvoylglucosamine reductase
				H375_3020	Guanosine polyphosphate pyrophosphohydrolase/synthetase
				H375_9070	Guanosine-3',5'-bis(Diphosphate) 3'-pyrophosphohydrolase
				H375_2300	hypothetical protein
16	12	45	2	H375_7470	DNA polymerase I
				H375_2240	Holliday junction DNA helicase RuvB
17	18	51	3	H375_4200	Chaperone protein HscA
				H375_8970	DNA-directed RNA polymerase subunit alpha
				H375_8730	50S ribosomal protein L3
18	2	54	0
19	9	45	1	H375_3150	sugar phosphate isomerase
20	10	39	0
21	12	39	0
22	14	46	6	H375_1000	Ribonucleoside-diphosphate reductase
				H375_1850	Phosphatidate cytidylyltransferase
				H375_4260	Bifunctional penicillin-binding protein 1C
				H375_6700	Sua5
				H375_3980	Threonine--tRNA ligase
				H375_7980	hypothetical protein
23	10	45	0
24	24	54	4	H375_7950	Dephospho-CoA kinase
				H375_2830	Thioredoxin peroxidase 1
				H375_3260	VirB10 protein
				H375_4700	hypothetical protein
25	29	36	0
27	6	37	0
