# Supplementary material for: Bacterial small RNAs in the Genus Rickettsia
Source: BMC Genomics. 2015 Dec 18;16:1075. doi: 10.1186/s12864-015-2293-7 (PMC4683814; doi:10.1186/s12864-015-2293-7)
Supplement: Additional file 4: — List of Rickettsia species and strains used throughout this work. The list has been categorized into the rickettsial groups with the RefSeq ID listed in the next column. (XLSX 46 kb) [file 12864_2015_2293_MOESM4_ESM.xlsx]

## Sheet: Sheet1
Rickettsia species	RefSeq
Anestral Group
R. bellii strain OSU 85-389	NC_009883
R. bellii strain RML 369-C	NC_007940
R. canadensis strain McKiel	NC_009879
Typhus Group
R. prowazekii strain Madrid E	NC_00963
R. prowazekii strain Breinl	NC_020993
R. typhi strain Wilmington	NC_006142
Transitional Group
R. akari strain Hartford	NC_009881
R. felis strain URRWXCal2	NC_007109
Spotted Fever
R. africae strain ESF-5	NC_012633
R. conorii strain Malish 7	NC_003103
R. heilongjiangensis strain 054	NC_015866
R. japonica strain YH	NC_016050
R. massiliae strain MTU5	NC_009900
R. peacockii strain Rustic	NC_012730
R. rickettsii strain Sheila Smith	NC_009882
R. rickettsii strain Iowa	NC_010263
Plasmids
R. africae strain ESF-5 plasmid pRAF	NC_012634
R. felis strain URRWXCal2 plasmid pRF	NC_007110
R. massiliae strain MTU5 plasmid pRMA	NC_009897
R. peacockii strain Rustic plasmid pRPR	NC_012732
