# Supplementary material for: Bacterial small RNAs in the Genus Rickettsia
Source: BMC Genomics. 2015 Dec 18;16:1075. doi: 10.1186/s12864-015-2293-7 (PMC4683814; doi:10.1186/s12864-015-2293-7)
Supplement: Additional file 5: — List of primers used for amplification of R. prowazekii predicted sRNAs. (XLSX 49 kb) [file 12864_2015_2293_MOESM5_ESM.xlsx]

## Sheet: Sheet1
Gene Name	Strand	Sequence (5' --> 3')
6S	Sense	GCTTGGTGCGTGAGCTTAATATT
6S	Anti-sense	TGAATGAGTATTAGACAGAGACGATGTC
6S	TaqMan	ACCTAGGACTACCACTAAC
16S	Sense	TCGCTAGTAATCGCGGATCA
16S	Anti-sense	TGTACAAGGCCCGAGAACGT
16S	TaqMan	CATGCCGCGGTGAA
#1	Sense	CTGTCGCTTTTGCCACTATCAT
#1	Anti-sense	TGACCTTTAGTGCGATTAGTCACAA
#2	Sense	ATCTTGCTCTTGGTGGGGTTA
#2	Anti-sense	AGGGTGAAAAGGTGTGGTAAGAG
#5	Sense	CACTTTAGTGTAGTCATAATTTCTCAA
#5	Anti-sense	TGTTAAAAAGTGTACGATCAGATAAT
#9	Sense	TCAAGGCAGAACATAACATAAGCTAGA
#9	Anti-sense	AATCACCATTGTGAGCATCAATAAG
#10	Sense	AAGCTCTGAATCGTGAATCTCTTAAGT
#10	Anti-sense	GCTGCCATAATTACCTCCTCAATT
#24	Sense	GCACAAAACTTTAAGATGCAGAAAAA
#24	Anti-sense	TCCTGCTGTTATGTCAGTACTTTGAA
#25	Sense	TGTTTCCTCCCCCATGACTT
#25	Anti-sense	TTCCTACATTTGCAAGGATTACT
